# Supplementary material for: Transcriptome analysis identified long non-coding RNAs involved in the adaption of yak to high-altitude environments
Source: R Soc Open Sci. 2020 Sep 23;7(9):200625. doi: 10.1098/rsos.200625 (PMC7540768; doi:10.1098/rsos.200625)
Supplement: Supplementary dataset.xlsx [file rsos200625supp2.xlsx]

## Sheet: FPKM value of all lncRNAs
	SC-1	SC-2	SC-3	HC-1	HC-2	HC-3	yak-1	yak-2	yak-3	TC-1	TC-2	TC-3
MSTRG.3847.1	3.22	3.13	7.82	1.2	1.28	0.45	0.89	0.89	0.57	1.32	0.89	0.56
MSTRG.8231.1	0	0	0	0.4	0	0	1.76	0.3	0.8	0.07	0	0
MSTRG.2733.1	0	0	0	0	0	0	0	0.16	0	0	0.13	0
MSTRG.22326.1	0	0	0	0.13	0	0.12	0	0	0	0	0	0
MSTRG.23993.3	16.09	16.47	10.58	18.35	18.43	20.32	1.55	1.28	1.43	9.69	7.19	10.81
MSTRG.24674.1	8.4	6.58	2.58	4.94	7.08	6.02	4.61	3.77	5.7	1.42	3.3	3.85
MSTRG.4331.2	0.15	0.12	0.06	0.72	0.06	0.74	1.09	0.48	0.44	0.2	0.48	0.86
MSTRG.25612.2	0.17	0.4	1.38	1.42	2.46	0.59	3.23	2.2	0.7	0.21	3.53	0.36
MSTRG.3056.1	0	3.74	2.27	1.58	3.01	2.36	2.16	5.81	3.07	4.08	3.55	1.9
MSTRG.9985.1	6.23	5.41	3.61	6.3	5.72	5.21	5.19	5.46	7.58	3.59	4.78	5.88
MSTRG.9455.1	8.18	0	0.53	0	9.43	0	5.26	5.58	3.49	0.78	0.28	0.5
MSTRG.4376.1	6.53	0	0.14	0	0.63	0	0.07	1.13	0.48	0.06	0	4.69
MSTRG.4203.3	0	0	0	5.63	7.65	9.64	0	0.45	3.09	0	0.43	1.72
MSTRG.21171.1	2.78	3.35	5.08	2.3	2.15	3.69	3.21	2.84	3.25	3.38	4.64	2.49
MSTRG.24927.2	1.42	1.27	0.6	0.09	0.41	0.18	1	0.62	0.08	0.06	0.26	0.14
MSTRG.25468.1	0.85	4.88	3.14	1.31	0	0.98	0.4	5.78	1.16	2.49	6.32	18.32
MSTRG.11372.1	60.72	13.3	25.96	30.8	41.58	24.85	3.11	7.04	4.22	9.45	8.12	3.94
MSTRG.21930.4	10.63	16.16	10.1	2.93	5.07	9.47	15.43	13.82	9.65	7.85	8.64	7.18
MSTRG.12274.2	0.21	0	0	0	0	0	0	0.07	0.08	0.07	0.27	0
MSTRG.19528.1	0.78	0.42	0.43	0.54	0.79	0.2	0.16	0.79	0.29	0.29	1.41	0.55
MSTRG.17963.2	1.51	0.47	1.12	0.28	0	0.26	0.85	3.08	1.48	1.14	1.88	2.1
MSTRG.11928.1	0.39	0.69	0.44	0.49	0.55	0.77	0.35	0.25	0.38	0.56	0.36	0.48
MSTRG.3818.7	0.37	0.95	0.28	0.17	1.35	1.21	0	1.02	0.15	0.35	0.48	0.45
MSTRG.7789.1	1.02	0.13	0	0	0.82	0	0.48	0.23	0.7	0.22	0	0.12
MSTRG.12214.1	0	0	1.81	0	0	0	0	0	0	0	0	0
MSTRG.6002.1	0.63	1.49	0.35	0.15	0.13	0.96	0.78	1.41	0.13	2.7	1.9	0.55
MSTRG.24019.1	0.3	0.62	0.55	1.32	0.67	1.11	0.31	0.37	0.28	0.81	0.28	0.27
MSTRG.4041.1	0.27	0.07	0.87	0.08	0.73	0.23	0	0.62	0	0.17	0.24	0.38
MSTRG.14354.1	0	2.13	1.89	0	0	0	39.71	41.86	24.66	1.11	1.91	0.22
MSTRG.6556.1	0	0	0	0	0	0	0	0	0.18	0	0	0
MSTRG.25405.1	0.32	0	0.48	0	0.52	0	0	0.11	0.27	0.31	0.42	0
MSTRG.20468.5	3.75	3.84	4.34	4.37	2.77	2.35	3.61	5.69	3.26	3.05	2.83	2.65
MSTRG.21006.1	60.57	92.77	95.47	135.11	90.04	135.62	16.01	8.92	13.5	66.3	26.02	5.15
MSTRG.18483.3	2.63	1.85	9.09	6.03	4.68	8.86	0.63	0.61	1.65	1.2	1.02	0.74
MSTRG.9019.6	34.63	8.73	39.11	41.33	10.6	69.11	22.34	3.37	204.16	6.76	2.36	19.26
MSTRG.17876.2	67.17	21.17	39.25	163.84	151.99	162.19	5.71	6.23	10.13	32.48	13.19	4.67
MSTRG.18699.4	64.07	35.26	35.44	36.2	47.15	51.45	36.49	18.12	48.93	29.53	14.68	28.46
MSTRG.15190.1	5.38	2.38	12.74	5.32	1.88	2.32	0.41	0.56	0.77	1.55	1.7	0.81
MSTRG.1881.1	5.49	1.5	2.12	11.03	10.41	11.71	1.39	5.17	2.35	3.35	7.3	13.78
MSTRG.11373.2	238.26	63.74	117.42	150.65	177.13	98.95	13.72	21.83	9.91	52.51	26.36	11.3
MSTRG.17489.1	0.22	0	0	0	0	0	0	0	0	0	0.12	0.16
MSTRG.23064.1	32.93	29.24	24.87	19.75	17.48	28.32	11.15	11.12	12.97	14.88	12.03	18.95
MSTRG.17063.3	2.37	3.02	3.18	1.92	4.16	5.24	4.89	3.53	4	1.96	3.39	2.37
MSTRG.21595.2	0.97	1.86	1.28	2.62	2.83	2.92	4.9	5.64	6.27	3.81	1.15	2.54
MSTRG.24551.3	1.28	0.67	0.11	1.19	1.15	0	1.81	2.14	1.28	0.63	0.44	0.6
MSTRG.14302.2	8.92	8.73	11.01	18.65	11.01	15.48	0.12	0.32	0.64	13.67	0.6	9.91
MSTRG.11411.4	35.1	3.34	12.91	14.61	24.06	8.58	0.73	2.02	2.85	2.76	3.96	2.79
MSTRG.2127.1	4.45	6.42	10.68	0.33	1.14	1.08	0.38	0	0.87	2.58	0.09	1.61
MSTRG.19553.1	0.51	0.1	0.47	0.12	0.41	0.55	1.6	1.73	1.24	0.64	2.5	1.06
MSTRG.12142.3	7.02	9.24	5.98	6.51	4.12	8.12	3.55	3.16	5	3.4	1.75	2.4
MSTRG.18180.7	4.34	2.68	2.44	2.2	4.87	3.19	3.52	2.15	1.62	5.23	2.94	3.72
MSTRG.15185.1	9.47	3.66	12.26	10.52	8.25	6.8	1.13	0.91	0.44	5.04	1.53	0.65
MSTRG.11399.1	125.36	7.36	39.59	27.47	60.91	16.42	4.23	11.49	9.06	7.58	7.38	5.53
MSTRG.7445.1	1.03	1.15	2.28	2.04	1.06	1.9	0.1	0.5	1.08	3.88	2.44	2.86
MSTRG.16735.1	34.9	15.45	40.85	24.64	20.18	29.71	2.03	3.06	3.11	7.88	5.18	2.45
MSTRG.25672.1	113.5	84.93	154.88	136.03	31.22	53.96	11.05	15.89	7.75	32.75	22.89	13.7
MSTRG.22680.8	0.4	0.63	0.3	0.93	1.94	0.87	0.57	2.19	0.33	0.13	0.42	0
MSTRG.22722.1	5.23	9.56	8.92	4.86	8.7	7.76	2.39	3.12	2.21	6.82	3.58	4.85
MSTRG.13008.1	2.94	6.22	4.28	2	4.14	5.13	4.4	3.37	2.84	3.57	2.98	2.89
MSTRG.19936.2	5.04	1.98	8.4	8.57	2.36	10.52	0.59	1.72	1.37	2.91	2.84	1.17
MSTRG.16835.2	2.19	2.57	1.74	2.32	3.26	5.47	2.86	4.9	7.1	0.1	0.89	1.85
MSTRG.10252.1	0.35	0.23	0.64	0.43	0.19	0.15	0.24	0.43	0.57	0.11	0.06	0.16
MSTRG.13415.1	2.25	4.31	1.91	0.39	2.41	2.3	2.93	1.53	3	2.26	2.43	1.51
MSTRG.24208.1	1.13	0.2	0	0.12	0.61	0	0	0.09	0.1	0	1.11	0.18
MSTRG.24278.1	0.89	5.18	4.14	1.45	9.3	8.18	1.39	2.55	0.11	6.22	1.88	0.43
MSTRG.21092.3	0.14	0	0	0	0.35	0	0	0	0.35	0.72	0	0
MSTRG.11602.1	48.54	11.78	24.4	13.37	36.57	12.84	1.49	5.79	3.85	9.75	6.55	4.65
MSTRG.23821.2	1.21	1.54	2.56	0.41	0.97	1.56	0.2	0.6	0.36	0.61	0.9	0.42
MSTRG.280.2	2.88	0.59	1.9	1.04	0.94	0.74	5.75	3.83	0	1.14	0.56	0.67
MSTRG.12874.1	0	0	0	0	0	0	0	0.14	0	0	0	0
MSTRG.17706.2	23.56	25.91	30.7	34.68	21.54	24.1	5.14	3.51	3.99	9.56	6.76	0.75
MSTRG.6722.6	103.41	59.05	22.52	80.81	63.78	79.94	48.51	45.16	48.25	49.73	29.72	56.91
MSTRG.13262.1	4.79	3.88	3.31	2.22	3.47	1.93	1.57	0.87	1.44	3.12	2.08	1.56
MSTRG.635.1	4.08	0.17	3.02	0	0	0.19	0	0	0.36	4.17	4.41	5.07
MSTRG.11325.1	0	0	0.18	0.08	0.07	0.07	0	1.47	0.75	0.1	0	0.06
MSTRG.17726.1	0.12	0.58	0.67	0.87	1.04	0.88	0.63	1.12	0.9	1.34	0.61	0.46
MSTRG.8583.1	11.08	0.17	7.23	20.09	15.28	12.11	0.15	0	0	7.03	6.3	2.76
MSTRG.3586.1	9.56	9.33	16.77	19.01	10.43	10.11	4.8	5.59	4.55	7.56	10.4	4.42
MSTRG.13487.1	0.07	0	0.1	0.12	0	0	0	0	0	0	0.1	0
MSTRG.4736.5	0	1.24	0.98	0	0	0	0	0	0	0.83	22.35	0.92
MSTRG.1068.1	1.57	1.2	0.73	0.67	0.69	1.59	3.29	2.39	2.9	2.97	3.69	1.53
MSTRG.22626.1	0	3.04	1.96	0.57	0.98	1.06	1.86	1.11	0.5	2.44	0.64	0
MSTRG.24202.1	0.43	0.34	0.96	0	0.52	0.75	1.22	1.33	0.18	0.82	1.57	0.75
MSTRG.13611.1	2.22	2.09	1.74	3.39	2.95	4.16	2.3	1.76	1.14	1.34	1.35	1.84
MSTRG.9434.1	0	0	0.31	0	0	0	0	0	0	0	0	0
MSTRG.12280.1	4.46	3.8	3.16	4.68	5.61	9.88	3.82	3.7	2.22	5.01	1.81	6.08
MSTRG.16187.1	2.13	1.64	5.54	4.96	7.09	5.94	2.79	2.04	2.72	2.14	3.07	2.21
MSTRG.25021.1	3.64	7.27	3.32	6.72	4.32	8.09	0.68	1.63	1.48	6.68	4.43	4.92
MSTRG.1385.1	4.26	10.71	7.09	7.23	11.11	10.07	6.56	3.62	4.21	8	5.26	4.93
MSTRG.14088.1	2.36	3.66	3.39	2.23	2.19	3.07	4.06	1.99	3.25	2.39	3.41	1.84
MSTRG.11178.1	0.16	0.03	0.02	0	0	0	0.02	0.15	0.05	0.02	0	0.02
MSTRG.3362.1	0.05	0.07	0.28	0.48	0.04	0	0.13	0.03	0.46	0.5	0.22	0.32
MSTRG.2712.1	277.88	51.14	175.39	342.95	410.57	551.28	13.76	11.51	24.64	57.28	55.75	33.02
MSTRG.18600.1	3.38	10.92	6.25	12.53	0.68	8.02	0.59	2.3	0	4.79	2.41	0
MSTRG.5133.1	0	0	0	0	0	0	0	0	0	0	0	0
MSTRG.11240.1	0.4	0.32	3	1.13	3.91	0	15.1	12.43	10.61	2.3	2.95	1.41
MSTRG.6613.1	5.1	9.51	9.06	3.06	2.23	39.53	6.25	3.18	3.06	6.59	2.51	3.43
MSTRG.10457.3	11.04	0.37	3.04	6	12.3	6.68	0.56	0.75	2.58	0.5	1.23	2.64
MSTRG.24932.1	5.59	6.19	5.54	4.83	6.12	6.34	6.05	5.96	7.61	6.06	3.91	5.26
MSTRG.12750.1	1.64	2.05	1.21	0.61	0.53	1.7	1.61	4.02	0.27	1.86	0.68	0.46
MSTRG.17059.2	5.93	11.19	6.41	5.8	4.12	5.54	7.1	7.21	9.18	8.28	5	7.48
MSTRG.17968.1	1.84	1.44	2.31	1.02	0.59	1.59	0.13	0	0	0.81	0.38	0.26
MSTRG.14868.1	4.98	4.75	6.03	8.68	7.63	2.88	1.83	2.24	2.14	2.83	3.16	4.44
MSTRG.25495.1	0.78	4.6	1.59	6.53	6.91	9.29	4.4	3.73	8.48	0	3.46	4.36
MSTRG.11179.1	12.83	1.3	2.68	1.25	2.58	2.06	2.18	1.34	1.61	2.09	0.27	0.22
MSTRG.13498.1	0	0	0	0	0	0	0	0	0	0	0.15	0
MSTRG.19384.4	1.68	0.22	1.04	1.56	2.47	0.48	0.39	1.53	0	0.71	1.46	0.59
MSTRG.8049.1	0.33	1.16	0.12	3.06	0.13	1.14	0.23	0.34	0.13	0.1	2.06	3.1
MSTRG.2423.1	136.34	743.97	1377.98	530.01	126.63	255.57	259.15	268.45	93.3	505.69	150.78	75.93
MSTRG.4829.3	0.97	1.53	1.12	1.67	1.06	1.31	1.03	2.66	0.32	0.95	2.89	2.17
MSTRG.4074.3	0.14	0.79	0.64	1.34	1.16	2.25	0.2	0.79	1.3	0.82	0.15	0.1
MSTRG.12635.1	7.14	5.6	5.15	4.66	1.86	4.67	0	0	0.16	8.27	3.21	2.42
MSTRG.20224.1	0	0	0	0.17	0	0	0	0.12	0	0	0	0
MSTRG.13570.1	0.25	0.2	0	0	0.2	0	0.72	2.09	5	0	0	0
MSTRG.9322.1	5.15	4.19	3.76	3.13	2.58	4.08	3.43	2.88	4.85	2.81	2.62	2.81
MSTRG.14270.1	4.9	9.48	11.9	12.75	12.35	5.92	4.84	2.36	9.79	3.75	3.06	4.63
MSTRG.19676.1	5.45	5.87	3.28	5.69	5.61	6.18	6.59	6.85	8.36	6.22	5.49	5.69
MSTRG.3796.1	0.57	0.07	0.1	0.12	0	0.08	0.06	0.03	0.04	0.08	0.14	0.06
MSTRG.6444.1	0	0	0	0	0	0	0.09	0	0	0	0	0
MSTRG.23298.1	0	2.43	2.97	0.66	3.06	5.36	0	0	0	6.47	0.13	0.81
MSTRG.19629.2	7.45	11.94	4.56	2.41	3.12	14.7	0.46	0.99	0.4	6.94	2.86	0.9
MSTRG.8722.1	0.17	0.27	0.63	0.95	1.51	0.59	0	0	0	0.75	0.71	0
MSTRG.18483.2	6.85	6.02	12.26	9.53	9	11.47	0.95	0.57	0.81	2.58	1.27	1.59
MSTRG.18693.2	1.29	1.41	2.13	3.06	1.61	2.35	6.16	4.74	3.4	4.38	11.04	8.4
MSTRG.21176.1	0.48	1.88	4.97	4.66	1.54	1.65	0	0.33	1.18	2.71	1.49	1.33
MSTRG.24263.1	8.05	6.47	6.4	4.37	0.95	2.04	6.63	5.62	2.73	3.84	7.15	7.66
MSTRG.980.1	4.07	1.6	2.48	0	0	0	0	0.49	0	6.18	3.8	8.51
MSTRG.13564.1	0	1.31	0	0.39	0	0	2.93	5.39	5.79	0	0	0
MSTRG.2086.1	0.03	0	0.04	0.05	0	3.28	6.9	4.56	5.03	2.12	0.32	1.21
MSTRG.1090.1	7.29	9.18	6.92	6.11	8.79	8.73	3.51	4.14	4.4	4.03	4.22	5.17
MSTRG.22317.1	0.13	0	0	0	0.05	0	0	0	0	0	0	0
MSTRG.14617.1	0.91	0.24	0	0	1.22	0.13	0.75	1.24	0.99	2.1	0.94	1.79
MSTRG.25408.1	0.47	0.05	0.74	0.22	0.61	0.46	0.91	0.36	0.53	0.81	4.99	1.63
MSTRG.16202.1	2.61	4.75	3.14	2.36	3.08	3.94	5.26	5.59	4.06	7.56	3.23	7.29
MSTRG.2946.3	6.16	2.45	1.98	0.17	20.09	0.4	2.26	4.32	0.83	12.63	1.62	8.84
MSTRG.23566.5	0.5	0.48	0.47	1.32	1.45	2.32	1.22	1.65	1.3	1.38	0.93	1.89
MSTRG.3607.1	4	4.31	1.41	2.13	3.37	1.9	1.48	2.52	1.23	2.39	2.65	2.16
MSTRG.25670.2	3.69	8.39	4.65	0.34	0.3	0.96	5.97	3.02	2.72	3.49	3.83	6.94
MSTRG.1480.1	3.76	0.98	3.71	3.26	4.23	3.25	2.29	4.44	2.67	5.37	4.69	3.67
MSTRG.5803.1	9.79	10.92	23.78	5.69	3.7	3.97	11.45	7.88	7.63	5.65	1.23	5.26
MSTRG.6798.1	0.14	0.32	0.13	0.04	1.53	0.54	0.08	1.73	0.04	1.73	2.04	2.3
MSTRG.3642.1	0	0	0.1	0	0	0	1.42	0.09	0.33	0	0	0
MSTRG.10424.1	0.28	0.35	0.37	0.26	0.05	0.92	0.95	1.34	0.87	0.18	0.26	0.43
MSTRG.8141.1	10.72	7.82	8.19	7.54	6.86	10.58	1.85	2.48	2.04	8.08	5.49	3.06
MSTRG.23328.2	8.31	15.78	9.19	8.53	7.03	6.3	11.9	4.67	9.31	10.38	10.16	13.42
MSTRG.19778.1	0.03	0.04	0.25	0.16	0.05	0	2.54	1.81	3.67	0.07	0.06	0.04
MSTRG.388.1	0.44	0	0.65	0	0	0	0	0	0.18	0.27	0.11	0
MSTRG.8402.1	12.52	4.33	19.55	13.05	9.19	8.43	1.28	1.93	2.37	1.87	3.67	1.08
MSTRG.19165.2	23.24	14.4	19.72	27.13	12.65	23.97	29.28	20.96	19.33	24.8	24.75	19.34
MSTRG.899.1	0	0	0	0	0	0	0.31	1.92	0	0	0	0
MSTRG.25797.1	4.26	3.34	7.04	6.69	5.26	4.53	0.69	0.45	1.88	2.48	4.26	0.46
MSTRG.23531.1	2.63	1.74	6.47	1.5	1.66	2.31	1.09	1.08	1.2	0.76	0.39	0.89
MSTRG.8239.4	2.14	4.23	1.78	3.09	2.23	3.4	3.88	2.81	2.76	2.46	2.63	3.26
MSTRG.15000.1	6.17	10.77	3.87	4.94	9.67	10.39	5.99	5.95	7.93	3.82	4.1	6.75
MSTRG.11851.1	0.91	1.18	1.15	1.42	1.24	0.81	1.85	2.05	2.42	1.33	4.44	1.61
MSTRG.2180.7	9.79	8.71	7.9	5.83	5.05	8.2	10.07	7.77	6.46	5.61	6.76	9.88
MSTRG.20401.10	5.52	2.4	2.82	6.18	6.11	4.5	4.03	3.71	4.59	2.22	2.75	4.07
MSTRG.20675.1	3.55	1.39	4.27	2.47	7.13	6.9	0.62	0.15	0.73	1.12	0	1.39
MSTRG.19448.1	112.52	251.1	188.78	141.72	94.27	246.7	266.76	233.87	234.31	216.1	117.03	137.93
MSTRG.11267.1	0.88	0	0.08	0	1.5	0	0.31	0	0	0.48	0	0.31
MSTRG.11072.2	1	14.17	9.56	2.19	0.58	1.41	17.63	26.44	9.51	4.23	5	1.52
MSTRG.24679.1	2.22	0.56	1.94	0.42	2.36	0.62	3.86	3.52	2.25	0.41	0.61	0.09
MSTRG.19671.1	0.12	0.03	0.06	0	0	0.02	0.03	0.03	0	0.01	9.25	6.53
MSTRG.19837.1	0	0	0	0	0	0	0	0	0	0	0	0
MSTRG.11065.1	0.67	2.22	0.62	5.42	7.77	10.95	15.61	15.92	32.07	0.32	24.36	18.13
MSTRG.16937.1	10.18	15.42	18.61	1.76	0.76	1.02	1.83	3.88	1.55	0.6	0	1.32
MSTRG.23171.1	15.27	9.37	20.64	24.3	17.54	19.84	5.12	5.31	6.38	9.04	6.38	3.11
MSTRG.23548.2	0.98	0.38	0.48	0.45	0.13	1.26	0.46	0.33	0.53	0.61	0.17	0.23
MSTRG.12059.1	7.12	6.98	9.01	4.33	7.94	5.51	0.82	0.67	1.76	4.8	2.84	3.59
MSTRG.3828.1	0	1.97	3.72	1.46	1.51	0.54	0.22	0.43	0	0.4	0.98	0.88
MSTRG.3580.1	136.15	104.99	128.42	119.63	108.3	125.49	91.05	87.12	86.36	63.62	59.8	56.37
MSTRG.23843.1	1.33	1.98	0.99	2.2	0.12	0.77	0.42	0.61	1.46	0.37	1.85	0.93
MSTRG.5070.1	7.26	6.32	6.58	3.48	4.35	4.54	0.11	0.27	0.23	5.75	3.82	2.72
MSTRG.5781.1	2.62	2.57	0.81	0	0.35	2.07	1.99	0.59	1.43	0.96	0.23	2.58
MSTRG.5600.2	0.51	2.19	0.47	1.06	0.51	1.43	1.34	1.38	0.83	2.96	0.86	0.62
MSTRG.11407.2	220.7	32.02	80.79	68.81	148.73	63.57	6.1	10.11	8.35	24.88	24.14	12.35
MSTRG.23282.1	0	0.15	0.31	0.42	0.45	0.23	0.56	1.03	1.57	0.31	1.59	0.03
MSTRG.23116.1	4.01	3.33	3.64	2.06	0.82	2.59	2.23	1.59	1.81	3.89	3.42	3.84
MSTRG.14033.1	5.9	37.76	68.84	18.16	16.48	160.24	48.75	39.62	26.44	80.65	36.51	9.74
MSTRG.2131.1	0	4.82	7.06	1.14	0.99	0	2.38	0.42	2.01	1.16	3.52	0.86
MSTRG.22125.1	0.74	0.92	1.35	0.83	0.15	0.32	0.61	0.61	0.4	0.25	0.63	0.58
MSTRG.14125.1	0	0.42	0	0.28	0	0.13	29.88	12.89	4.06	0.38	0.04	0.64
MSTRG.3898.2	1.48	1.77	2.13	2.19	2.09	1.53	1.37	1.85	0.86	2.27	1.53	1.25
MSTRG.4513.1	0.68	1.17	0.03	0.63	1.06	0.51	0.45	0.06	0.07	0.66	2.64	0.73
MSTRG.25990.1	0.31	2.65	6.38	2.85	0	0.8	8.65	3.56	5.54	5.43	9.91	9.22
MSTRG.2313.1	57.36	64.52	94.42	96.15	67.89	69.92	25.03	29.87	28.57	32.78	37.11	15.03
MSTRG.6653.1	0.2	0.12	0	0.07	0.03	0.24	0.39	0.24	0.26	0.3	0.02	0.17
MSTRG.23564.4	8.74	11.63	10.37	6.45	3.42	6.63	14.53	11.5	13.22	5.8	4.6	6.09
MSTRG.18182.1	37.06	11.51	28.57	40.77	41.58	46.35	4.61	4.39	4.15	12.58	9.77	5.67
MSTRG.12879.1	4.8	2.63	2.67	5.34	1.93	1.45	4.22	1.47	0.59	5.9	10.48	8.2
MSTRG.3818.2	0.33	0.51	0.48	0.25	0.67	0.37	1.42	1.28	0.82	0.86	0.4	0.46
MSTRG.13611.2	0.78	1.72	1.34	3.12	2.08	1.45	1	0.62	0.74	0.9	0.54	1.35
MSTRG.26155.1	8.08	2.84	3.58	4.14	5.43	5.21	2.29	5.26	4.84	2.43	7.4	8.41
MSTRG.18516.1	12.55	12.24	11.8	12.88	12.14	8.9	13.57	16.28	22.21	17.23	30.83	26.39
MSTRG.18715.1	15.74	7.01	8.29	7.76	1.55	13.28	8.42	10.34	12.79	6.06	5.14	3.68
MSTRG.2393.1	0.56	1.13	0.53	0.93	0.85	0.78	0.88	0.43	0.79	1.19	1.12	1.52
MSTRG.22210.1	4.74	6.3	8.14	6.05	4.27	6.56	4.43	3.32	5.33	6.2	3.98	6.37
MSTRG.16563.1	0.74	0.12	0.11	0	0	0	0	0	0	0	0.15	0
MSTRG.10760.2	0.87	0.24	0.76	1.3	0.83	1	0.18	0.45	0.36	0.67	0.39	0.35
MSTRG.9743.1	0	0.55	0	0	0.28	0	0.49	0.48	0	0	0.18	0
MSTRG.1770.1	2.13	16.79	6.7	2.59	0.53	0.69	1.31	0.36	1.31	1.76	4.22	5.38
MSTRG.19107.1	5.37	6.52	2.39	7.97	4.53	3.48	9.06	11.53	7.25	7.27	9.35	12.35
MSTRG.365.1	0	0	0	0	0	0	1.32	0.23	10.05	0	0	0
MSTRG.21441.1	0	0	0	0	0	0	0	0	0	0.31	0	0
MSTRG.18771.1	1.8	4.5	3	2.92	2.62	3.4	2.61	1.53	6.16	3.26	2.86	2.66
MSTRG.1196.1	8.86	3.72	1.68	4.78	2.32	4.1	0.87	0.42	0	4.42	1.61	1.44
MSTRG.7545.1	2.54	1.11	3.14	0.52	2.83	1.22	1.19	0.77	1.96	0.98	0.44	1.18
MSTRG.23767.1	2.12	2.91	2.36	6.4	2.56	3.67	0	0	0	3.34	0.55	0
MSTRG.3950.1	0.27	1.08	2.24	0	1.33	1.43	2.71	1.87	3.15	2.6	6.72	3.83
MSTRG.19346.1	2.11	1.1	3.39	1.14	2.26	1.22	0.25	1.44	0.58	1.33	1.55	0.74
MSTRG.12114.2	25.95	23.15	22.74	16.05	19.11	29.75	16.24	15.44	16.05	19.54	15.59	13.6
MSTRG.23852.10	2.2	1.38	8.15	1.36	2.47	1.52	0	0.3	0.36	1.02	0.38	5.31
MSTRG.11493.1	0	0	0	0	0.03	0	0	0	0.11	0.13	0.03	0
MSTRG.26550.1	0.74	3.19	1.37	2.58	1.64	1.6	1.82	2.65	3.03	1.52	1.83	3.23
MSTRG.11400.1	114.49	10.63	32.38	25.15	68.01	16.01	1.36	2.26	4.75	5.93	6.18	3.66
MSTRG.6182.1	18.24	17.88	8.54	3.12	3.28	5.81	20.43	17.35	18.27	15.73	8.73	19.07
MSTRG.23340.1	0.11	0	0	0	0	0	0.04	0	0.04	0.2	0	0.04
MSTRG.5538.1	0.94	1.32	0.54	0.53	0.76	0.77	2.03	3.43	15.87	0.59	0.44	1.06
MSTRG.18762.1	2.07	0.54	2.34	2.2	1.19	2.81	3.06	2.63	3.96	2.24	1.13	2.2
MSTRG.24309.3	312.45	237.6	419.3	386.15	256.56	219.28	38.99	45.36	36.4	86.75	52.43	24.03
MSTRG.10032.2	0.95	2.08	3.22	0.59	0.26	1.55	0.22	0.14	1.3	2.33	0.44	1.62
MSTRG.4678.1	0.09	0.07	0.2	0	0.07	0	0.77	0	0.15	0.06	0.19	0.51
MSTRG.2784.1	0.65	1.22	1.73	0.48	1.04	0.56	1.64	1.59	1.49	1.31	2.29	0.45
MSTRG.11322.1	1.2	0.56	0	0	0.19	0	8.59	5.71	3.33	0.3	0.12	0
MSTRG.19487.1	0	0.23	0	0	0.05	0	0	0	0.09	0	0	0
MSTRG.25262.1	0.1	1.34	35.94	0.08	0	0.05	1.01	1.16	0.7	0.4	0.03	0.25
MSTRG.11756.1	0.25	1.07	1.73	1.32	0.57	1.23	0.43	0.59	0.58	0.89	0.84	0.56
MSTRG.496.1	1.43	0.21	1.32	0	0.07	0	1.07	3.47	2.12	2.59	1.58	2.49
MSTRG.6409.7	10.86	11.28	10.32	14.9	12.03	9.21	8.04	8.36	17.33	10.58	43.09	18.76
MSTRG.17166.2	0	0	0	0	0.24	0.26	0.21	0	0	0	0.39	0
MSTRG.21553.1	1.24	1.79	1.54	2.21	1.17	0.45	1.75	1.7	1.7	1.44	3.07	1.59
MSTRG.26422.1	1.78	1.34	0.56	0.44	1.65	1	1.68	1.77	1.34	2.28	1.39	1.43
MSTRG.12876.1	1.93	1.68	2.04	3.01	1.68	2.43	3.25	3.49	3.83	2.57	3.46	3.38
MSTRG.24735.1	0	0	0	0	0	0	0	0	0.22	0	0	0
MSTRG.19294.1	0	0.13	0	0	0.26	0.05	0.04	0	0.04	0	0	0.04
MSTRG.3319.1	0.39	0.04	0.04	0	0	0	0	0	0	0.03	0.05	0.03
MSTRG.23267.12	1.47	0.72	0.95	0.64	1.33	0.68	0.32	0.85	0.71	1.16	1.41	0.93
MSTRG.17188.1	0.13	0.28	0.07	0	0.08	0.61	9.24	4.96	4.25	0.11	0.05	0.03
MSTRG.6492.1	0	0	0	0	0.17	0	0.61	0	0	0	0	0
MSTRG.16429.3	0.56	2.19	5.08	1.95	1.35	0.12	1.18	3.15	1.37	2.03	5.6	2.73
MSTRG.16605.1	1.14	0.34	0.65	0.57	1.73	2.23	0.28	0.48	0.75	1.44	0.96	1.62
MSTRG.14812.1	1.33	1.74	0	0.83	1.61	1.15	1.41	1.36	1.09	1.96	4.28	1.86
MSTRG.4056.3	34.29	22.27	37.99	50.99	28.45	37.6	6.23	7.54	5.43	9.76	10.74	3.6
MSTRG.22166.1	0.41	0.8	0.91	0.51	0.11	0.76	0.38	0.93	1.34	0.77	1.17	0.57
MSTRG.11183.2	12.4	26.45	13.08	9.97	15.56	7.98	10.95	10.26	8.92	12.88	7.64	14.22
MSTRG.23792.6	4.31	4.3	3.65	4.84	4.15	4.64	3.46	3.39	4.89	4.31	4.67	4.45
MSTRG.11375.1	81.44	13.66	41	33.62	48.07	20.63	4.35	4.79	3.22	7.61	7.01	3.52
MSTRG.14561.1	1.1	0.21	1.62	2.03	0.66	0	0	1.68	1.57	0.35	1	0
MSTRG.21048.1	0.11	0.5	0.08	4.71	25.43	17.56	0.22	0	0	2	0.11	1.77
MSTRG.19935.2	2.86	2.05	2.62	7.07	1.57	3.26	0.34	0.58	0.5	0.81	1.81	0.42
MSTRG.5158.3	1.17	0	0	0	0	0.25	0	0.7	0	0	0.99	0.41
MSTRG.20144.1	143.92	27.98	119.67	79.69	33.78	51.47	11.17	8.04	8.17	19.05	26.49	23.29
MSTRG.17724.1	29.13	30.62	31.82	32.22	23.83	56.42	24.46	20.5	22.91	32.63	13.09	21.74
MSTRG.12052.5	0.53	0.89	1.91	1.69	2.38	0.2	1.6	1.4	1.24	0.96	0.35	1.27
MSTRG.24849.7	13.82	10.84	8.91	10.36	9.14	13.69	16.76	9.14	18.71	12.73	9.29	10.16
MSTRG.8876.3	0.88	3.44	1.08	8.51	5.49	8.34	7.96	7.05	9.9	1.35	5.73	5.1
MSTRG.15513.1	13.23	10.37	11.2	7.17	8.01	11.58	10.15	7.97	10.12	10.07	5.45	7.42
MSTRG.10606.1	2.27	1.28	2.11	0.33	6.91	1.29	1.55	1.84	2.79	5.82	1.37	2.03
MSTRG.18372.1	0.14	0.22	0	0.4	0	0.25	0.1	0.15	0.12	0.22	0	0
MSTRG.21361.1	0	0.08	0.08	0.1	0	0.09	0	0	0	0	0.05	0.07
MSTRG.11613.2	59.16	19.22	33.82	29.8	50.26	27.99	1.19	5.57	1.38	11.72	7.76	8.05
MSTRG.16596.1	0.84	0.6	1.19	0.95	1.02	1.26	1.64	0.57	0.24	0.48	1.67	0.81
MSTRG.19686.3	0	0.42	0.39	1.58	2.05	2.66	0.9	1.38	0.96	0.6	0.44	0.74
MSTRG.12721.1	3.19	1.5	8.46	6.66	3.08	8	0.79	0.44	1.57	0.15	0.75	0.22
MSTRG.6648.1	0	0	0.17	0	0	0.78	4.78	3.09	1.67	0	0.24	0
MSTRG.26146.1	1.98	1.87	0.29	1.11	0.96	1.2	2.79	0.95	2.11	0.75	1.45	2.49
MSTRG.12825.1	1.37	5.65	5.97	1.43	2.2	2.67	6.27	4.33	9.26	2.16	2.5	1.55
MSTRG.7749.2	5.68	1.99	2.66	3.49	3.51	3.32	0.8	0.83	1.07	1.38	0.86	0.61
MSTRG.3310.1	81.57	116.4	117.73	89.09	54.76	97.51	74.78	46.57	61.61	87.86	70.64	55.26
MSTRG.4927.1	0	0.11	0.1	0	0	0	0.75	0.37	0.22	0.34	0.07	0.19
MSTRG.17384.1	0.99	1.51	1.85	1.01	1.38	1.17	0.26	0.25	0.09	0.98	0.73	0.8
MSTRG.12791.1	0	0.47	0	1.12	0	0.26	0.11	0.31	0.99	0.19	0	0.11
MSTRG.5397.4	1.37	3.63	2.26	1.76	3.13	3.09	4.07	2.87	5.16	1.92	9.84	3.81
MSTRG.21461.1	0	0.38	0.24	2.42	3.93	2.39	1.83	2	3.07	2.67	1.86	2.61
MSTRG.8751.1	0	1.37	1.58	1.8	0.16	0	0.96	2.12	1.59	1.59	1.72	1.9
MSTRG.18853.1	1.08	0.48	0.2	0.99	0.47	0.22	0.19	0.46	0.35	0.94	0.99	0.47
MSTRG.10075.1	1.21	12.57	3.14	2.53	3.16	6.01	8.83	9.9	13.98	3.24	1.81	2.21
MSTRG.24958.3	0.24	0	0.18	0	0	0	0.17	0	0	0	0	0.34
MSTRG.19892.1	0	1.36	4.51	9.79	2.27	0.09	0	0	0	0.07	0.17	0.76
MSTRG.16605.3	0.42	1.09	1.78	1.21	2.07	3.94	0.09	0.69	0.69	2.37	1.07	1.56
MSTRG.23991.1	1.28	1.21	4.76	5.25	8.26	4	2.35	1.4	0.63	2.91	3.07	3.94
MSTRG.75.1	0	0	0	0	0	0	0.5	0	0.19	0	0	0
MSTRG.14983.1	30.32	2.15	4.38	45.3	35.86	3.67	2.2	3.24	3.55	3.24	3.19	1.87
MSTRG.21771.1	0	0	0.76	0	0	0	0	0	0	0	0	0.12
MSTRG.19852.1	5.68	1.17	3.2	3.73	5.06	1.96	0.55	0.91	3.13	0.53	2.75	4.19
MSTRG.16170.2	10.99	28.03	23.56	15.15	3.45	9.65	23.69	20.27	15.89	8.44	12.06	12.1
MSTRG.8747.2	1.47	1.15	1.09	1.13	1.38	2.54	1.03	0.67	2.2	1.39	1.53	0.34
MSTRG.13244.1	4.79	12.91	10.21	8.33	7.94	9.57	11.59	6.94	10.29	14.34	11.68	9.18
MSTRG.23223.1	32.68	30.84	48.52	42.35	30.7	44.49	9.67	6.15	10.33	25.63	15.7	4.63
MSTRG.8344.1	1.83	3.75	1.79	6.32	3.89	5.45	4.03	3.74	1.96	3.12	2.1	2.92
MSTRG.16742.2	0.7	0	0.26	0	0.28	0	0	0	0.29	0	0.36	0
MSTRG.8897.1	10.04	8.33	10.58	8.97	6.62	9.13	13.01	12.49	9.28	7.69	3.77	4.84
MSTRG.24137.1	2.62	2.81	1.75	2.59	5.12	4.6	2.4	2.74	3.07	3.52	1.32	2.8
MSTRG.23901.1	0.76	1.6	1.7	2.13	0.31	0.99	0.09	0	0.83	0.24	1.26	0.36
MSTRG.21804.1	5.9	3.28	6.38	7.3	6.12	7.65	0.35	0.17	0	4.8	1.15	0.51
MSTRG.19051.1	5.15	5.67	6.67	7.71	6.24	7.05	1.19	2.2	5.67	6.69	1.68	1.88
MSTRG.17484.1	5.63	4.9	4.98	4.35	7.47	9.99	6.98	4.05	1.85	5.61	3.17	3.81
MSTRG.19058.1	0	0	0	0.34	0.3	0	0	0	0	0	0	0
MSTRG.23037.6	13.46	11.28	10.43	9.07	7.28	12.07	10.22	10.33	11.26	6.74	7.64	6.49
MSTRG.24493.1	10.46	4.67	5.25	8.59	7.12	8.28	6.57	6.09	7.11	4.82	5.48	6.06
MSTRG.15984.1	3.42	1.09	1.57	2.35	2.32	2.33	3.91	5.95	1.98	3.33	2.6	1.71
MSTRG.20598.1	0	0	0	0	0.23	0.49	0	0	0	0	0	0
MSTRG.24415.1	0	0	0	1.02	0.13	0	0	0	0.26	0	0.16	0.22
MSTRG.5314.1	0	1.01	0.27	2.21	0.55	1.39	0.99	2.09	2.38	0.2	0.08	0.03
MSTRG.8432.1	0.25	0.15	0.09	0	0	0	0.04	0	0	0	0.03	0
MSTRG.4200.4	0	0	0	0	0	0	0.08	0	0	0	0	0
MSTRG.4917.1	0	0.79	0.37	0	0	0	0.89	1.9	1.24	0.64	0.26	0.7
MSTRG.25407.1	0.65	0.39	0	0	0.26	0	0.46	0.45	1.21	0.62	1.53	0.46
MSTRG.24556.1	0	0	0	0	0	0	33.3	0.67	0	0	0	0
MSTRG.19721.1	0	0	0	0	0	0	0	0	0	0	0	0
MSTRG.22201.1	2.58	1.44	1.97	1.04	1.34	1.21	1.2	1.75	1.82	1.06	2.03	1.37
MSTRG.15699.1	0.74	0	0.08	0	0	0.09	0.07	0	0.61	0.13	0.11	0
MSTRG.14375.1	0	0.4	0.09	0	0	0	0	0	0	0.24	0	0.27
MSTRG.3201.2	0	0.03	0	0	0.05	0.03	0	0	0.14	0	0.05	0.07
MSTRG.17387.2	1.25	2.94	3.31	2.65	3.59	2.31	7.54	10.11	7.75	2.59	5.29	3.24
MSTRG.14117.1	0	0	0	0.09	0	0	0	0.58	0	0	0.15	0
MSTRG.11069.1	0	0	0	0	0.36	0	0.21	0.2	0.12	0.38	0.08	0.42
MSTRG.3844.1	5.53	8.98	6.22	9.29	12.57	7.09	12.48	13.73	7.96	8.11	5.41	10.84
MSTRG.15632.1	0.38	0	1.7	1.24	0.46	0.66	1.08	1.43	1.25	1.08	1.49	0
MSTRG.11324.2	0.59	4.82	2.91	0.3	0.67	0.72	1.28	3.34	3.2	5.23	1.05	2.14
MSTRG.10129.1	0.93	2.54	3.38	1.32	1.79	1.55	0.89	1.49	1.87	3.29	3.67	4.11
MSTRG.21718.1	2.63	1.49	2.69	3.77	2.71	3.06	0.24	0.38	0.04	0.95	0.72	0.27
MSTRG.24988.1	0	0.07	0.07	0.08	0	0.08	0.03	0.15	0.62	0.06	0.12	0.43
MSTRG.5449.1	1.13	6.24	2.74	2.57	2.29	2.5	1.73	1.95	1.55	2.46	1.46	0.78
MSTRG.8320.1	17.62	4.56	6.74	5.3	10.5	9.54	3.81	5.94	7.61	11.04	10.67	3.44
MSTRG.3294.1	0.11	14.03	8.41	2.87	1.47	1.98	7.5	9.23	4.22	23.2	7.75	7.43
MSTRG.6562.1	2.03	9.54	1.63	0.49	0.92	0.84	0.06	0.3	1.66	1.22	0.23	1.17
MSTRG.7584.4	9.38	11.53	15.21	7.25	10.05	15.53	10.3	8.82	13.43	15.89	6.65	6.39
MSTRG.20731.1	0.61	1.82	0.72	0.23	0.59	1.16	2.75	1.67	1.1	1.69	4.44	2.89
MSTRG.20621.1	2.92	5.45	3.07	4.47	3.87	7.42	3.64	1.95	3.19	3.53	1.84	4.54
MSTRG.12898.1	9.34	5.84	4.11	0.44	2.54	5.61	4.79	2.38	3.63	5.29	3.62	4.3
MSTRG.15569.1	3.68	4.69	2.72	1.9	3.71	3.84	5.78	4.14	4.13	3.39	2.49	2.8
MSTRG.17081.1	0.07	0	0.05	0	0.05	0	0	0	0.22	0.04	0.03	0.05
MSTRG.25140.2	31.32	16.94	26.09	16.64	14.41	22.77	15.05	15.32	18.56	14.02	13.93	17.46
MSTRG.2542.1	0.15	0.35	0.16	0	1.25	0.06	0.26	0.05	0.06	0	26.96	0.15
MSTRG.5140.1	4.96	8.02	3.68	13.33	8.22	10.8	7.05	7.05	4.9	15.17	7.25	7.35
MSTRG.24135.1	1.94	6.95	7.23	2.01	4.27	7.42	0.04	0.34	0.27	3.84	2.31	2.28
MSTRG.22062.1	1.89	1.82	1.78	2.71	0.41	0.07	2.3	0.41	1.69	1.14	0.89	0.18
MSTRG.13201.1	0	1.11	4.82	0.79	0	0.24	7.36	12.14	7.63	1.25	1.32	0.39
MSTRG.12816.1	0	1.94	0.69	0	2.98	0	0	0	0.25	0.39	0.32	0
MSTRG.815.1	0	0	0	0	0	0	0	0.35	0.42	0	0	0
MSTRG.16929.1	0.06	0	0	0.06	0	0	0.04	0	0	0	0	0
MSTRG.7593.1	0.62	2.25	0.15	3.24	3.13	4.79	1.16	9.38	2.52	2.59	3.63	3.29
MSTRG.15221.1	4.5	8.58	9.1	14.43	14.46	10.96	3.24	3.07	4.52	0.84	6.06	4.99
MSTRG.1489.1	0.26	12.71	1.94	2.43	0	4.97	0.37	0.36	1.07	1.65	0.95	1.28
MSTRG.16752.1	3.24	2.9	0.69	1.45	1.49	1.4	1.34	0.87	0.52	0.73	2.8	1.45
MSTRG.4040.1	2.36	2.98	2.22	3.57	2.99	3.13	2.24	1.75	1.53	2.26	1.53	2.15
MSTRG.5929.1	2.36	1.66	2.3	3	1.1	1.83	3.24	2.97	3.25	2.11	1.23	0.87
MSTRG.15287.1	3.16	4.06	3.76	5.53	3.75	3.98	4.45	3.43	2.93	1.73	4.28	3.94
MSTRG.4969.3	0.82	1.28	0.2	0.51	0.66	0	0	1.11	2.68	0.51	1.56	0
MSTRG.16846.1	0.21	32.47	8.38	0.2	0.17	0.18	0	0.15	0	2.29	0.67	0.6
MSTRG.11356.4	1.05	1.09	0.26	0.65	0.84	0.6	0.98	2.14	0	0.88	0.73	0
MSTRG.18815.1	1.54	0.06	0.16	0.41	1.06	0.44	1.29	0.4	1.26	0.88	1.68	0.87
MSTRG.24042.1	187.73	154.71	162.25	195.63	187.52	176.12	2.36	2.11	1.79	146.56	116.92	126.73
MSTRG.18510.1	23.43	10.15	19.9	17.01	15.46	16.98	1.97	2.24	1.72	7.76	3.13	2.15
MSTRG.21817.1	2.71	1.98	3.21	5.87	3.34	0.94	0.25	0	0	0.68	1.41	1.51
MSTRG.21948.1	0.36	0	0.13	0	0.29	0.46	0.13	0.12	0.22	0.28	0.09	0.12
MSTRG.6089.1	12.19	5.78	10.29	7.98	8.28	10.04	1.53	1.68	3.4	4.88	2.75	7.11
MSTRG.11361.1	2.02	8.94	6.31	12.52	13.69	13.03	7.63	7.37	8.6	9.78	5.93	6.45
MSTRG.3928.1	0.86	1.13	0.21	0.13	0.12	0.12	0.1	0.59	1.88	0.54	1.19	2.1
MSTRG.20073.1	0.54	0.43	1.61	0	0	0	2.1	4.63	1.11	0	0.56	0.95
MSTRG.7393.2	11.81	6.07	7.55	9.2	10.8	8.8	8.12	9.45	8.34	9.58	4.94	10.32
MSTRG.24502.1	4.81	3.09	1.05	2.23	3.69	1.42	1.92	2.39	0.98	0.62	1.14	1.52
MSTRG.17706.1	1.61	1.57	2.08	4.1	3.23	2.43	0	0.82	0	0.51	0.63	0.28
MSTRG.6293.2	33.83	19.33	20.78	18.15	19.89	22.25	22.19	16.74	24.42	18.49	16.35	25.53
MSTRG.5246.1	5.35	5.47	10.17	0.65	6.36	6.63	2.62	7.61	4	4.25	3.99	4.38
MSTRG.5104.1	0	0	0.29	0.18	0.16	0.08	1.23	0.13	0	0.55	0.1	0.47
MSTRG.22514.1	3.07	2.14	6.19	4.27	3.43	3.09	0.96	0.58	0.7	1.07	3.19	0.24
MSTRG.2046.2	7.68	3.94	2.19	1.65	3.56	1.28	6.45	1.61	5.32	3.91	20.28	8.44
MSTRG.15223.1	1.69	0.78	0.22	1.01	0.88	0.09	0.49	0.68	0	0.37	0.88	0.48
MSTRG.16275.1	3.36	2.29	3.2	5.41	5.14	5.87	5.54	5.05	9.75	4.35	2.32	3.71
MSTRG.14066.1	6.45	7.63	11.46	15.11	10.86	11.32	3.03	3.98	4.69	6.52	6.44	2.71
MSTRG.1199.2	0.67	0.87	1.11	0.66	1.43	0.89	1.64	2.56	0.97	2.12	3.77	1.52
MSTRG.25253.1	4.93	3.43	2.71	1.97	1.39	1.75	2.25	1.11	2.94	2.32	1.98	3.23
MSTRG.23821.1	0.14	0.11	0.04	0.11	0.06	0.16	0.28	0.18	0.27	0.1	0.1	0.15
MSTRG.11845.1	0	0	0.07	0	0	0	0.19	0	0	0	0	0
MSTRG.18891.14	1.22	1.59	1.06	1.66	2.22	1.24	0.94	1.38	0.83	0.98	1.22	1.34
MSTRG.21113.1	0.46	0	0	0.7	0	0.05	0	0.08	0.24	0.15	0.48	0.32
MSTRG.8865.2	0.21	0.16	0.15	0.71	1.17	0.48	0.05	0.33	0.11	0.44	0.36	1.01
MSTRG.25412.1	0.13	2.48	1.31	6.23	5.29	9.19	2.32	3.02	1.76	2.95	2.04	3.53
MSTRG.19638.2	3.53	4.1	4.28	3.84	4.8	4.74	2.99	3.82	3.78	3.76	3.55	3.42
MSTRG.13409.1	1.12	0.88	1.18	0.38	0.42	0.46	0.43	0.5	1.03	0.46	1.07	0.33
MSTRG.15464.1	13.88	9.06	19.08	16.12	11.34	22.51	4.64	4.28	6.09	7.08	3.35	3.03
MSTRG.15775.2	1228.09	471.31	722.15	2355.44	2719.67	2956.52	178.19	202.25	254.06	486.18	143.47	91.51
MSTRG.10616.2	0.15	1.02	0.83	0.58	0.32	0.18	0.44	0.26	0.29	0.6	0.37	0.38
MSTRG.5029.3	0.11	0.09	0	0.11	0.37	0.1	0.32	0	1.59	1.08	0.24	0.08
MSTRG.11390.1	63.55	8.18	22.55	25.51	42.97	16.42	1.89	1.43	1.93	6.15	6.64	3.34
MSTRG.22473.1	0	0	0	0	0	0.16	0	0.13	0	0	0	0.13
MSTRG.7530.1	2.97	4.77	0.73	0.66	0.34	0.61	1.79	0.97	1.04	0.36	0.88	0.2
MSTRG.23821.3	1.43	1.97	3.45	1.33	0	4.34	1.01	1.96	2.35	1.81	1.31	2.25
MSTRG.22730.6	13.96	3.23	8.7	5.59	1.27	1.92	1.12	0	0	5	0.66	0.22
MSTRG.18816.1	0.25	1.38	0.37	0.47	0.3	0.87	2.03	2.23	2.57	0.55	0.98	0.7
MSTRG.3019.3	1.9	3.07	1.49	0.93	1.8	0.97	3.31	0.76	1.74	5.43	2.21	1.01
MSTRG.21706.1	0	0.24	0.23	0	0.98	0	1.29	0	1	0.58	0.16	0.21
MSTRG.2457.1	1.85	2.45	3.16	5.54	4.23	3.56	1.5	2.42	3.03	4.21	2.07	0.99
MSTRG.20183.1	1.71	2.19	3.42	3.58	2.07	3.38	5.13	3.98	3.73	3.38	2.65	4.18
MSTRG.177.2	0.74	27.18	6.29	0.34	0	0	5.97	0.5	3.62	0.23	3.26	0
MSTRG.5834.1	0.21	0.03	1.83	0.03	0.06	0.03	0.15	0.32	0.32	1.31	0.48	0.27
MSTRG.7595.1	5.91	15.02	15.6	7.25	7.46	25.3	1.97	1.33	2.25	3.69	4.58	6.11
MSTRG.26446.1	9.62	22.36	16.64	14.55	14.89	12.63	24.95	24.31	15.02	22.01	13.07	11.93
MSTRG.10885.1	2.28	3.2	1.16	0.45	1.26	0.1	0	0.16	0.1	0.91	0.37	1
MSTRG.20783.1	0	0.11	0.52	0.07	0.57	0	0.79	0.34	0.46	0.71	1.65	0.88
MSTRG.4350.2	0.96	1.09	1.51	4.68	3.1	0.56	0.45	0.95	0.7	1.22	1.56	0.15
MSTRG.24715.3	4.44	0.65	0.82	1.8	0.45	0.24	0	0.95	0.23	1.57	2.45	0.77
MSTRG.19547.1	3.93	3.79	6.42	3.09	3	3.74	4.89	4.47	5.94	3.94	3.41	4
MSTRG.24901.2	1.12	2.7	1.3	1.34	1.41	1.17	3.82	1.14	3.07	1.46	1.5	1.95
MSTRG.22732.1	18.24	3.72	7.59	9.74	6.43	5.18	0.88	1.02	0.82	5.35	1.43	0.17
MSTRG.18.1	0.73	4.55	1.39	4.17	0.72	1.34	4.19	3.17	2.07	7.36	2.25	0.91
MSTRG.16726.1	90.4	172.49	171.53	148.76	84.88	233.79	31.91	27.75	33.56	118.82	24.07	9.31
MSTRG.19978.1	3.48	3.58	1.64	2.79	10.26	8.33	4.57	3.86	2.94	1.69	1.24	2.86
MSTRG.11385.1	384.26	60.78	122.64	114.25	204.27	74.29	19.11	32.29	16.93	31.56	33.56	28.84
MSTRG.23930.1	0	0	0	0	0	0	0	0	0	0.06	0	0
MSTRG.19853.1	5.71	2.49	1.99	0.92	5.95	7.5	2.43	1.78	4.21	2.13	0.99	2.31
MSTRG.25385.1	1.18	0	0	0	0	0.26	8.73	10.28	6.05	0	0	2.88
MSTRG.5768.1	0.15	0.23	0.11	0.14	0	0	0.52	1.21	1.21	1.58	1.15	2.06
MSTRG.5182.2	9.07	8.83	11.7	10.76	16.07	11.92	3.83	4.21	7.98	5	3.23	6.43
MSTRG.20141.1	34.85	9.3	33.52	19.79	9.6	13.64	5.95	4.87	6.64	6.85	6.25	6.39
MSTRG.25432.1	0	0.08	0	0	0	0	0	0	0.12	0	0	0
MSTRG.11882.2	23.21	3.11	6.56	45.92	39.52	46.18	0.21	1.04	1.25	4.81	6.19	1.06
MSTRG.19975.1	0.53	1.29	0.97	7.07	2.11	2.55	2.49	5.37	1.83	1.94	2.29	0.69
MSTRG.17637.1	4.58	4.65	5.15	3.91	3.65	4.7	0.06	0.06	0.1	3.81	2.3	3.31
MSTRG.14946.1	2.14	5.92	2.52	2.92	4.65	8.91	3.01	3.43	4.63	0.95	3.79	4.56
MSTRG.4844.1	8.11	11.09	11.02	4.92	19.24	23.74	26.35	28.38	38.4	15.24	6.48	7.67
MSTRG.24436.1	2.21	1.74	1.48	7.19	1.24	2.29	6.54	5.43	10.5	1.53	3.68	4.01
MSTRG.25247.1	0.08	0.07	0.06	0	0.13	0	0.12	0.96	0.14	0	0.43	0.17
MSTRG.21328.1	54.56	38.3	40.86	61.7	56.49	56.95	17.11	15.35	16.47	19.77	10.56	20.01
MSTRG.17984.1	300.54	34.37	94.45	193.32	155.15	172.13	49.63	35.24	45.49	44.51	32.69	28.32
MSTRG.5073.3	0	0	0	0	0	0	0.23	0	0	0	0.34	0
MSTRG.5414.1	6	17.7	10.51	8.1	9.96	19.5	20.46	22.94	32.07	14.15	6.56	10.66
MSTRG.15751.2	12.55	2.06	3.18	10.39	13.47	7.96	0.45	0.16	1.17	1.85	0.74	1.11
MSTRG.11856.2	1.9	3.6	3.75	6.02	4.71	4.24	3.56	5.61	4.41	3.49	4.77	4.41
MSTRG.11409.5	56.71	6.85	23.19	15.26	32.62	10.09	1.73	5.09	3.38	4.2	6.69	12.46
MSTRG.22307.9	0	0	0	0	0	0	0	0	0	0	0.02	0
MSTRG.11606.12	6.77	0.4	4.77	2.36	2.58	2.19	0.6	1.62	1.39	0.32	1.14	0.59
MSTRG.18317.1	0.27	0.64	1.81	0	0.76	0.12	10.8	8.06	8.22	3.42	2.54	0.76
MSTRG.12170.1	4.42	4.63	3.51	3.13	3.47	1.27	4.3	2.01	0.78	2.66	3.51	3.82
MSTRG.8869.2	5.47	4.24	5.33	4.94	5.39	2.63	9.64	9.76	11.23	9.41	27.3	10.53
MSTRG.12369.2	0.37	0.66	0.85	0.65	0.49	0.49	0.64	0.46	0.6	0.97	0.51	0.75
MSTRG.5536.1	0.23	0.18	0.51	0.05	0.74	0.15	2.79	3.25	11.81	0.07	0.03	0.32
MSTRG.3577.1	18.43	10.65	8.99	15.08	10.72	15.09	13.65	12.07	9.73	11	4.04	5.58
MSTRG.23388.1	1.3	2.47	0.54	1.02	2.19	1.24	5.02	5.98	4.21	2.46	2.4	1.37
MSTRG.7992.1	16.64	30.86	21.72	18.29	17.67	30.28	13.41	11.13	20.51	19.49	13.47	15.6
MSTRG.10079.10	0.21	0.58	0	0.78	1.18	0.09	2.07	1.14	1.03	0.07	0.71	0.37
MSTRG.13064.1	12.13	6.82	3.5	2.49	1.71	2.48	3.88	2.11	4.43	2.27	3.92	2.48
MSTRG.1817.1	0	0	0.24	0	0.53	0.71	0	0	0.27	0	0.51	0
MSTRG.7755.1	0.47	0.37	0.56	0.44	0.45	0.33	3.58	0.58	4.7	0.42	0.78	0.46
MSTRG.12267.1	0.6	0.7	0.48	0.92	0.12	0.04	0.84	0.68	0.61	0.47	0.31	0.76
MSTRG.26277.1	10.05	4.24	7.86	5.54	6.83	6.74	2.08	1.68	1.67	3.72	1.57	3.58
MSTRG.15855.3	2.24	9.22	2.49	3.38	11.02	6.29	14.78	4.01	5.96	5.29	7.72	12.69
MSTRG.12030.3	1.56	0.41	0	0.24	1.68	0.23	0.55	0	0.21	0.99	1.76	0.91
MSTRG.2272.2	20.18	13.58	13.63	9.94	14.78	14.5	42.47	16.32	17.39	7.09	98.14	27.76
MSTRG.1749.1	0	40.44	9.67	0	0	0.28	1.34	5.21	0	13.44	4.63	0.89
MSTRG.3697.1	2.88	11.82	8.16	2.04	3.54	4.9	2.98	6.82	5.34	7.58	4.23	4.96
MSTRG.26271.1	24.59	17.4	14.16	19.96	21.69	16.88	16.44	14.98	16.84	12.53	15.71	17.16
MSTRG.17212.1	1.51	0.71	1.06	2.66	1.39	2.15	0.32	0.26	0.06	0.71	0.71	0.21
MSTRG.18899.1	0.73	0.74	0.77	0.49	0.34	0.32	1.17	1.1	1.16	0.76	1.02	1.42
MSTRG.11503.2	1.55	0.92	1.21	0.72	0.81	0.27	1.09	1.42	1.23	0.94	2.01	2.32
MSTRG.18662.1	9.26	3.72	6.41	10.8	17.16	14.82	7.7	8.56	11.78	1.78	8.84	10.78
MSTRG.12985.3	0.25	0.49	0.28	0	0.8	1.62	0.26	0.09	0	0.32	0.07	0
MSTRG.19101.6	2.88	1.75	1.3	2.54	2.36	3.03	1.37	1.85	1.61	1.13	1.17	1.62
MSTRG.17828.1	0	0	0	0	0.59	0.11	0	0	0	0.08	0.19	0.09
MSTRG.23267.13	1.61	0	1.2	0.37	0.97	1.74	0.28	1.1	0.66	1.02	0.42	0.28
MSTRG.13777.1	8.8	4.15	5.77	11.52	7.85	10.22	2.78	2.16	2.79	3.21	2.2	1.78
MSTRG.16638.2	1.7	1.2	1.39	1.74	2.05	1.25	0.06	0.35	0.7	1.02	0.75	1.01
MSTRG.16696.2	0.21	0	0.02	0	0	0	0	0.07	0	0	0	0.02
MSTRG.11351.1	9.52	7.47	5.98	7.79	8.04	5.72	5.91	9.14	6.47	8.34	5.29	5.4
MSTRG.16719.1	2.13	3.49	1.95	3.76	4.64	4.46	2.64	3.04	4.14	3.89	3.63	3.67
MSTRG.19579.6	1.62	0.42	1.6	1.75	0.22	2.33	1.33	1.1	0	1.02	0.98	0.38
MSTRG.7717.10	2.71	1.68	1.87	3.29	3.9	4.11	2.89	2.99	11.38	0.41	2.81	3.32
MSTRG.8383.2	15.94	186.7	394.29	106.02	12.81	50.63	28.98	41.13	14.65	90.53	74.2	11.11
MSTRG.3430.3	37	32.71	31.81	27.92	24.3	29.74	21.76	17.77	20.89	23.98	15.33	18.8
MSTRG.18478.1	2.52	2.38	1.65	0.48	2.56	2.24	0.89	0.66	0.3	1.91	0.23	0.36
MSTRG.20997.1	0.78	0.44	1.07	1.55	0.36	0.1	0.08	0.15	0.18	0.7	1.1	0.62
MSTRG.5625.1	0	0	0	0.34	0.89	0.32	0.26	0	0	0.35	0.29	0
MSTRG.2714.1	698.38	172.85	266.64	589.71	738.84	1112.78	64.33	48.73	89.51	163.74	115.53	61.01
MSTRG.19985.1	0.45	0	0.33	0	0	0.1	0.16	0	0.55	0.07	0	0
MSTRG.2507.1	0.91	0.55	4.84	4.11	1.64	2.73	0.54	0.19	0	2.13	1.24	0.69
MSTRG.1657.1	0	0.25	0.12	0.6	0	0.14	0.23	0.11	0	0.31	0.51	0.23
MSTRG.12272.1	0.37	0.07	1.58	1.64	1.72	0.96	0.2	0.44	1.14	2.46	2.17	0.52
MSTRG.8776.1	2.66	3.27	3.38	0.7	5.49	2.3	6.41	4.4	2.17	2.63	0.99	4.23
MSTRG.4981.2	1.93	1.36	0.43	0.36	0.31	0.67	0.14	0	0.63	0.36	0.5	1.07
MSTRG.5381.1	7.74	3.35	4.11	8.47	4.92	5.99	0	0	0	0.87	0	0.48
MSTRG.16431.1	0.24	0	0	0.22	0.19	0	0	1.13	0.39	0.45	0	0
MSTRG.13916.4	2.89	5.05	5.43	1.96	1.7	3.26	7.42	6.21	8	2.03	1.67	3.71
MSTRG.4044.1	1	1.31	0.25	0.31	2.14	1.15	2.11	0.45	2.18	0.84	1.73	0.93
MSTRG.21390.1	0.18	0	0.1	0	0	0	2.28	1.53	1.42	0.26	0.1	0.61
MSTRG.484.1	1.28	0	0.76	0.95	1.03	2.87	0.54	0.7	1.67	1.77	1.73	3.92
MSTRG.25272.1	0	0	0	0	0	0	0	0	0	0	0	0
MSTRG.8890.1	0	0	0	0	0	0	0	0	0.43	0	0	0.36
MSTRG.21737.2	5.38	4.6	4.41	1.7	1.56	4.35	7.35	7.51	6.92	2.57	1.67	4.45
MSTRG.18678.1	1.4	2.06	0.91	1.62	0.84	0.91	1.6	3.81	3.86	2.64	3.64	2.44
MSTRG.21516.1	0.12	0	0	0.11	0	0.1	0	0.57	0	0.9	0.31	0
MSTRG.23615.1	2.02	0.43	0.54	0	1.77	1.43	0.26	0.13	0.15	0.12	0.86	1.66
MSTRG.4640.1	3.3	2.92	3.53	1.62	1.78	1.06	4.74	7.65	6.29	2.7	3.11	2.37
MSTRG.17739.15	0.28	0	0.21	1.19	0.46	0.12	0	0.39	0	0.09	0.07	0.5
MSTRG.21867.2	1.15	1.96	1.35	0.89	0.23	0.33	0.54	1.18	0.16	2.24	0.7	1.41
MSTRG.16443.1	0	0.2	0	0	0.2	0	0	0	0.2	0	0.13	0
MSTRG.21970.4	0.99	2.2	1.29	3.3	2.72	2.86	0.99	0.9	1.69	1.04	0.64	1.5
MSTRG.3530.1	0.3	0.43	0.55	0.74	0.72	0.6	0.1	0.47	0	0.28	0.26	0.35
MSTRG.4185.1	6.84	4.33	7.72	5.64	2.91	2.07	0.43	0.35	0.29	1.09	1.06	0.46
MSTRG.18642.1	1.36	0	1.68	0.42	1.64	0.78	0.96	0.77	0.37	1.85	2.12	6.62
MSTRG.12578.1	10.57	11.68	13.4	8.91	6.04	6.49	7.15	4.08	2.62	7.19	6.8	3.88
MSTRG.24883.1	104.52	45.74	49.27	54.88	55.68	42.35	29.92	42.26	44.3	31.05	43.53	50.97
MSTRG.16557.2	0.6	2.57	2.21	4.71	0.96	5.41	2.31	1.02	2.44	0.38	1.09	1.46
MSTRG.1715.1	0.72	0.7	0.8	0	0	0.15	0.38	0.12	0.29	1.81	1.68	0.25
MSTRG.6461.1	0.09	0.96	0.26	1.21	3.08	2.18	0	0	0	0.05	0.77	0.36
MSTRG.13458.3	0.6	0.59	0.74	1.67	1.44	0.56	0.11	1.02	0.24	0.38	0.98	0.42
MSTRG.2849.2	1.7	1.14	1.26	0	1.56	0.63	4.1	2.98	1.98	1.07	1.26	0.34
MSTRG.12858.1	7.17	0.35	2.55	7.49	3.36	7.88	0	0	0	0.75	1.71	1.77
MSTRG.5949.9	13.61	9.58	7.35	11.69	12.58	12.64	10.12	12.06	10.83	6.81	13.3	9.49
MSTRG.8643.3	0	0	0	0	0	0	0.55	0	0	0.79	0	0
MSTRG.18126.1	0	0	0.17	0.11	0.19	0	0.32	0.31	0.09	0.07	0.72	0
MSTRG.22063.1	8.74	0.32	2.29	2.07	5.74	1.89	1.17	1.41	0.7	0.61	0.51	0.63
MSTRG.15019.3	3.42	1.88	3.04	6.35	4.95	2.37	5.78	7.47	10.65	5.61	4.81	4.77
MSTRG.13189.1	1.48	3.27	1.4	0.46	2.26	1.87	5.38	5.8	4.08	3.27	1.85	2.72
MSTRG.11603.2	84.23	9.32	43.22	24.05	46.57	18.66	3.29	7.61	2.95	11.57	15.16	6.77
MSTRG.14635.1	0	0	0.57	0	3.33	0	0	0	0	0	0.08	0
MSTRG.19965.1	0	0	0	0	0	0	0	0.06	0	0.06	0	0
MSTRG.19953.1	17.52	8.67	10.23	13.38	11.19	11.86	12.19	16.27	11.61	5.56	11.68	21
MSTRG.13577.1	3.05	9.93	2.89	1.59	1.84	1.97	3.48	6.17	1.64	5.46	2.28	3.05
MSTRG.11140.2	0	0.46	0.04	0	0	0.2	0.95	0.12	0.96	0.15	0.37	0.41
MSTRG.5607.1	0	1.82	2.01	0.36	0.62	0	0	0	0	0	0.6	0
MSTRG.19009.1	2.61	5.81	9.9	5.13	2.26	7.85	2.2	3.13	6.75	5.53	2.23	2.33
MSTRG.7567.1	2	1.56	1.06	1.84	1.95	2.21	1.72	1.72	1.42	2.4	0.98	2.23
MSTRG.22212.1	8.68	6.6	7.78	11.23	13.82	10.91	9.47	10.03	13.35	7.89	8.81	9.09
MSTRG.4530.2	7.04	4.04	3.63	5.25	3.33	4.02	2.48	1.37	8.02	4.04	3.46	3.85
MSTRG.21139.1	9.52	2.63	3.73	3.38	7.65	26.13	5.12	2.67	0.92	0.88	3.06	0.78
MSTRG.23274.1	0.02	0.03	0	0.02	0.07	0.03	0.06	0.01	0.04	0.04	0.05	0.02
MSTRG.8978.1	2.1	4.45	5.76	11.5	8.77	7.26	6.35	6.01	2.75	1.72	5.46	3.66
MSTRG.4929.1	0.65	0.06	0.75	0	0	0	0.14	0.25	0.33	0.44	0.59	0.6
MSTRG.5032.1	1.76	1.98	1.25	1.43	3.95	1.7	1.48	0.72	0.58	4.25	1.61	1.81
MSTRG.3033.2	14.42	15.44	13.72	12.48	15.82	13.89	16.11	12.43	20.33	14.49	13.73	16.84
MSTRG.1036.1	0	0	0	0	0	0	1.54	1.49	0.12	0	0.08	0.1
MSTRG.6374.3	2.51	1.09	1.65	1.55	1.35	1.21	0.98	1.14	0	0.35	0.29	0.58
MSTRG.23830.1	1.54	1.14	13.08	0.34	0.81	0.53	2.12	0.9	1.53	0.7	0.33	0.6
MSTRG.2242.1	6.65	8.73	8.91	7.34	4.71	7.74	7.37	5.48	8.33	6.8	6.36	5.11
MSTRG.14950.2	0	0	1.09	0.17	0.15	0.16	0.13	0	0.15	0.7	0.1	1.03
MSTRG.25047.1	12.93	10.86	16.25	23.78	26.52	26.72	0.65	3.46	0.76	5.24	3	0.97
MSTRG.253.1	0.56	0	0.83	0	0	0.24	0.2	0	0	1.23	0.73	0
MSTRG.1880.1	11.03	6.1	7.58	12.18	22.82	21.32	1.63	3.03	2.52	6.17	12.1	13.06
MSTRG.17315.3	0	0	0	0	0	0.12	0	0	0	0.08	0.14	0
MSTRG.17874.1	175.57	61.74	122.15	421.19	355.34	411.81	19.47	14.26	20.89	118.78	28.78	15.86
MSTRG.2973.14	2.55	2.96	0.17	1.5	3.82	0.94	1.48	1.16	0.86	2.01	1.87	1.53
MSTRG.16692.1	0	0	0	0	0	0	0.25	0	0.87	0.11	0	0
MSTRG.7625.2	10.31	2.02	5.35	8.61	4.83	5.64	8.95	8.44	9.28	8.66	5	6.71
MSTRG.7709.1	5.25	7.5	2.22	4.17	4.37	4.21	6.07	7.8	10.58	6.5	4	4.57
MSTRG.14514.1	0	0.99	0	0.41	0	1.79	0.05	0	0.06	4.2	0	3.41
MSTRG.20578.2	0.21	0.59	0.32	0.65	0.99	0.51	0.04	0.29	0.31	0.64	0.42	0.6
MSTRG.26086.1	1.86	13.94	12.58	4.43	6.82	8.94	9.14	9.22	13.46	9.53	4.55	7.21
MSTRG.17782.1	44.72	12.48	13.86	65.19	75.13	59.16	1.42	3.45	1.03	11.94	5.52	3.87
MSTRG.14675.1	0.4	0.47	1.47	0.18	0.16	0.69	0	0	0.49	0.63	0.62	0
MSTRG.23506.1	7.71	5.04	6.93	11.61	12.59	14.34	7.4	7.89	8.9	6.56	6.38	6.11
MSTRG.21888.1	17.05	13.55	6.44	15.72	11.28	10.5	2.12	7.14	2.28	5.76	5.27	3.73
MSTRG.16839.2	42.38	21.45	41.74	38.57	31.44	31	2.67	2.68	3.32	11.18	5.21	2.08
MSTRG.16672.1	0	0	0	0	0	0	0	0	0	0	0	0
MSTRG.12106.2	10.35	6.21	6.53	6.76	7.08	10.16	4.67	3.49	6.27	4.43	2.72	7.39
MSTRG.11448.1	5.12	7.14	5.9	4.75	1.6	1.97	4.2	5.04	7.91	3.58	4.58	5.15
MSTRG.20564.1	1.81	9.96	7.53	0	0.58	2.19	4.34	4.95	2.38	0.46	2.45	4.05
MSTRG.19971.1	6.51	0.15	0.04	6.66	4.27	4.13	4.95	5.22	2.82	6.39	3.43	3.37
MSTRG.7262.1	3.78	8.6	2.8	2.46	4.56	2.29	4.52	0.77	4.33	4.76	4.52	2.63
MSTRG.14407.1	12.88	2.62	5.36	5.98	34.03	8.13	2.35	1.93	2.16	3.65	1.52	4.1
MSTRG.11943.1	0	0	0	0	0	0	0	0	0	0	0	0
MSTRG.24584.3	1.79	3.01	2.6	1.59	1.31	1.48	1.78	1.61	2.67	1.34	1.48	1.93
MSTRG.6884.2	4.03	4.07	1.07	1.87	0.69	1.99	4.66	4.12	3.54	2.54	1.2	3.41
MSTRG.1775.2	3	2.36	6.31	7.8	6.2	4.76	0.49	0.41	3.44	1.26	1.82	6.07
MSTRG.8101.2	0	0	0	0	0	0	0	0	0	0	0	0.08
MSTRG.17302.1	1.66	0.33	0.15	1.74	0.42	1.35	0.37	0.28	0.77	0.07	0.65	0.58
MSTRG.5183.1	0	0	0.09	0	0.7	0.21	0	0.17	0.1	0	0.19	0.09
MSTRG.3680.1	5.68	2.25	4.64	1.13	5.55	2.48	3.25	3.04	3.78	3.78	2.18	3.29
MSTRG.5146.1	3.92	5.2	5.62	7.97	6.11	5.44	1.97	2.03	2.56	4.72	5.83	1.75
MSTRG.19215.1	0	0.2	0.57	0.24	0	0	0	0	0.1	0.08	0.46	0.27
MSTRG.619.1	2.62	0.23	0.86	0.54	0.23	0	0	0.59	0.24	0.82	2.87	2.94
MSTRG.6915.2	33.55	9.87	11.72	18.71	16.32	19.96	15.01	8.18	15.53	14.19	10.21	12.51
MSTRG.2721.1	0	0	0	0	0	0.28	0	0	1.32	0.41	0	0
MSTRG.11210.2	5.49	2.47	3.4	4.18	5.18	6.61	0.15	0.07	0.04	7.22	2.11	2.93
MSTRG.11378.1	73.65	8.74	24.13	27.79	48.41	20.01	1.47	3.8	1.57	8.23	7.7	6.43
MSTRG.3217.1	0	0	0	0	0	0	0.1	0.39	5.3	0	0	0
MSTRG.11386.1	110.47	13.38	38.86	40.55	70.81	21.03	2.05	3.19	2.47	6.95	8.93	4.06
MSTRG.12460.1	1.08	1.42	2.14	1.01	2.61	2.65	6.61	7.39	2.81	4.1	1.69	2.9
MSTRG.1743.4	9.72	7.95	5.85	8.77	4.04	6.46	9.95	8.58	10.91	5.48	6.26	8.91
MSTRG.26065.1	0.73	2.3	0.41	0.34	2.07	1.27	0.13	0.38	1.05	1.04	2.01	0.38
MSTRG.11764.1	0	0.33	0	0	0.33	0	0.88	0.85	0	0	0	0
MSTRG.11585.1	2.57	2.37	2.91	0.28	0.36	1.44	3.4	2.89	3.46	1.91	1.26	2.21
MSTRG.20021.1	0.09	0.15	0.14	0.52	1.2	0.97	0.26	0.32	0.54	0.06	0.68	0
MSTRG.15326.1	0	0.2	0.18	0.23	0	0.22	0	0.34	0.2	0.63	0	0
MSTRG.15154.6	32.9	26.61	21	35.82	15.46	41.84	12.53	14.11	9.05	9.62	4.4	6.25
MSTRG.11388.1	58	10.55	23.35	20.86	35.96	19.25	2.82	4.24	0.99	7.08	5.95	6.57
MSTRG.7987.1	24.07	2.36	6.85	8.98	21.59	4.09	0.45	0.73	1.23	0.41	0	0.52
MSTRG.3877.2	18.84	29.79	25.45	17.2	12.7	20.48	5.35	9.43	11.69	22.79	17.62	18.85
MSTRG.9709.1	0.19	1.2	1.28	0.24	0.1	0.06	1.39	2.52	3.13	0.76	1.96	0.53
MSTRG.19846.1	10.91	17.95	10.31	9.53	8.08	6.1	2.11	2.92	3.15	11.59	6.34	12.38
MSTRG.4810.2	0.91	1.66	0.9	7.31	8.64	9.29	4.69	4.65	12.39	0.67	6.38	6.97
MSTRG.18597.1	0.67	5	3.48	0.31	0.27	0.14	6.72	4.23	5.49	2.54	0.61	2.22
MSTRG.14525.1	4.11	2.71	6.33	7.17	10.56	3.83	3.12	2.47	0.81	7.97	7.09	0.46
MSTRG.23394.1	1.32	3.52	1.68	1.05	1.01	1.24	3.96	5.22	2.15	5.5	2.89	2.71
MSTRG.2676.1	0.53	2.27	0	0.24	1.06	0.91	0.56	1.08	4.32	1.83	1.65	0.92
MSTRG.15950.1	14.76	13.06	8.73	1.63	3.16	1.75	8.86	11.08	8.75	1.28	1.55	1.42
MSTRG.13636.1	0.22	0.2	0.74	0.31	0.62	0.45	2	2.19	1.09	3.34	1.61	3.52
MSTRG.25954.2	25.28	22.16	9.09	15.53	8.66	13.81	35.58	18.76	32.25	25.3	32.09	27.47
MSTRG.17202.1	0.63	0.74	0	0.88	0.25	0	0.66	1.07	0	0.1	0.41	0.22
MSTRG.5691.2	0.57	0.15	1.68	0	0.76	3.43	0.53	1.03	0.62	0.36	0.39	0
MSTRG.25102.1	0.32	0.53	0.38	0.4	0.83	0.68	0.06	0.27	0.1	0.17	0.29	0.22
MSTRG.21801.1	0.14	0	0	0.13	0	0	0	0	0	0.09	0	0.1
MSTRG.4269.1	5.96	11.45	6.4	6.19	5.71	11.48	3.31	1.64	1.7	6.51	2.53	3.32
MSTRG.21731.2	4.47	0.78	0.15	0.31	1.34	0.06	0.33	0.36	0.11	0.71	0.49	0.42
MSTRG.4572.1	0.17	1.08	0.13	0.16	0	0.15	1.22	0.94	0.71	0.22	0.27	0
MSTRG.11962.2	205.14	137.07	257.26	174.28	94.25	108.6	38.26	47.9	37.29	75.02	45.62	22.49
MSTRG.18919.1	2.39	2.07	1.96	2.94	1.5	2.31	4.85	4.01	2.65	1.86	3.05	3.9
MSTRG.26421.1	4.45	3.74	2.84	3.46	3.08	2.42	1.82	1.77	2.37	1.57	1.88	2.02
MSTRG.61.1	0	0.38	0	0.15	0.26	0.14	0	0	0	0	0.42	0.45
MSTRG.13113.1	7	6.29	7.24	6.23	3.98	6.3	5.34	6.07	4.77	5.15	3.41	4.07
MSTRG.13013.1	8.77	10.92	10.32	3.78	2.11	7.11	12.28	9	11.1	3.31	6.44	5.42
MSTRG.15028.1	0.55	5.78	2.53	2.25	1.86	2.47	2.17	2.93	0.63	2.01	5.27	2.76
MSTRG.17400.1	1.12	0.44	3.81	1.14	0.27	0.87	5.11	0.38	1.28	2.18	1.45	0.78
MSTRG.23302.1	0.26	0.05	0.19	0.24	0.72	0.5	0.18	0.13	0.26	0.16	0.4	0.04
MSTRG.14353.2	0	0.41	1.47	1.45	1.93	1.26	0.66	0.71	0.09	0	1.03	0.22
MSTRG.18918.1	4.89	3.08	2.6	4.14	5.31	4.54	2.88	2.88	2.43	3.87	2.63	2
MSTRG.4709.2	0.85	46.37	0.84	0.35	0.3	1.22	3.32	5.08	1.16	4.34	2.06	1.58
MSTRG.8977.1	6.48	4.26	7.21	5.1	4.3	4.87	6.7	7.55	3.69	6.31	5.79	8.5
MSTRG.23065.2	0.58	0.98	0.18	1.16	0.73	0.57	1.23	0.85	1.36	0.63	0.69	0.75
MSTRG.2071.1	0.36	0.28	0	0	0.29	0.31	2.76	0.24	1.75	0	1.86	0.75
MSTRG.19845.1	4	9.93	4.28	9.07	3.03	3.55	7.73	5.83	7.09	3.85	1.91	6.27
MSTRG.13935.1	2.68	4.49	2.12	2.78	1.9	3.55	6.92	4.85	8.23	4.06	1.84	4.61
MSTRG.15242.1	1.6	0.36	2.37	1.91	0	0.79	1.13	2.03	1.12	0.72	0.95	1.59
MSTRG.11413.3	16.06	2.4	5.95	7.09	11.65	4.77	0.27	1.41	0.82	1.83	2.03	1.01
MSTRG.1411.3	4.55	1.7	1.51	3.67	5.59	2.41	1.97	3.3	1.24	2.04	1.86	1.47
MSTRG.23315.1	1.79	8.59	12.58	0.83	1.44	3.28	15.25	30.63	18.1	16.75	4.65	10.43
MSTRG.19477.1	2	1.99	1.78	2.66	1.18	1.5	0.33	0.23	0.6	1.51	1.04	0.33
MSTRG.6494.1	0	0.04	0	0	0	0	0	0.03	0	0	0	0.06
MSTRG.8694.1	0.21	0.08	0	0	0	0	0.59	1.78	0	0	0	0
MSTRG.20788.1	9.8	0.96	14.82	8.33	6.48	7.93	6.17	4.18	3.42	9.71	1.86	9.25
MSTRG.2008.1	2.51	0.59	0.63	0.5	0.6	0.05	0	0	0	0.24	0.11	0.19
MSTRG.5229.2	11.83	11.51	11.59	10.53	8.54	12.16	12.41	11.13	13.36	12.57	10.68	12.02
MSTRG.10043.1	6.45	9.83	12.16	12.62	4.9	10.33	13.94	12.39	10.93	13.96	4.33	7.35
MSTRG.25061.1	2.15	2.89	4.55	11.01	5.01	6.01	1.01	0.84	3.52	0.97	0.58	0.78
MSTRG.10789.1	0.34	0.38	1.43	0.83	0.55	0.53	0.48	0.23	0.56	0.3	0.82	0.19
MSTRG.3432.5	22.34	24.53	17.88	22.39	15.26	19.88	15.88	13.26	21.76	15.77	10.46	9.81
MSTRG.7853.1	9.77	3.53	5.94	5.81	3.93	4.73	4.4	3.87	12.32	7.76	2.34	4.63
MSTRG.19527.4	0.39	0.16	0.45	0.34	0.3	0.35	0.32	0.4	0.33	0.31	0.99	0.8
MSTRG.24369.1	0.12	0.58	0.12	0.42	0.53	1.28	0.41	1.15	0.33	0.5	0.74	0.7
MSTRG.10457.6	182.43	8.89	27.47	86.54	177.75	108.94	3.69	4.04	6.51	30.29	5.54	3.42
MSTRG.5399.1	0.07	0.14	0.46	0.48	0.12	0.13	0.08	0.15	0.06	0.21	2.38	0.39
MSTRG.263.1	2.84	0.37	0.88	0	0.1	0	0	0	0	2.01	1.85	2.81
MSTRG.24006.1	1.86	1.5	2	1.88	1.26	1.35	1.9	1.93	2.84	1.47	1.31	0.83
MSTRG.14291.1	1.32	1.42	1.47	2.3	2.92	2.42	1.74	3.37	1.08	2.18	1.63	1.84
MSTRG.5193.1	13.33	7.18	1.74	4.37	2.31	2.26	7.17	5.35	5.13	2.97	4.08	4.56
MSTRG.26032.2	0.73	0.23	0.11	0.41	0.47	0	0	0.1	0	0.09	0.46	0.2
MSTRG.6481.1	4.05	4.11	2.68	2.85	3.33	2.96	1.73	2.69	2.03	2.97	1.98	2.56
MSTRG.24097.1	1.36	2.45	0.8	0.63	0.54	0.47	1.72	3.51	1.55	0.09	1.06	0.38
MSTRG.17642.1	1.13	0	0	0	0	0	0	0	0	0.18	0.15	0.2
MSTRG.6374.2	1.22	0.24	0.68	0.56	2.45	1.05	0	0.42	0	1.15	1.27	0.21
MSTRG.3751.8	1.29	1.01	0.38	0.24	0.21	0.67	0.73	1.41	0.42	0	0	0.18
MSTRG.11605.1	89.84	14.43	39.95	35.36	45.41	18.52	3.2	6.64	7.26	11.6	10.92	12.37
MSTRG.18253.1	11.78	10.1	8.7	12.14	11.63	9.65	9.9	8.45	6.74	8.89	9.65	8.3
MSTRG.24834.1	9.59	7.74	6.7	2.03	1.32	1.89	0.77	1.31	3.36	3.63	4.13	2.48
MSTRG.10563.3	7.13	2.79	3.04	4.61	3.3	9.61	6.46	6.11	3	4.22	1.8	1.88
MSTRG.26373.1	0.84	0.16	0	0	0.08	0.09	0.15	0.93	0.34	0.13	0.71	0.07
MSTRG.17556.1	91.78	65.44	166.09	32.58	6.09	10.51	1.62	1.6	1.11	8.64	8.03	3.11
MSTRG.4229.1	0.7	0.14	0.26	0.65	0.28	0.3	0.25	0	0	0.55	1.27	0
MSTRG.3933.1	1.05	0.91	0.91	1.44	0.71	0.96	1.09	0.8	0.91	1.26	0.69	0.85
MSTRG.5247.1	6.19	8.68	9.84	4.52	7.11	2.68	4.67	5.43	0.36	3.9	3.45	7.4
MSTRG.20501.1	23.38	32.46	37.75	13.5	9.29	13.96	47.41	34.06	34.28	25.37	17.93	22.32
MSTRG.13219.5	9.53	8.74	5.95	7.65	9.64	10.64	6.78	5.11	5	4.99	3.9	5.82
MSTRG.5954.1	0	0.21	1.16	0	0	0	0.18	0.09	0.11	0.08	0.54	0.46
MSTRG.10081.1	0.19	6.18	1.07	0.83	0.43	0.04	2.92	1.2	0.34	0.08	1.24	0.66
MSTRG.3222.1	0.32	0	0.05	0	0	0.22	0.18	0.52	0.31	0.24	0	0.58
MSTRG.19766.1	3.89	3.62	1.92	3.21	1.39	3.61	5.78	4.52	6.37	5.36	3.97	3.72
MSTRG.11392.1	127.14	17.27	43.47	42.4	81.39	31.61	2.2	5.89	4.43	9.15	9.23	10.19
MSTRG.9124.2	11.56	12.35	11.13	15.01	11.72	13.48	17.38	11.03	16.08	18.93	10.97	7.75
MSTRG.6366.1	0.11	0.36	0.67	0.53	0.64	0	0.88	1.08	0.74	0.36	0.82	0.16
MSTRG.8826.1	0.73	5.12	6.38	0.96	0.75	1.79	11.6	5.51	1.36	1.96	0.86	0.51
MSTRG.14642.1	0	1.59	1.5	4.46	1.22	5.68	0.71	0.17	0.62	0.64	4.47	1.76
MSTRG.20997.2	1.08	0.51	0.96	1.4	0.52	0.37	0.3	0.59	0.18	0.41	0.45	0.3
MSTRG.24104.1	4.57	28.91	10.73	3.59	2.6	3.53	3.92	6.45	1.36	10.79	6.09	4.18
MSTRG.22227.1	0.32	0.5	0.23	0.29	0.51	0.82	0.22	0.86	0.78	0.2	0.49	3.75
MSTRG.22129.1	0.18	1.08	0.8	0.34	1.8	0.75	4.3	3.38	2.75	1.48	1.81	5.55
MSTRG.9426.2	0	0	0	0	0	0	0.06	0	0	0	0	0
MSTRG.14430.1	1.15	1.26	0.68	4.05	2.4	2.18	0.32	0	0	0.72	0.6	0.32
MSTRG.12827.7	2.32	2.44	0.86	2.84	1.62	2.22	1.94	2	2.65	2.16	1.49	2.94
MSTRG.23993.1	157.75	107.4	98.7	140.41	174.05	179.16	6.14	6.12	7.28	86.88	65.54	88.97
MSTRG.23643.1	0.03	0.02	0.13	0.03	0	0	0	0.12	0.22	0.02	0.03	0.11
MSTRG.5765.6	2.1	7.41	4	4.87	7.83	5.96	4.96	3.78	2.94	4.91	4.52	7
MSTRG.4511.2	2.51	2.96	2.61	2.33	1.21	2.82	1.06	2.91	1.85	3.17	5.62	3.33
MSTRG.8.1	0.08	0	0	0	0	0	8.65	3.75	4.37	0.05	0.21	6.31
MSTRG.10988.2	1.52	3.72	7.59	4.05	0.15	5.57	0.93	0.26	0.47	0.96	1.18	0.53
MSTRG.11379.1	176	29.35	64.46	58.5	87.7	36.34	5.41	12.83	6.61	13.84	14.6	11.53
MSTRG.7055.1	10.36	27.14	17.1	14.51	4.71	10.98	6.19	5.6	4.16	7.02	3.66	4.63
MSTRG.17036.2	26.97	6.11	24.19	4.81	2.21	7.39	2.28	2.36	8.77	2.46	2.53	1.54
MSTRG.21713.2	3.01	1.83	5.52	1.54	6.08	3.14	0.87	0.59	1.21	0.74	0.96	0.51
MSTRG.16557.1	2.24	1.32	2.07	3.12	1.57	3.14	0.2	2.86	0	1.59	0.73	0.98
MSTRG.22072.2	0	0	0	0.1	0.52	0.37	1.82	0.51	1.5	0.41	0.06	0.15
MSTRG.25387.1	63.37	0.14	0.13	0.97	31.34	506.51	65.79	7.6	168.28	11.85	26.26	95.27
MSTRG.23271.8	0.04	0.22	0	0.24	0.67	0.54	2.71	0.9	2.13	0.31	0.17	0.24
MSTRG.2058.2	2.99	1.46	3.87	6.24	5.02	2.5	0.92	0.64	0.76	2.59	3.3	0.52
MSTRG.19927.2	2.4	3.38	3.12	2.73	1.6	2.11	5.39	3.75	4.49	3.95	3.64	3.14
MSTRG.13467.7	1.4	0.6	1.19	1.75	3.53	1.27	0.93	1.05	0.4	2.2	0.36	0.92
MSTRG.16246.2	0.29	0	0	0	0.11	0	0	0	0	0	0	0
MSTRG.14019.1	0.38	3.87	2.25	1.76	1.22	3.61	2.67	2.85	6.21	1.67	1.97	3.7
MSTRG.13559.1	13.79	11.51	11.77	15.83	12.22	10.57	15.01	13.87	18.7	9.67	17.86	15.3
MSTRG.4088.1	1.17	1.38	2.25	1.19	2.63	2.53	2.88	2.07	2.68	1.69	1.03	1.06
MSTRG.7314.1	33.46	5.36	0.99	0.14	25.57	1.54	0	0.1	0	0	1.55	0.41
MSTRG.7603.2	0.32	0.13	0.06	0.22	0.19	0.07	0.06	0	0.07	0.3	0.46	0.11
MSTRG.17809.1	7.47	5.57	14.85	1.18	2.49	3.78	0.13	0	0.3	3.44	3.32	3.68
MSTRG.10953.1	0	0.13	0	0.76	0	0	0.81	0	0	11.14	0.09	0.91
MSTRG.7918.1	0.32	1.61	0.72	0.4	0.36	0.89	0.4	1	1.03	1.09	1.23	1.16
MSTRG.21140.4	23.4	4.6	6.75	5.82	5.92	2.56	1.8	2.17	2.14	2.65	1.74	1.87
MSTRG.13838.1	0.21	0.33	0.63	0.2	1.19	1.1	2.83	1.73	1.56	0.13	1.21	0.59
MSTRG.16246.1	0	0	0.21	0	0	0	0.03	0	0	0	0.07	0.05
MSTRG.672.1	3.63	0.49	2.56	0.41	0.28	0	1.56	2.35	0.72	3.23	2.48	2.84
MSTRG.8120.1	15.12	7.15	0.89	8.24	12.34	14.31	4.73	0.65	0.59	9.07	5.86	10.37
MSTRG.11606.9	28.86	5.58	11.22	10.81	18.72	12.75	0.55	1.94	0.95	4.16	3.23	0.72
MSTRG.1246.2	3.51	4.03	2.09	2.43	5.16	3.84	1.77	2.43	3.4	3.64	2.98	4.65
MSTRG.11387.1	113.84	13.94	42.6	42.69	53.62	20.88	1.52	4.36	2.97	8.59	7.63	4.93
MSTRG.17063.2	0	0.64	0.2	0.25	1.09	0.94	0	0.19	0.45	1.03	0.28	0.38
MSTRG.23732.1	0	0.69	0.97	0.81	1.41	1.89	0.31	0.3	0.36	1.1	0.23	0.61
MSTRG.17979.2	6.18	19.16	12.22	6.87	1.53	6.27	3.49	8.59	9.12	5.15	11.75	2.08
MSTRG.19785.2	2.53	0.5	2.81	0.88	0	2.46	1.78	2.16	1.55	2.39	2.14	1.54
MSTRG.23795.1	0.15	0.14	0.57	0.66	0.4	0.11	0.26	0.13	0.28	0.08	0.3	0.37
MSTRG.22009.1	1.3	0	0	1.88	0.12	0.13	1.43	0	0.59	0.27	0.08	0
MSTRG.21240.1	9.33	3.03	6.05	3.09	3.49	2.4	1.95	1.99	0.89	1.37	1.34	1.93
MSTRG.15619.1	0.07	0.17	0.27	0.07	0.24	0.06	0	0.05	0.42	0.14	0.57	0.1
MSTRG.5777.6	3.12	2.34	2.3	3.25	4.03	3.38	1.82	1.53	1.75	1.69	2.6	2.07
MSTRG.660.1	0	0	0	0	0	0	0.55	0.89	4.08	0.33	0.55	0.37
MSTRG.6678.1	1.43	3.97	1.91	5.23	3.76	2.4	2.35	3.19	6.49	1.63	6.71	6.33
MSTRG.20835.1	1.14	7.48	1.82	6.24	3.61	2.2	4.12	2.81	3.74	2.36	6.66	4.5
MSTRG.12142.1	0.84	0.46	0.31	0.66	0.57	2.18	0.62	0.43	1.41	0.34	0.24	0.29
MSTRG.17989.3	1.33	0.26	0	1.08	2.54	4.59	0.35	0.34	1.36	0.1	0.6	0.46
MSTRG.12145.9	1.43	1.05	2.19	2.83	1.66	4.65	1.07	1.65	2.49	1.13	1.35	1.5
MSTRG.20623.2	1.19	0	0	2.95	2.44	1.72	1.75	2.1	1.63	1.75	1.24	1.45
MSTRG.14060.3	3.63	5.82	4.38	3.79	1.7	3.4	4.05	4.44	5.08	2.86	2.52	2.96
MSTRG.24500.1	10.38	4.31	3.62	5.15	17.51	7.72	11.55	14.28	25.19	3.04	7.97	2.73
MSTRG.10405.1	2.03	12.12	2.71	0	8.17	2.81	3.15	6.1	3.66	1.79	6.98	5.1
MSTRG.15193.1	0.48	1.46	0.41	0.87	0.61	0.89	0.64	0.38	0.56	0.75	2.42	1.76
MSTRG.196.1	4.94	0.67	3.66	0	0.17	0	0	0	0	5.15	4.81	2.1
MSTRG.11405.1	106.45	9.3	36.83	27.58	61.27	19.15	2.33	7.7	2.37	7.43	8.41	4.43
MSTRG.286.1	3.33	0.44	1.95	0	0.11	0	0	0.38	0.45	2.1	0.79	3.58
MSTRG.5142.2	7.94	7.47	6.45	8.74	6.46	6.19	8.63	5.91	6.9	5.4	7.88	6.97
MSTRG.11202.1	0	0	0.51	0.64	0	0	2.43	4.23	2.26	0	1.43	1.2
MSTRG.5970.1	0	0.66	1.07	0.67	3.57	11.94	0	0	0.88	2.2	0	0.33
MSTRG.21891.1	4.44	42.86	6.78	3.86	3.12	3.12	42.36	13.81	4.77	4.72	15.29	17.21
MSTRG.749.2	2.54	0.27	2.01	0	0	0	1.19	0.81	0.69	6.52	4.41	4.25
MSTRG.14420.1	0.14	0.11	0	0	0	0	0	0.09	0.45	0.09	0	0
MSTRG.3791.1	2.78	12.33	3.88	1.37	0.6	0.03	3.2	4.03	7.18	0.95	0.56	0.06
MSTRG.3937.1	0	0	0.04	0	0.04	0	0	0	0	0	0.03	0
MSTRG.22005.3	0.74	0.86	0.33	0.6	1.46	0.4	0.99	1.14	1	0.78	1.61	0.68
MSTRG.6184.1	18.51	8.59	21.35	12.22	11.31	11.49	1.83	1.33	2.03	5.42	3.73	2.36
MSTRG.22308.3	0	0	0.58	2.2	4.44	10.22	0	0	3.66	0	0	1.65
MSTRG.6976.1	7.6	3.46	5.63	3.38	5.13	4.86	16.57	10.67	25.37	3.93	2.37	4.98
MSTRG.6160.9	0.51	0.27	0.25	0.4	0.14	0.59	0.42	0.87	0.98	1.5	1.28	1.9
MSTRG.18412.1	8.93	12.23	9	8.45	18.78	20.17	8.3	6.84	9.88	11.25	9.23	13.66
MSTRG.18535.1	0	0	0.19	0	0	0	2.62	3.74	5.89	0.08	0.03	0
MSTRG.26121.1	6.15	0.61	1.78	0.13	0.51	0.06	0	0.1	0	3.03	2.53	3
MSTRG.15343.1	0.33	2.58	0.85	0.92	0.73	0.85	0.7	1.24	0.54	0.57	1.46	0.75
MSTRG.7579.1	1.46	1.07	1.4	1.36	0.17	0.27	4.49	2.28	3.68	0.07	0.33	0.29
MSTRG.3569.1	0.37	0	0.59	2.34	0	0.32	2.82	1.3	3.63	0.43	0.38	0.34
MSTRG.11147.1	0.61	1.13	1.82	1.1	1.1	1.27	5.75	2.96	4.34	1.33	0.65	0.96
MSTRG.5429.1	178.12	78.1	116.81	208.1	125.23	125.88	24.07	24.88	19.08	64.03	38.34	12.72
MSTRG.10943.1	2.94	7.71	8.03	3.6	3.01	6.16	6.46	6.09	5.47	6.07	3.31	3.74
MSTRG.6347.2	1.33	10.42	4.93	6.48	4.27	4.59	6.78	4.08	3.54	7.33	8.81	9.5
MSTRG.19146.1	0.61	0.93	1.07	0.45	0.95	0.38	1.54	1.52	0.93	1.44	1.64	1.68
MSTRG.16892.1	7.81	4.82	4.77	6.41	8.23	6.66	1.12	1.87	1.63	2.76	1.43	0.88
MSTRG.20395.1	8	5.28	9.59	12.28	8.11	7.82	5.1	5.41	4.9	6.83	4.24	5.42
MSTRG.19434.1	12.68	11.3	11.54	17.37	16.58	17.61	17.39	16.53	18.15	7.04	10.71	12.35
MSTRG.21084.2	0.16	0.12	0.11	0.14	0	0.13	0.33	1.06	0.25	0.1	0.24	0.54
MSTRG.4831.1	2.85	3.35	2.64	3.63	0.86	2.15	1	0.24	4.95	1.34	3.14	1.49
MSTRG.7178.1	14.19	4.59	10.41	1.9	3.64	4.42	0.51	0.8	1.44	2.58	1.67	2.75
MSTRG.4211.1	6.81	6.14	9.88	4.71	4.77	6.64	1.84	1.78	0.83	4.29	0.9	1.21
MSTRG.20929.1	2.8	5.04	3.42	3.37	2.12	7.84	0	0.22	0.13	4.68	2.06	1.15
MSTRG.16602.3	0.39	1.51	1.72	0.36	0.93	1	0	0	0	0.73	0.6	0.54
MSTRG.24051.1	0.05	0	0.04	0	0	0.14	0	0.19	0.04	0.07	0.17	0.08
MSTRG.18996.2	3.49	2.8	2.59	1.05	1.5	2.03	1.77	3.32	4.65	1.84	2.78	3.73
MSTRG.9955.1	4.49	6.1	5.52	4.13	5.31	6.13	2.73	1.58	2.33	3.03	2.35	2.35
MSTRG.7801.1	0.8	1.72	1.11	1.67	0.88	1.29	0.35	0.41	0.49	0.38	0.62	0.28
MSTRG.20178.2	2.29	0.9	2.33	0.27	3.22	0.49	0.4	0.59	0	0.18	1.49	0.4
MSTRG.4969.1	2.43	2.45	2.61	1.52	1.42	2.26	1.88	3.78	2.96	2.2	2.06	2.04
MSTRG.3644.3	0.97	0	0.1	1.03	4.12	1.68	0.1	0.19	1.36	0.79	0.07	0.39
MSTRG.7188.1	0	0	0.3	0	0.11	6.55	0	0.18	0	0.08	0.28	0
MSTRG.14136.1	0.65	0.44	0.87	0.16	0.7	0.3	2.05	1.01	1.46	0.6	3.01	1.46
MSTRG.3044.1	9.63	5.25	6.29	6.72	8.93	4.76	4.29	4.37	6.66	2.38	2.74	5.81
MSTRG.5115.1	10.72	8.51	9.26	10.42	8.11	10.25	3.37	2.93	3.1	2.46	4.72	1.23
MSTRG.24119.1	0	0	0	0	0	0	0.09	0.09	0	0	0.07	0
MSTRG.24155.1	0.68	0.64	0.1	0.38	0.99	0.59	1.06	0.65	1.79	1.29	2.21	1.43
MSTRG.3690.2	0	1.55	1.76	0.37	0.32	0	1.11	1.89	2.92	0.5	0.41	0.28
MSTRG.634.1	13.16	1.81	3.42	0	0.19	0	1.46	2.83	3.4	9.02	6.72	11.42
MSTRG.26146.2	0	0.17	0	0	0	0.19	0.91	0.44	0.53	0	0	0
MSTRG.665.1	4.85	0.62	2.86	0	0	0	0	0	0	5.68	4.02	5.59
MSTRG.3388.2	12.68	21.21	15.24	12.29	16.98	20.2	14.87	15.37	17.06	15.44	14.06	16.3
MSTRG.11414.1	60.71	6.4	19.6	15.98	34.38	8.44	1	5.57	4.21	3.24	4.25	6.56
MSTRG.11094.1	8.86	9.22	6.53	6.44	5.19	7.76	0.73	0.76	1.16	4.97	3.1	3.2
MSTRG.20349.1	2.45	5.41	7.1	4.88	3.48	4.24	2.55	1.75	1.53	2.14	2.67	2.2
MSTRG.18071.1	1.91	1.3	2.34	4.85	2.41	2.59	0.76	0.92	0.93	1.69	0.67	1.33
MSTRG.5062.6	10.44	5.98	5.87	7.05	4.7	4.47	6.97	4.55	6.05	4.72	4.82	4.48
MSTRG.14058.1	2.15	2.53	5.17	4.15	4.89	2.94	2.27	3.29	1.9	1.47	3.72	3.12
MSTRG.16735.2	41.07	9.64	39.14	25.24	24.47	20.6	3.21	2.16	1.98	6.75	4.31	5.13
MSTRG.11413.9	109.17	7.8	29.1	23.35	47.86	14.64	3.07	8.79	3.16	5.31	7.23	7
MSTRG.13826.1	1.85	1.24	2.15	0.73	2.75	2.05	1.3	1.08	0.86	0.33	1.23	1.65
MSTRG.17924.1	3.54	9.49	5.14	9.03	4.27	6.63	4.05	5.83	2.9	6.78	3.91	5.14
MSTRG.19449.1	0.03	0.25	0.35	0.34	0.19	0.32	0.02	0.13	0.43	0.13	0.06	0.07
MSTRG.1495.1	0.61	2.28	0.23	0.47	0.16	0.74	2.23	3.71	1.76	2.26	0.79	2.44
MSTRG.483.1	0	0	0	0	0	0	0.63	0.14	4.3	0	0	0
MSTRG.17044.1	15.42	6.87	22.38	11.75	6.49	7.59	1.85	2.76	2.01	3.37	3.97	4.06
MSTRG.12857.2	9.85	6.8	4.09	9.26	6.75	6.35	1.57	4.83	3.87	6.78	7.03	6.95
MSTRG.2508.1	1.34	1.13	3.65	1.43	1.07	1.33	0.43	0.28	0	0.97	0.75	0
MSTRG.2126.4	0.14	0.22	0	0.13	0	0.12	4.31	3.71	1.82	0.53	0	0.1
MSTRG.7144.1	3.28	11.39	5.34	0.94	0.51	0.33	0.98	2.41	0.1	1.27	0.72	0.44
MSTRG.10964.1	0	0.14	0.13	1.33	0.43	0	0.25	0	0	0.45	0.37	0.25
MSTRG.12411.3	0.6	1.24	20.05	0.9	0.4	0.24	1.44	1.03	1.49	0.61	1.37	0.67
MSTRG.14756.1	0.04	0	0	0	0.02	0	0	0.01	0.02	0	0.01	0
MSTRG.5092.2	62.79	42.05	26.56	50.93	45.07	50.33	14.08	13.3	19.66	34.94	17.14	34.26
MSTRG.4927.2	0.9	0.05	0.89	0	0	0	0.7	0.91	0.73	0.29	0.64	0.26
MSTRG.23970.1	0	0	0.03	0.44	0.08	0.12	0.13	0.45	0.04	0.18	0.02	0.26
MSTRG.15214.1	12.68	15.02	14.97	11.15	7.96	13.23	17.75	10.54	20.32	12.4	13.46	15.28
MSTRG.23566.1	1.13	0.91	0.81	0.57	0.54	0.41	0.71	0.58	0.63	0.56	0.66	0.83
MSTRG.11506.1	0	0.18	0.87	0	0	0	0.82	1.28	0.19	0.29	0	0.16
MSTRG.18786.3	1.71	1.16	0.93	1.69	2.11	0.69	0.48	1.71	0.75	1.87	0.3	1.03
MSTRG.25107.1	4.7	0	0	9.86	3.18	4.7	0	0	0	1.56	1.41	2.76
MSTRG.23133.1	0.99	1.47	1.77	2.63	4.87	3.43	11.03	10.36	14.42	2.56	0.87	1.7
MSTRG.11174.1	32.16	6.41	7.58	3.8	2.54	1.28	0	0	0.15	7.61	11.7	15.94
MSTRG.6025.5	0.93	0.18	0.52	0.35	0.66	0.64	0.63	0.74	0.79	0.94	0.46	0.73
MSTRG.13140.1	1.35	0.18	0.33	1.05	0.45	0.39	0	0.31	0.09	0.14	0	0
MSTRG.18443.1	23.11	24.76	23.48	20.67	19.3	20.34	19.07	20.46	20.2	23.77	16.73	21.92
MSTRG.22327.1	0.26	0.2	1.34	0.48	1.56	1.56	0.55	0.88	1.69	0.49	0.54	0.9
MSTRG.25261.1	2.26	20.13	27.17	2.58	2.48	3.77	23.57	22.23	9.55	4.55	1.57	3.15
MSTRG.1873.1	0	0	0.07	0	0	0	0	0	0.03	0.01	0.06	0.03
MSTRG.16638.3	3.16	4.63	4.92	2.65	5.17	5.11	1.6	1.52	1.82	6.47	2.88	2.93
MSTRG.15357.1	0.06	0	0.13	0	0	0.07	0.36	0.1	0.41	0.12	0.06	0.02
MSTRG.24468.2	1.43	2.95	0.66	2	0.86	1.24	3.28	0.86	2.35	3.39	2.7	2.12
MSTRG.3667.1	0.59	2.67	0.66	1.79	0.83	1.28	14.06	7.06	5.45	2.52	1.46	0.21
MSTRG.8584.2	8.64	7.24	6.41	8.9	9.33	8.8	10	8.48	5.91	7.16	6.4	6.11
MSTRG.24088.7	0.31	0.49	1.85	0	0.5	0.81	0.22	1.06	0.26	0.59	1.62	0.87
MSTRG.16463.1	7.52	4.62	4.04	6.75	4.97	8.04	6.41	6.69	11.21	4.55	4.31	5.95
MSTRG.8244.1	6.64	8	5.65	4.56	6.82	3.93	4.06	4.69	4.63	7.59	4.79	4.71
MSTRG.12853.9	0.69	0.04	0.51	0.41	0.75	0.64	0.35	0.8	1.21	1.46	1.64	0.58
MSTRG.21575.1	6.16	8.05	4.32	8.41	9.21	6.24	1.75	2.18	2.46	6.89	6.96	5.76
MSTRG.21863.1	0	0	0	0	0	0.17	0.7	0.14	0.16	0	0.1	0
MSTRG.26449.1	8.54	6.53	6.64	9.18	2.76	5.67	10.77	5.54	8.01	6.04	3.9	9.51
MSTRG.22742.1	1.94	0.25	1.91	0.9	2.59	2.51	4.32	3.52	3.7	0.41	1.85	2.7
MSTRG.11170.1	0.28	1.1	0.21	0	0	0	0	0	0	0	0.44	0.2
MSTRG.1578.2	0.14	0.06	0.05	0	0	0	9.15	5.54	5.55	0	0.04	0.05
MSTRG.20650.1	13.36	18.88	24.57	33.98	19.22	23.8	2.2	7.76	12.42	19.43	10.46	9.43
MSTRG.24548.1	0	0	0	0	0	0	0.09	0	0	0.08	0.07	0
MSTRG.5323.2	3.67	1.91	1.93	3.82	4.4	3.49	1.81	1.93	1.86	2.06	2.04	1.8
MSTRG.11776.1	0	0	0.37	0	0	0.15	0	0	0	0	0.13	0.12
MSTRG.23890.3	4.75	6.27	4.31	3.85	5.05	3.32	6.22	6.81	3.99	7.22	5.3	5.73
MSTRG.21123.3	1.63	1.76	1.62	1.82	2.28	1.3	1.43	1.76	1.26	2.2	2.54	1.65
MSTRG.642.1	3.54	0.81	2.88	0.74	0.09	0	2.33	2.18	1.4	1.66	1.31	0.48
MSTRG.5001.1	0.43	0.5	2.53	1.98	1.37	0.55	0	0.15	0	0.54	0.33	0
MSTRG.22666.1	3.81	11.11	4.24	10.11	10.29	10.59	7.09	4.27	8.92	0.51	4.11	3.8
MSTRG.7317.1	4.58	6.08	15.05	5.07	7.72	3.68	6.68	7.15	3.48	2.75	3.01	7.3
MSTRG.21737.3	15.55	12.57	15.54	3.72	5.3	11.4	17.41	15.91	12.15	4.31	11.52	8.87
MSTRG.20766.1	0	0	0	0	0	0	0	0	0	0	0	0
MSTRG.22542.1	0.34	0.03	0.03	0.35	1.37	2.68	2.54	5.85	7.52	1.03	0.32	0.24
MSTRG.7546.1	2.36	6.43	3.23	0.62	1.72	0.64	0.68	0.76	0.42	2.89	0.85	0.51
MSTRG.5999.2	0.94	2.39	0.35	3.48	3.96	4.46	0	0.32	0.38	0.59	0.37	2.61
MSTRG.8400.1	1.1	2.93	22.1	2.45	1.18	4.56	1.55	0.9	0.9	0.69	2.29	0.87
MSTRG.4492.1	0	0	0	0	0.26	0	0	0	0.26	0	0	0
MSTRG.16578.1	5.42	5.61	5.03	5.87	5.63	8.92	6.94	5.75	4.56	5.6	4.78	3.94
MSTRG.20186.7	2.26	1.66	2.1	3.43	1.96	4.06	1.21	1.69	0.56	2.01	0.69	0.95
MSTRG.3407.1	1.54	39.59	3.99	1.9	0.82	0.22	0	0	0	0.16	0	0
MSTRG.22884.1	9.64	7.56	9.53	3.2	2.97	4.63	3.35	2.68	2.05	3.83	3.47	2.9
MSTRG.5555.1	5.65	1.11	1.31	0.66	2.55	2.13	0.99	2.65	2.89	3.56	2.2	2.71
MSTRG.197.1	8.62	0.56	2.84	0	0	0	0	0.33	0.2	6.03	6.72	8.68
MSTRG.17017.2	9.71	29.86	13.78	8.06	14.38	12.57	1.11	2.75	0.54	10.12	4.09	8.86
MSTRG.1088.1	0.46	3.05	2.74	4.2	2.01	4.39	0.26	2.77	14.45	1.46	0.34	0.06
MSTRG.13002.1	5.27	2.68	1.88	4.25	6.47	7.26	2.82	2.39	5.52	1.9	2.72	3.96
MSTRG.25700.1	0	0	0.79	0	0	0	6.66	4.58	8.25	0	0	0
MSTRG.11505.1	0.28	0	0	0	0	0	0.1	0.19	0	0.09	0.07	0.2
MSTRG.1419.1	0	0.1	0.09	0	0	0	4.65	18.44	6.93	0.16	0.13	0.35
MSTRG.11498.1	8.94	9.23	11.09	12.7	7.92	8.2	3.47	5.48	3.73	6.79	9.59	9.61
MSTRG.11413.24	98.19	8.65	31.74	29.51	54.41	21.82	1.97	3.7	2.14	5.77	8.07	5.61
MSTRG.13811.2	0.33	0.32	0.25	0.48	0.15	0.24	0.4	0.59	0.4	0.45	0.27	0.76
MSTRG.24553.1	11.02	2.41	4.19	8.16	7.42	1.67	11.53	11.34	5.73	4.35	4.36	5.3
MSTRG.14597.1	6.3	6.02	3.21	4.57	4.74	6.12	3.18	6.17	3.54	2.6	3.58	1.78
MSTRG.13080.1	0.41	0.27	0.97	1.97	1.05	0.65	0.24	1.64	0.84	0.43	0.5	0.53
MSTRG.11962.1	293.91	236.73	390.4	336.92	193.61	243.09	39.75	51.97	35.01	120.76	73.24	33.71
MSTRG.14026.1	6.52	5.51	5.97	6.4	5.34	7.06	5.21	5.14	4.71	7	4.52	2.85
MSTRG.21768.2	1.71	3.88	2.63	1.8	1.09	4.6	5.18	6.75	3.13	6.8	2.04	4.55
MSTRG.26537.1	14.07	6.1	9.08	2.92	5.45	6.72	9.32	5.08	13.55	5.84	1.55	2.19
MSTRG.11184.1	1.49	4.53	2.62	1.9	1.2	0	2.49	0.13	6.1	0.35	0.68	3.12
MSTRG.13101.1	3.21	0.28	2.38	6.3	3.44	5.55	9.55	3.41	6.43	2.93	1.67	0.75
MSTRG.2350.2	0.37	0	0.07	0	0.07	0.08	0.2	0	0.15	0.23	0.48	0.13
MSTRG.25845.1	0	0.13	0.12	0	0.13	0	0	0.11	0	0	0.08	0
MSTRG.9603.2	11.22	8.23	7.91	10.25	11.51	14.82	9.05	8.9	5.75	6.79	6.12	8.84
MSTRG.25895.1	8.97	2.69	8.57	8.58	5.07	7.56	0.93	0.98	2.08	2.79	2.71	2.16
MSTRG.4760.1	0	0	0	0.21	0	0	0	0	0	0	5.38	0
MSTRG.13048.1	0	0.25	0	0	0.26	1.1	0	0.22	1.3	1.2	0.5	1.33
MSTRG.20981.1	30.65	35.08	58.29	66.46	27.46	61.66	5.3	13.88	7.81	32.93	15.29	8.06
MSTRG.9098.2	5.71	23.9	87.21	55.67	7.9	22.56	1.45	2.4	2.39	17.29	8.46	3.64
MSTRG.13361.1	0	0.08	0.14	0	0	0	0	0.07	0	0.03	0.03	0.03
MSTRG.11715.2	2.45	0.24	2.27	3.7	0.74	1.85	3.88	1.88	2.76	1.54	1.27	1.07
MSTRG.12343.1	0	0	0	0	0	0	0	0	0	0	0	0.04
MSTRG.24205.1	0.75	2.61	1.48	0.08	0	0	1.41	0.96	0.41	0.58	0.35	0
MSTRG.20624.1	4.7	0.02	0	7.07	8.1	4.25	9.39	7.02	9.17	14.08	13.65	11.31
MSTRG.3402.2	2.49	2.83	1.64	1.59	1.51	1.46	3.68	1.96	2.31	2.36	2.37	2.58
MSTRG.1984.2	2.58	1.55	0.9	0.28	1.34	1.44	0.21	1.45	3.6	1.34	5.99	1.9
MSTRG.26024.1	0	0.31	0.44	0.36	0	0.08	0.41	0.27	0	0.12	0.71	0.41
MSTRG.18758.1	0	0	0.21	0	0	0	0	0	0	0	0	0
MSTRG.2055.1	8.62	5.65	11.82	14.81	11.27	8.34	2.08	4.56	5.37	5.76	10.5	1.88
MSTRG.7843.1	2.24	1.13	4.04	2.08	1.8	1.25	0.68	0.22	1.18	1.01	0.83	0.34
MSTRG.25396.2	0.07	3.12	0	0.4	0.29	0.12	1.15	0.73	0.12	0.54	0.44	0.79
MSTRG.14914.2	0.81	1.2	1.28	2	2.65	2.91	0.94	1.19	1.09	1.29	0.73	1.63
MSTRG.17315.2	0.31	0	0	0.23	0.1	0	0	0.09	0.1	0	0	0
MSTRG.8108.1	63.33	71.53	43.84	46.56	49.92	67.74	44.11	45.07	26.58	47.8	23.84	38.03
MSTRG.26261.1	0	0	0.48	0	0.17	0	0	0	0	0.14	0	0
MSTRG.8745.1	0.39	0	0	0	0	0	0	0	0	0	0	0
MSTRG.16601.1	1.63	8.4	0.73	0.38	0.14	0.1	2.5	4.05	1.29	1.39	0.94	0.49
MSTRG.76.1	0	0	0	0	0.15	0	1.02	0	2.38	0.23	1.04	0
MSTRG.14095.1	6.38	3.84	5.83	3.83	3.93	6.5	6.19	6.06	5.78	3.97	3.03	3.91
MSTRG.21834.1	8.72	4.38	9.46	8.21	6.28	3.08	0.74	1.09	0.37	3.55	2.5	1.03
MSTRG.24620.1	0.28	0.22	0.09	0.93	1.57	1.48	2.36	1.79	4.01	1.01	0.27	0.58
MSTRG.11409.1	29.52	3.65	8.88	11.62	15.1	5.57	0.76	2.32	3.66	2.25	5.21	12.85
MSTRG.23480.1	1.09	2.66	1.81	4.41	3.6	5.63	4.87	5.28	6.33	1.97	6.78	2.18
MSTRG.10458.1	627.87	20.52	94.41	392.32	668.85	423.36	12.73	21.84	35.22	85.66	23.9	45.85
MSTRG.3559.1	0	0.51	0.97	0.61	0	0.28	0.69	0.22	0	0	0.34	0
MSTRG.5181.1	3.95	3.42	6	3.43	5.4	2.37	1.77	1.59	3.05	2.27	1.46	2.07
MSTRG.24551.2	0.67	1.63	1.64	0.87	1.89	0.41	2.69	2.29	0.93	1.01	0.77	1.92
MSTRG.16106.1	1.25	0.82	0.77	0.97	1.26	0.54	0.73	0.85	0.26	1.18	0.32	0.44
MSTRG.21900.2	0.44	0	0.33	0.41	0	0	0	0	0	0	0.92	0
MSTRG.757.1	0.37	0.25	0.04	0	0	0	0.55	1.68	2.23	0.03	0.14	0.04
MSTRG.25230.4	0.02	0.47	0.93	0.33	0.73	0.46	0.24	0.57	0.14	0.43	0.46	0.2
MSTRG.9423.1	0	0	0	0	0	0	0	0.04	0	0	0.06	0.08
MSTRG.18724.2	0.95	1.05	1.25	0.37	0.61	1.29	0.8	0.5	0.43	1	1.02	0.89
MSTRG.12552.1	1.2	1.14	1.01	0	0.21	0.15	1.14	0.12	1.68	0.22	1.55	3.45
MSTRG.6380.1	0.1	0	0.3	0.09	0.08	0.09	0.21	0.88	0.41	0.38	0.47	0.35
MSTRG.5960.1	0	0.2	0	0	0	0.22	0	0	0	0.65	1.62	0
MSTRG.18228.3	0	0	0.13	0.05	0.18	0	0	0	0	0	0	0
MSTRG.8243.3	0.31	0.12	0.34	0.29	0.12	0.27	0.11	0.63	0.38	0	0.32	0.64
MSTRG.62.1	0	0.08	0	0.09	0.77	0.41	0	0	0	0	0.2	0
MSTRG.24177.1	7.14	4.39	1.15	3.46	5.24	9.13	8.09	3.6	4.07	3.13	2.58	4.33
MSTRG.11882.1	81.47	11.2	37.04	116.53	99.22	154.21	7.54	9.88	11.17	18.92	22.17	3.07
MSTRG.21067.1	14.25	15.45	14.98	5.05	3.96	2.69	10.03	12.2	12.51	10.78	6.33	3.79
MSTRG.14844.1	0	0	0.08	0	0	0	0.04	0	0.04	0	0.03	0.11
MSTRG.16207.1	0.6	2.12	1.34	0.56	0.48	2.6	2.32	6.15	5.9	7.38	4.06	4.82
MSTRG.20226.1	7.42	5.97	7.68	7.24	3.96	5.91	16.47	13.79	10.94	7.34	18.63	9.63
MSTRG.7648.2	1.19	1.4	0.91	3.7	1.85	1.19	1.86	2.21	1.6	2.36	2.01	2.9
MSTRG.20024.1	0.1	0.13	0.1	0.35	0.04	0.22	0.01	0.04	0.01	0.41	0.58	0.86
MSTRG.8446.9	0.45	0.12	0.15	0.46	0.16	0.3	0.45	0.2	0.2	0.34	0.23	0
MSTRG.26281.1	20.96	9.77	5.32	30.28	13.66	23.81	3.57	2.84	2.55	5.39	3.79	1.4
MSTRG.22030.1	0.63	2.07	3.73	0.82	2.22	1.2	0.97	1.46	0.82	1.11	4.97	1.49
MSTRG.22799.1	5.82	10.6	18.14	9.37	10.04	11.53	2.65	3.97	3.78	8.2	4.89	2.86
MSTRG.4510.1	6.6	4.88	4.49	6.77	4.19	2.19	4.27	7.8	4.9	7.11	2.83	6.26
MSTRG.19470.1	10.47	8.42	7.3	4.44	4.78	6.8	7.32	3.41	4.2	7.07	4.59	4.05
MSTRG.10493.1	1.77	0.98	1.07	1.97	2.3	3.35	0.52	0.84	1.33	1.06	0.71	0.58
MSTRG.13391.1	0	0.19	0.09	0.99	0.96	1.85	0.42	1.06	0.78	22.2	8.48	0.41
MSTRG.25022.1	0.68	0.82	1.61	0.97	2.29	1.75	1.06	2.35	2.21	1.42	1.09	0.78
MSTRG.22308.2	0	0	0	0.47	0.61	0.88	0	0	0.21	0	0	0
MSTRG.4374.1	0	8.76	3.31	1.66	2.51	0.39	0	0.3	0	1.13	0.7	1.56
MSTRG.16963.2	0.68	0.83	0.06	0.92	2.07	1.44	0.59	0.83	0.31	0.62	0.99	1
MSTRG.15332.1	5.34	2.66	1.8	2.7	2.53	4.61	3.93	4.63	4.96	2.14	3.28	2.71
MSTRG.19031.1	4.83	3.79	2.56	4.49	1.48	8.16	3.24	0.79	0.38	2.32	2.63	0.16
MSTRG.25539.3	47.27	52.91	54.1	49.23	46.33	34.42	62.55	37.02	53.6	45.56	74.57	47.56
MSTRG.5061.1	0	0.07	0	0	0	0	0	0	0	0.12	0	0.25
MSTRG.22065.1	2.07	45.17	5.11	4.48	1.39	0.3	1.7	1.88	1.69	10.87	7.35	9.86
MSTRG.22638.2	0.35	0.14	0.2	0.41	0	0	0.37	0.18	0	0.84	0	0.12
MSTRG.16963.1	0.86	0.43	0.13	1.28	1.02	0.53	0.58	0.59	0.34	0.2	0.86	0.55
MSTRG.2319.1	0	2.94	0.33	0.14	0.6	0.91	1.8	1.84	2.83	1.51	2.26	0.21
MSTRG.5662.2	4.36	11.29	10.53	2.84	2.54	3.53	5.55	6.59	8.81	3.45	1.01	2.27
MSTRG.5036.2	20.48	26.01	31.99	15.61	13.72	33.71	32.09	14.14	49.69	33.65	26.25	21.59
MSTRG.5201.2	0	0	0	0	0	0	0	0	0	0.03	0	0
MSTRG.12178.4	0.2	0.31	0.15	1.11	1.44	1.2	0.14	1.49	0	0.13	0.1	0.14
MSTRG.22138.2	0	0.34	0.33	0.2	0.44	0	1	0.15	0.09	0.35	0.63	0.61
MSTRG.5691.1	2.5	1.52	0.62	1.03	1.67	2.04	0.68	0.47	0.34	1.49	0.36	1.55
MSTRG.15761.1	1.64	1.28	2.85	3.12	1.55	2.16	0.54	0.66	1.02	0.91	1.25	0.74
MSTRG.11518.1	4.65	5.64	2.24	2.24	1.23	1.37	5.07	5.91	2.13	4.59	3.48	3.4
MSTRG.14325.1	4.32	1.38	4.05	5.4	3.19	4.19	0.99	0.48	0.29	2.67	1.93	0.61
MSTRG.21914.1	0	0	0	0	0	0	0	0	0	0	0.39	0.26
MSTRG.20178.1	0	3.66	0.43	2.71	2.11	2.02	0.21	1.59	0	3.68	1.21	0.81
MSTRG.18454.2	16.5	11.4	27.37	21.21	16.32	29.32	2.11	3.15	4.06	5.31	3.84	2.01
MSTRG.14697.1	0.65	1.08	1.11	1.09	2.33	2.76	1.44	1.99	1.12	2.01	2.16	1.82
MSTRG.19376.3	7.53	6.74	7.89	10.06	6.59	6.27	5.99	7.69	5.24	5.15	4.25	5.36
MSTRG.5841.1	2.93	1.31	2.48	6.42	0.51	8.33	0.29	0	0	4.75	1.09	1.75
MSTRG.2589.1	0	0	0.01	0	0.08	0	0.01	0.07	0.06	0.01	0	0
MSTRG.19640.2	1.6	3.21	11.95	1.5	1.2	1.02	3.95	8.02	3.98	6.15	5.48	3.95
MSTRG.13679.1	4.41	4.52	4.44	4.2	4.36	3.91	2.47	3.78	4.72	2.31	4.14	2.99
MSTRG.24566.1	0.32	0	0	0	0	0	3.57	2.6	0	0.6	0.33	0
MSTRG.25689.1	1.61	2.04	1.42	1.32	1.14	0.86	0.65	1.39	1.72	1.52	0.39	1.51
MSTRG.19126.3	15.92	22.86	21.18	23.16	20.13	26.6	23.49	16.81	25.01	18.37	12.59	16.2
MSTRG.24279.3	5.57	12.09	10.99	6.93	5.72	8.61	9.51	7.76	10.77	12.93	3.39	7.03
MSTRG.22826.1	0	0.22	0.13	0	0.09	0	0	0	0.05	0.07	0.29	0.16
MSTRG.10638.3	4.37	9.47	2.09	12.4	8.67	6.88	5.42	7.01	8.83	14.9	7.35	7.7
MSTRG.14638.1	1.13	0.62	0	0	1.82	0	4.46	6.41	3.52	0.36	0.53	0
MSTRG.5284.1	0.78	5.13	7.75	4.37	2.94	9.03	3.86	1.96	3.42	0	3.94	2.73
MSTRG.1903.1	0	0	0	0	0	0	0	0	0	0	0	0
MSTRG.25621.1	0.04	0	0.13	0	0	0	3.72	3.6	7.65	0	0.09	0
MSTRG.24062.1	11.36	7.78	7.04	6.52	7.8	5.89	5.53	1.83	7.44	9.11	2.79	1.73
MSTRG.18532.1	42.2	4.94	10.16	0.76	4.4	4.5	1.54	2.99	13.68	0.86	0.29	2.1
MSTRG.19534.1	0.35	0.37	0.35	1.31	0.66	0.92	0.08	0.16	0	2	1.84	1.56
MSTRG.17769.2	5.99	6.7	3.78	4.67	9.03	10.29	1.99	1.42	2.23	3.93	2.41	3.27
MSTRG.23304.1	1.75	1.73	1.41	1.84	3.32	1.65	1.89	2.33	1.23	1.6	2.88	1.87
MSTRG.1268.2	0.18	0	0	0	0.07	0	0.06	0.06	0	0	0.19	0.38
MSTRG.1641.2	1.14	1.29	0.58	1.16	0.69	1.32	1.02	0.99	1.6	0.79	1.08	0.85
MSTRG.3325.1	0.18	0	0.13	0	0	0	0.63	0.37	0.44	0.11	0	0.13
MSTRG.5224.1	3.8	3.04	2.76	3.2	3.11	4.93	5.89	2.35	3.86	3.24	4.17	4.12
MSTRG.362.1	0	0	0	0	0	0	6.93	1.58	37.47	0	0	0
MSTRG.11617.2	21.31	13.58	15.68	9.2	17.01	13.04	14.68	7.87	10.54	19.4	13.54	11.04
MSTRG.26050.1	1.78	1.4	0.44	5.51	0	1.88	1.25	1.22	1.95	0.62	0.41	0.69
MSTRG.25603.1	5.02	3.77	10.94	4.46	2.71	1.44	6.52	4.11	3.77	2.39	1.24	1.7
MSTRG.19084.1	0.08	0.71	1.71	1	0.73	0.78	4.3	2.42	4.12	0.57	1.8	1.96
MSTRG.5455.1	4.17	10.62	4.54	2.04	4.56	5	3.91	5.37	5.78	1.53	2.11	1.77
MSTRG.11409.3	27.06	3.32	7.37	6.08	18.52	3.65	0.74	1.44	0.35	2.4	3.19	2.06
MSTRG.8290.1	3.15	1.45	1.58	1.44	2.11	0.83	1.02	1.36	0.68	0.77	1.39	1.33
MSTRG.19915.1	3.63	4.27	3.81	5.05	4.45	3.31	2.98	3.09	3.38	4.57	3.25	5.97
MSTRG.4319.1	1.83	2.57	3.92	3.66	1.78	5.07	3.38	3.94	3.7	3.58	2.65	2.48
MSTRG.17055.1	4.99	9	3.4	3.63	5.86	2.92	5.22	3.87	4.64	3.4	4.98	4.05
MSTRG.17200.1	0	0	0	0	0	0.04	0	0	0.04	0	0.03	0
MSTRG.11382.5	68.63	11.93	21.67	16.61	36.69	12.38	0.63	4.48	0.73	3.95	5.59	1.87
MSTRG.24309.1	1220.05	929.88	1285.25	968.47	688.02	698.66	295.78	306.61	283.43	333.84	300.28	129.32
MSTRG.19700.1	0.55	0.86	4.07	0.77	2.21	0.95	5.42	4.31	3.15	1.56	1.29	1.92
MSTRG.10963.1	0.69	4.72	0.51	3.03	1.1	0	0.97	1.05	0	0.22	0.63	0
MSTRG.6880.1	0.64	0	0.95	1.19	0.51	0	0	0.44	1.05	1.61	1.99	0.67
MSTRG.6051.3	1.03	0.23	0.87	0.95	0.83	1.01	0.41	0.3	0.6	0	0.46	0.1
MSTRG.11884.1	0.55	0.69	1.31	1.64	7.18	1.43	0.62	0.23	1.35	1.11	1.49	0.85
MSTRG.20300.1	0.43	1.02	0	0	0	0	0.61	0.59	0	0.55	0.45	0.61
MSTRG.24968.1	13.66	17.92	11.61	8.17	17	11.34	11.57	12.85	11.75	9.1	7.87	13.67
MSTRG.24686.4	51.91	30.32	14.64	55.9	95.34	126.52	10.03	9.24	20.9	43.03	7.41	20.85
MSTRG.12844.3	0.91	2.49	1.43	1.9	1.73	0.39	0.8	1.32	1.3	2.07	3.6	3.24
MSTRG.19376.2	19.68	16.95	20.08	24.73	18.98	23	13.76	16.82	13.99	12.52	11.09	16.37
MSTRG.13814.4	0	0.19	0.35	0.77	0.95	0.41	0.25	0.89	0.1	0.3	0.61	0.99
MSTRG.563.3	3.85	1.18	2.91	0.42	0.18	0.46	0.53	0.98	0.99	2.9	3.37	4.1
MSTRG.5144.5	0.19	0.54	0.23	0.33	0.95	0.32	0.38	0.78	0.73	0.12	0.81	0.48
MSTRG.7146.1	3.69	1.65	2.11	1.17	1.35	1.38	2.3	0.92	2.06	0.53	1.66	1.7
MSTRG.5279.1	0.51	1.79	1.51	0	0.33	0.3	6.31	6.31	5.72	1.3	0.21	0.33
MSTRG.9225.2	0.58	0.45	0.54	0.27	0	0	0.61	0.69	0.12	0	0.53	0
MSTRG.119.1	8.55	9.23	4.69	5.98	9.9	6.72	3.2	1.21	2.36	12.8	10.28	10.6
MSTRG.11415.1	131.64	15.4	42.78	48.28	78.44	33.68	3.59	6.65	2.58	10.2	10.76	4.29
MSTRG.17493.3	0	1.79	0.56	0.14	0.61	0.13	0.11	0.94	0.5	0.38	0.24	0
MSTRG.10631.1	0.11	1.09	0.39	2.18	2.14	0.37	2.63	0.87	0.26	1.34	3.88	0.22
MSTRG.8292.3	0	0.44	0	0.52	0.45	0.24	0	0.57	0.23	0	0	0
MSTRG.11548.4	0.06	0.19	0	0.11	0	0.05	0	0	0.25	0.15	0.25	0.04
MSTRG.7347.1	0	0	0	0	0	0.39	0	0	0	0.14	0	0
MSTRG.11413.21	26.8	2.41	10.36	6.37	12.78	4.63	0.55	2.51	1.08	1.9	2.07	1.43
MSTRG.14996.2	7.2	4.42	3.89	6.88	4.82	6.8	3.22	4.11	3.25	3.91	4.79	3.98
MSTRG.16529.1	1.27	3.27	1.54	2.94	1.75	1.8	2.17	2.29	2.52	1.88	2.21	2.27
MSTRG.6317.1	3.8	3.46	2.29	3.85	2.98	1.98	0.93	1.08	1.88	1	0.92	0.86
MSTRG.10460.1	165.49	33.49	77.42	207.54	31.02	50.44	6.28	5.43	4.54	20.07	17.31	6.89
MSTRG.14631.1	4.53	3	2.06	0.16	1.12	0.3	0.98	0.83	0	7.57	1.36	0
MSTRG.10437.1	0.15	0	0.33	0.14	0	0.13	0.42	0	0.12	0.37	0.15	0.31
MSTRG.5152.1	3.66	4.31	3.17	7.09	5.15	8.97	0.43	2.08	1.5	2.31	2.06	0.85
MSTRG.1764.1	19.19	11.04	12.13	13.76	7.83	15.08	16.43	18.22	19.27	14.64	9.4	13.42
MSTRG.3565.1	0	0.25	0.04	0	0	0.05	0.11	0.51	0.3	0.1	0.06	0.07
MSTRG.1972.3	1594.42	1393.97	1052.9	1423.47	907.63	1287.54	1539.63	1129.49	1308.96	884.29	739.1	689.33
MSTRG.11398.1	3.93	0.28	0.79	2.49	4.16	1.08	0.5	0	0.58	0.79	0.56	0
MSTRG.15629.3	6	1.71	3.46	1.77	2.68	2.4	1.04	0.69	1.2	1.63	0.36	0.99
MSTRG.25921.2	2.57	0.22	2.54	2.12	2.06	0.25	1	1.36	0.7	0.36	3.56	2.19
MSTRG.13571.1	0.21	0	0	0	0	0	1.36	2.19	5.27	0	0	0.3
MSTRG.17122.1	0.24	0.19	0.88	1.32	0.57	0.82	0.5	0	3.88	2.69	2.83	3.63
MSTRG.23499.1	9.87	9.82	17.87	12.29	4.62	6.16	4.18	2.24	1.42	8.52	3.28	2.87
MSTRG.1488.1	1.49	3.79	5.92	1.21	0.15	2.25	3.92	5.32	2.74	0.7	2.9	1.04
MSTRG.24713.4	7.67	5.18	8.52	5.34	2.57	4.6	8.99	11.33	12.55	8.99	10.85	7.12
MSTRG.26542.1	0	0	0	0	0	0.13	4.21	2.19	2.75	0	0	0
MSTRG.19856.1	5.44	13.2	26.48	3.23	2.16	3.74	0.04	0.04	0.04	0.73	0.69	4.63
MSTRG.3763.1	3.03	2.74	3.49	2.53	1.46	4.72	0.75	0.62	0.12	1.62	0.79	0
MSTRG.5565.4	2.6	1.98	1.54	2.69	2.51	3.41	0.84	0.76	0.24	1.31	0.46	0.52
MSTRG.8242.1	0.45	2.11	1.16	0	0.72	1.36	6.64	4.13	7.17	0.99	1.4	1.25
MSTRG.26326.1	5.91	5.47	4.62	4.64	13.51	9.64	1.73	4.64	1.68	11.22	3.75	10.58
MSTRG.23444.1	0.64	0.29	1.82	0.84	0.73	0.63	0.32	0	0	0.11	0.66	0.63
MSTRG.14108.1	0.32	0.08	1.48	0.39	0.17	0.82	3.4	3.08	2.75	0.4	0.44	0.59
MSTRG.7935.2	0	0	0	0	0	0	0.03	0	0.13	0	0	0.03
MSTRG.10295.1	40.49	18.49	21.78	36.94	21.97	52.55	7.57	4.78	6.43	12.49	5.77	5.48
MSTRG.9611.1	3.79	12.73	12.25	21.96	17.68	19.66	1.28	0	1.99	4.97	1.89	0.42
MSTRG.19028.2	0.64	0	0	0	0	0	0	0.22	0	0.2	0	0
MSTRG.4695.1	0	0.08	0	0	0	0	0.07	0.14	0	0.32	0.11	0
MSTRG.11382.3	4.88	0.1	2.08	1.02	1.47	0.84	0	0.5	0.1	0.61	0.19	0.25
MSTRG.14453.1	3.56	8.61	3.56	1.65	2.1	1.28	5.1	3.52	1.55	3.1	3.3	1.78
MSTRG.14381.1	0.49	0.3	0.51	0.23	1.01	0.4	0.87	2.36	0.52	1.3	3.26	1.66
MSTRG.661.1	2.27	0.06	0.5	0	0	0	0.53	0.21	1.18	1.1	1.06	1.05
MSTRG.6801.3	1.35	0.43	0.77	0.96	1.43	1.32	1.59	2.38	0.15	1.35	1.46	1.15
MSTRG.12413.5	0.76	0.07	0.64	1.06	0.92	0.16	0.27	0.78	0.08	1.02	0.79	1.26
MSTRG.20146.1	10.55	2	9.89	6.33	2.84	3.43	0.35	0.72	0.76	1.68	1.58	0.99
MSTRG.14292.1	0.42	0.17	0.16	0.78	0.51	1.09	0.15	0.43	0	0.13	0.11	0.88
MSTRG.11181.3	3.17	9.75	3.67	4.12	2.14	3.07	5.27	2.42	14.02	1.84	1.98	5.39
MSTRG.21689.1	1.75	2.16	3.52	2.43	2.21	2.05	5.1	3.75	7.67	1.26	2.01	0.7
MSTRG.17232.1	1.52	10.24	6.93	1.21	1.92	2.07	4.29	2.82	2.67	6.72	2.38	3.03
MSTRG.26248.1	0.35	0	0.13	1.14	0.84	1.36	1.23	0.12	1.29	0.66	1.09	0.73
MSTRG.17704.1	14.86	11.96	19.85	24.13	25.29	13.01	2.48	3.33	4	9.61	4.98	0.82
MSTRG.26115.2	11.19	8.5	5.31	12.16	14.19	11.02	7.38	8.11	14.88	11.01	11.18	11.7
MSTRG.12787.1	0.24	0.02	0.12	0.01	0	0.04	0.03	0.06	0.02	0.13	0.22	0.32
MSTRG.6779.1	3.06	0.87	2.09	2.5	2.17	1.06	2.67	3.18	3.31	1.08	2.42	2.14
MSTRG.12007.3	0.25	1.56	0.74	0.84	1.26	1	0.23	0.45	0.27	0.78	1.5	0.29
MSTRG.1190.2	4.9	4.77	6.54	4	5.12	1.69	6.35	4.88	5.14	2.53	5.3	2.87
MSTRG.37.1	0.56	0.38	0.47	0.06	0.45	0.3	0	0	0.06	0.93	1.75	1.07
MSTRG.9317.1	2.74	11.02	9.83	4.97	3.37	6.47	3.3	2.78	4.23	2.11	2.59	2.88
MSTRG.14334.1	1.71	1.16	1.49	2.37	3.02	3.13	12	8.63	10.05	1.23	1.26	0.84
MSTRG.14331.1	3.72	2.79	0.72	2.85	3.64	3.63	3.19	3.2	2.51	5.71	2.69	2.37
MSTRG.18444.1	2.14	3.55	3.09	3.37	4.16	3.76	4.32	3.98	5.46	5.63	3.5	3.65
MSTRG.18165.1	1	1.01	1.48	0.31	2.1	0.57	3.16	1.93	3.37	2.54	1.84	2.69
MSTRG.15091.1	18.54	15.54	16.66	14.27	18.38	24.88	18.11	12.91	16.7	17.77	9.38	9.42
MSTRG.23669.5	3.87	6.08	3.92	6.37	6.39	6.14	14	11.7	11.26	8.49	12.3	8.86
MSTRG.11555.1	0	0	0	0	0	0	0	0.18	0	0	0	0.18
MSTRG.10171.1	0	0	0	0	0	0	0	0	0	0.07	0.11	0.18
MSTRG.14556.1	2.07	1.97	1.73	3.17	4.84	2.33	17.21	23.91	15.89	2.49	1.96	3.26
MSTRG.9551.1	13.4	13.24	12.27	11.19	12.14	16.77	17.03	13.68	16.98	9.38	6.47	6.42
MSTRG.26408.1	9.47	7.19	5.43	8.79	7.36	7.65	1.72	4.79	4.75	7.31	3.02	2.98
MSTRG.212.2	0.3	1.78	3.36	13.03	14.07	12.26	0.85	2.06	0	8.08	2.35	0
MSTRG.6402.2	0	0	0	0	0	0	1.29	1.6	0.89	1.08	0.06	0.08
MSTRG.9341.4	0.34	0	0.13	0.4	0.14	0.07	0.18	0.35	0	0.49	0.04	0.06
MSTRG.7582.1	21.01	15.54	25.32	18.07	13.32	20.37	14.42	8.15	21.53	14.64	9.77	7.62
MSTRG.11613.1	29.35	2.44	10.71	10.11	17.87	1.73	1.41	3.03	1.64	2.94	1.62	1.55
MSTRG.20430.1	0.56	1.29	0.92	1.75	2.37	1.83	2.59	2.41	3.79	0.48	1.46	1.34
MSTRG.22846.1	0.07	0.04	0.07	0.14	0.35	0.15	0.07	0.02	0.04	0.06	0.11	0
MSTRG.19005.1	17.36	13.11	24.01	16.78	16.2	25.37	6.92	9.71	13.68	13.21	11.85	13.55
MSTRG.21486.1	0.32	0.41	0.32	0.18	0.19	0.17	0.28	0.41	0.16	0.6	0.1	0.36
MSTRG.4416.1	1.01	2.05	0.89	0.75	0.16	0.87	13.59	9.6	12.51	7.1	5.75	6.31
MSTRG.7788.1	0.13	0.41	0	8.91	3.8	6.7	0.19	0	0	1.08	0.89	0.18
MSTRG.14827.1	0	0	0	0	0	0.16	0	0.13	0.61	0.59	0.48	1.3
MSTRG.4494.1	0	1.54	2.06	5	1.57	0	6.77	6.9	5.61	2.67	1.19	1.71
MSTRG.18334.1	25.16	179.15	254.19	128.12	30.06	85.53	14.44	28.22	17.61	59.87	32.54	24
MSTRG.2152.1	6.83	14.3	5.44	4.84	6.68	5.84	1.9	1.49	0.95	6.74	4.82	4.4
MSTRG.25379.1	1.3	1.97	2.18	3.54	1.81	3.22	4.94	4.96	12.41	3.99	5.23	4.05
MSTRG.23823.1	1.51	1.05	2.93	1.46	0.93	1.26	2.86	1.71	2.52	0.88	1.33	1.99
MSTRG.20598.2	0	0	0	0.16	0.41	0.3	0	0	0	0	0	0
MSTRG.22449.5	3.57	5.14	4.21	3.31	3.4	4.53	4.2	3.43	5.55	3.21	3.03	3.3
MSTRG.22408.1	0.73	3.43	0.97	4.4	1.64	2.39	3.44	5.62	7.52	2.02	2.84	1.98
MSTRG.12368.1	14.14	11.09	25.04	3.52	2.36	4.51	2.47	3.17	1.55	2.99	3.21	2.25
MSTRG.18360.1	0.31	0.41	0.31	0.1	0.25	0.18	2.47	2.05	3.39	0.59	0.11	0.22
MSTRG.19679.3	2.7	2.31	4.56	4.46	3.18	3.2	2.55	2.81	2.48	1.75	1.8	2.29
MSTRG.8243.4	1.79	4.53	3.03	2.76	1.8	4.55	5.09	6.08	5.87	1.48	1.34	0.63
MSTRG.9016.1	1.78	0.17	4.96	4.96	7.16	17.72	8.78	6.38	17.33	0	2.55	5.28
MSTRG.14302.3	23.86	11.24	26.88	25.98	21.64	26.1	0.74	2.3	2.76	21.09	0.85	14.62
MSTRG.18332.1	79.34	458.94	747.1	229.76	52.43	125.13	65.75	104.65	45.4	151.43	84.05	35.34
MSTRG.25153.2	23.31	14.22	13.2	23.15	17.27	22.06	13.27	9.99	14.67	12.4	7.37	12.45
MSTRG.13799.1	12.92	10.74	23.64	14.64	14.25	5.48	8.47	4.45	8.44	3.51	6.84	6.74
MSTRG.21046.1	13.12	8.11	1.23	31.03	11.13	13.25	2.86	0.88	1.06	8.85	4.52	7.34
MSTRG.541.1	1.51	0	0.64	0	0	0	0	0	0	2.85	2.35	3.15
MSTRG.2709.3	1.69	2.78	2.5	2.03	2.98	2.91	2.25	3.1	3.17	2.23	0.53	1.53
MSTRG.1686.1	7.67	6.02	5.97	16.11	19.82	20.44	3.36	0.77	6.07	7.29	3.47	8.07
MSTRG.21246.2	4.38	2.37	4.07	4.85	2.92	3.67	2.03	2.59	2.53	2.12	3.07	2.73
MSTRG.26388.4	96.19	151.22	131.21	80.93	38.03	101.28	165.58	120.14	146.86	107.14	58.45	78.5
MSTRG.3897.1	0.08	0	0.04	0	0	0.02	0.01	0	0	0.01	0.02	0.01
MSTRG.15948.1	8.23	5.93	11.33	13.8	10.53	10.6	1.18	0.69	1.17	2.86	2.97	0.47
MSTRG.22243.1	0.21	0.08	0	0	0.08	0	0	0	0.08	0.26	0.43	0.72
MSTRG.22693.1	1.58	1.48	1.17	0.46	0.72	1.88	3.9	5	3.73	0.81	0.57	0.69
MSTRG.25439.8	0.11	0.54	0	0.21	0.28	0	0.73	0.31	0.33	0.76	0.39	0.36
MSTRG.11357.3	0.38	1.63	1.77	0.89	0.88	1.54	0.96	0.97	0.43	1.67	0.6	0.93
MSTRG.17748.1	6.11	11.73	12.65	11.22	8.71	9.9	10.17	8.67	7.65	8.87	7.78	7.56
MSTRG.3840.1	0	0	0.48	0	0.13	0.56	0	0.55	0.13	0	0.08	0.11
MSTRG.14902.1	0.06	0.55	0.02	0.85	0.13	0.33	0.45	0.32	0.21	0.28	0.23	0.22
MSTRG.1453.1	0.94	19.17	18.51	0.4	2.51	1.91	0.28	0.18	0.38	0.81	0.15	0.48
MSTRG.3818.3	0	0.1	0.19	0.19	0.5	0.22	0.31	0.14	0.06	0.11	0.51	0.24
MSTRG.10845.1	1.98	10.82	7.16	2.37	2.35	5.79	4.63	4.11	3.86	3.99	3.25	3.67
MSTRG.12481.1	3.38	1.57	3.44	1.74	2.11	1.52	3.7	3.59	3.59	2.05	2.93	2.53
MSTRG.12596.1	1.74	5.81	3.88	2.83	4.91	3.01	1.84	2.68	5.71	5.22	2.49	6.38
MSTRG.12853.6	1.68	2.19	2.98	1.56	1.12	1.25	0.86	1.9	1.1	1.97	2.47	2.65
MSTRG.16665.1	0.35	1.63	1.03	0	0.56	0.6	6.58	6.14	0	0.22	1.8	0
MSTRG.5930.1	4.29	7.55	3.57	7.17	2.07	4.9	5.92	7.38	8.86	3.46	5	5.99
MSTRG.12942.2	0.79	0.83	0.72	0.73	2.05	1.44	0.43	0.78	0.5	1.55	3.11	2.94
MSTRG.5559.4	3.03	1.06	1.5	1.56	0.81	0.87	2.61	1.15	2.76	2.76	1.58	2.12
MSTRG.24479.1	0	0.26	0	0.31	0	0	0	0	0	0.21	0.35	0
MSTRG.15381.1	0	0.32	0.15	0	0	0.17	0.14	0.14	0.99	1.52	2.72	2.38
MSTRG.183.1	0.94	0	0.61	0.92	0.05	3.59	2.96	0.04	0.05	0	0.85	0.04
MSTRG.25252.4	1.25	1.09	0.48	0.65	1.08	0.24	0.46	0.98	1.63	0.76	2.46	2.46
MSTRG.2747.4	4.18	2.02	3.49	4.95	5.11	2.96	2.66	3.88	3.75	2.1	3.08	3.29
MSTRG.7490.1	9.36	8.18	7.02	6.4	6.66	7.16	8.88	7.12	8.8	8.18	4.94	5.68
MSTRG.1763.1	9.73	22.09	9.06	4.23	13.98	13.24	8.6	9.89	6.44	7.83	4.95	2.17
MSTRG.8473.1	0.01	0.02	0.08	0	0	0.03	0.08	0.02	0	0.06	0.01	0.1
MSTRG.2907.1	6.21	6.91	3.12	4.27	3.06	4.15	6.9	6.01	9.67	3.15	6.25	5.86
MSTRG.12573.1	1.28	1.67	1.6	1.43	1.79	2	2.73	2.27	2.1	2.01	2.09	1.85
MSTRG.2755.1	0	0	0	0	0	0	0	0	0.03	0	0	0
MSTRG.8643.2	0	0	0	0	0	0	0.15	0	0	0	0	0
MSTRG.9520.1	1.85	4.64	3.08	15.36	11.29	3.76	2.08	1.89	1.89	9.91	3.13	1.55
MSTRG.22869.1	0.16	0.19	0.12	0	0.51	0.07	0	0	0.07	0.91	1.16	0.56
MSTRG.20107.6	2.12	0.99	1.75	1.82	0.88	1.22	3.04	2.63	2.96	1.04	0.98	0.82
MSTRG.22902.3	4.48	4.94	4.51	4.43	1.41	4.35	7.83	3.86	7.72	5.25	3.87	4.17
MSTRG.25670.1	0.26	0.61	0.19	0	0	0	0.18	1.24	0.21	0.65	0.27	1.45
MSTRG.1455.2	0	0	0	0	0	0	0	0	0	0.04	0	0
MSTRG.19579.2	3.87	1.97	2.29	3.14	2.25	2.09	0.88	1.45	0.32	1.28	1.01	0.94
MSTRG.353.1	3.28	0	0.88	0	0	0	0.42	0.31	2.08	3.29	3.41	3.74
MSTRG.25179.1	51.35	73.88	131.87	56.86	38.29	79.69	43.96	31.67	75.31	888.12	71.72	41.12
MSTRG.12780.2	0	0.07	0.02	0	0	0.02	0	0.01	0.02	0	0.04	0.01
MSTRG.13573.1	0.12	0.58	1.72	15.56	17.12	6.35	1.9	3.84	2.4	3.24	0.83	2.65
MSTRG.8467.1	0.82	2.18	2.06	2.96	1.07	3.2	1.45	0.56	1.01	2.66	0.27	1.94
MSTRG.3898.3	0.41	0.97	0.76	1.52	0.49	0.18	0.72	0.56	0	0	0.64	0.14
MSTRG.24686.5	3.71	2.62	0	7.57	7.3	8.01	1.57	1.27	4.25	0.35	0.39	2.2
MSTRG.6188.3	0	0	0.22	0.14	0.18	0	0.95	0.87	0.92	1.27	1.67	1.46
MSTRG.13596.1	8.21	5.21	2.61	2.54	1.89	3.38	3.03	8.8	0.64	4.43	4.27	3.54
MSTRG.9543.4	213.36	182.63	324.15	373.17	356.71	365.24	83.68	105.52	80.35	109.53	51.63	39.71
MSTRG.16895.1	0.48	2.99	3.82	0.71	5.14	5.69	1.28	1.11	1.17	8.35	0.79	2.93
MSTRG.3722.1	7.37	5	9.76	7.61	7.38	11.09	6.07	5.78	5.8	7.28	6.39	6.44
MSTRG.20797.1	40.72	42.85	29.99	33	20.09	25.16	50.05	42.88	56.73	36.05	29.08	46.35
MSTRG.19893.1	0.98	0.63	0.86	0	0.72	1.08	2.7	1.03	0.58	1.63	4.36	1.86
MSTRG.2925.1	2.02	5.33	5.99	2.73	4.13	6.5	6.46	5.89	7.51	5.32	2.96	3.71
MSTRG.16573.3	0.6	2.34	0.62	4.33	3.65	2.89	2.86	7.74	8.31	0.08	3.73	5.66
MSTRG.22125.4	0.19	0.35	0.81	0.7	0.39	0.29	1.35	1.03	0.8	0.28	0.82	0.24
MSTRG.23525.1	0.53	0.14	0	0	0	0	0.75	0.12	0	0	0.09	0.62
MSTRG.26503.1	0.61	7.85	1.82	1.9	1.15	1.59	3.88	0.14	1.67	1.16	2.44	1.57
MSTRG.19620.1	1.93	0.86	0.41	0.26	0	0	0	0.19	0	0.17	1.43	2.5
MSTRG.13104.1	0.82	0.62	0.58	0.45	0.42	1.78	1.53	1.33	1.84	1.6	0.93	0.78
MSTRG.1905.2	23.32	29.13	36.82	14.43	9.72	23.14	9.73	26.51	20.86	19.87	22.69	9.94
MSTRG.9988.1	5.84	4.32	4.7	1.86	4.83	2.67	1.76	1.42	3.28	4.21	4.08	5.12
MSTRG.18334.2	0.9	6.92	10.39	5.25	1.73	2.93	1.03	1	0.83	1.14	1.53	2.05
MSTRG.18411.5	2.16	4.27	3.41	1.94	4.69	5.18	2.04	2.48	1.27	2.73	1.17	2.91
MSTRG.12145.7	0	0	0.56	0.94	0.6	0.95	0.96	0.84	0.58	0.31	0.21	0.49
MSTRG.7821.1	15.36	5.42	18.22	18.6	6.09	20.78	1.97	0.89	2.89	2.47	0.75	0.91
MSTRG.19564.1	1.97	2.39	2.42	3.63	2.31	2.13	4.37	3.22	4.16	3.94	4.12	4.2
MSTRG.18255.1	1.66	7.37	6.17	2.43	2.29	7.4	1.17	1.86	0.58	1.8	1.24	2.32
MSTRG.14883.1	0.93	0.56	0.5	0.12	0.58	0.18	0.48	0.2	0.31	0.51	0.55	0.77
MSTRG.18292.3	3.72	4.14	2.82	3.57	4.04	3.29	4.67	3.69	4.26	3.28	3.54	3.01
MSTRG.18551.1	8.45	4.29	8.84	4.61	2.4	2.79	2.1	1.86	2.44	5.32	1.94	2.25
MSTRG.9607.1	0.95	1.99	1.29	1.77	1.02	1.23	0.22	0.65	0.65	0.7	0.91	0.22
MSTRG.5830.5	35.05	22.67	21.35	33.39	13.51	16.47	13.41	13.91	5.96	15.31	11.57	10.07
MSTRG.21757.1	9.1	18.47	8.13	7.45	7.31	5.55	20.9	9.85	12.26	7.42	13.08	10.82
MSTRG.4298.1	0.98	4.3	2.61	2.44	0.6	1.36	1.64	0.82	3.38	1.04	0.86	1.52
MSTRG.15707.1	4.34	2.62	1.93	1.27	2.79	1.71	1.74	1.27	2.33	1.64	0.84	0.95
MSTRG.19530.1	5.55	10.95	6.24	6.61	7.65	5.67	9.95	8.58	7.79	7.92	12.31	11.67
MSTRG.25469.1	4.2	7.61	5.78	3.85	4.06	4.89	3.11	3.38	3.49	3.87	2.63	2.99
MSTRG.23317.5	2.03	2.05	0.72	0.99	1.24	2.67	0.82	2.18	0.32	0.73	2.11	0.94
MSTRG.24559.1	17.37	7.79	16.89	38.95	25.93	35.29	3.81	3.69	3.88	8.39	5.51	2.83
MSTRG.3779.1	0.09	0.49	0.66	0	0.36	0.38	0.31	0.55	1.53	0.34	0.51	1.24
MSTRG.6407.2	0.23	0.18	0.62	0.21	0.73	0.26	4.23	0.68	1.12	7.3	0.32	0.11
MSTRG.14637.3	14.54	12.04	0	0	10.37	0	3.89	8.94	7.71	1.94	13.2	0
MSTRG.9557.1	0	0.11	0.62	0.56	0.45	0.48	0.2	0.28	0.15	0.44	0.34	0.03
MSTRG.5829.1	0.37	5.01	2.03	7.96	13.64	20.82	3.34	3.24	4.93	2.07	4.46	1.15
MSTRG.22751.1	4.48	1.89	1.02	1.28	0	0.6	4.85	5.65	3.95	0.22	1.26	0.48
MSTRG.5297.1	3.88	8.42	2.88	0.42	4.04	5.03	6.03	6.08	4.49	3.31	0.53	1.19
MSTRG.17119.1	0.9	11	10.62	0	0	0	1.68	0.41	1.95	6.39	2.95	2.08
MSTRG.17820.2	1.64	1.91	1.97	2	3.46	1.86	3.62	2.93	3.24	4.39	3.35	3.08
MSTRG.17218.1	0.44	0.69	0	0	0	0.38	0.31	0	0	0.28	0.23	0.31
MSTRG.25404.19	6.81	9.67	5.32	13.32	7.84	12.08	7.25	7.78	5.42	13.1	24.97	15.9
MSTRG.21810.1	0	0	0.04	0	0	0.03	0	0	0	0.02	0.11	0.02
MSTRG.12460.2	5.59	10.67	4.06	9.16	8.9	13.65	8.41	10.92	10.32	7.81	5.76	4.59
MSTRG.19840.4	8.82	17.91	14.24	12.28	16.2	23.13	23.82	23.2	26.55	22.23	32.76	28.1
MSTRG.1430.2	2.88	1.9	0.77	4.38	3.61	4.38	3.24	2.59	5.46	2.32	0.54	2.01
MSTRG.23239.1	3.26	0.41	1.93	0.24	3.25	0.79	1.47	0.36	1.17	0.49	0.54	0.27
MSTRG.6999.1	0.02	0	0.35	0.2	0.5	0.03	0	0.01	0	0	0.01	0.43
MSTRG.7999.4	4.14	4.18	3.89	5.29	4.66	3.89	5.31	3.01	2.71	4.75	4.26	6.28
MSTRG.15463.1	35.45	9.67	18.12	21.33	29.44	39.19	0.05	0.19	0.11	5.37	1.22	2.7
MSTRG.17006.1	88.55	105.45	95.33	86.58	64.93	88.8	98.4	75.38	101.22	72.91	45.26	62.48
MSTRG.13429.1	1.08	1.83	3.46	0.17	0.14	0	8.97	5.02	11.47	1.47	0.47	0.13
MSTRG.16430.1	0.71	1.12	0	0	0	1.54	1.26	0.24	2.92	2.7	0.37	0.25
MSTRG.18180.3	3.52	7.78	8.06	9.8	6.17	8.16	7.43	7.09	7.07	7.96	5.07	4.46
MSTRG.25018.1	0.27	0.79	1.65	0	0.32	0.29	2.08	1.56	3.58	0.42	0.21	1.08
MSTRG.1646.1	0	1.07	1.86	0.42	0.92	1.97	4.17	2.18	5.78	0.57	0.95	1.11
MSTRG.13374.6	4.88	6	5.08	4.89	4.56	5.58	4.45	4.77	5.29	5.15	3.91	3.49
MSTRG.5997.1	0.14	0.43	0.72	5.27	3.34	3.83	4.58	5.01	5.21	0.26	0.43	0.48
MSTRG.9260.2	3.51	4.49	5.6	10	9.63	12.99	7.08	5.1	8.87	7.13	3.12	4.96
MSTRG.1609.1	1.67	1.45	1.06	1.09	2.71	1.34	0.98	0.91	1.03	1.26	2.13	1.57
MSTRG.12033.2	62.43	46.74	52.03	38.1	27.69	34.8	32.15	26.1	41.78	25.42	37.07	58.31
MSTRG.23555.1	0.75	0.1	0.18	0.29	0.4	0	0	0	0.1	0.16	0.23	0
MSTRG.4350.3	0.52	0.31	0.68	1.57	1.15	1.01	0.18	0.8	0.96	0.33	0.61	0.27
MSTRG.26310.2	63.49	54.88	45.99	34.58	19.37	32.55	372.76	335.7	386.56	238.02	84.36	79.63
MSTRG.10479.1	0.13	0	0	0	0	0	0	0	0	0.74	0.07	0.09
MSTRG.15511.2	1.42	1.43	1.44	1.61	1.65	1.48	2.51	1.92	2.88	3.97	2.78	1.92
MSTRG.25022.2	0.97	0.35	1.44	0.58	1.42	0.46	0.37	0.48	0.8	0.67	0.69	0.8
MSTRG.17162.1	5.78	7.26	9.67	3.99	17.39	10.71	7.67	2.14	10.82	12.49	6.96	9.21
MSTRG.21496.1	0.22	0.69	1.14	1.83	2.47	1.71	0.23	0.45	0.63	0.97	0.86	0.23
MSTRG.5942.1	0.57	0.49	0.86	0.46	0.54	0.32	2.35	1.57	1.68	1.04	1.47	1.24
MSTRG.6165.1	10.61	3.28	10.94	14.09	10.55	10.02	1.8	2.42	2.09	3.49	1.42	1.48
MSTRG.22730.4	9.99	1.81	1.71	6.9	2.88	3.54	0.72	0.17	0.84	1.45	0.8	0.71
MSTRG.7356.1	21.71	22.71	18.48	18.18	26.74	29.16	11.79	10.03	10.69	17.15	15.79	16.01
MSTRG.7816.1	0	0	0	0	0	0	1	0.43	1.81	0	0.08	0
MSTRG.12856.8	1.55	1.51	1.19	1.49	1.85	1.8	0.53	1.06	1.53	1.11	2.06	1.9
MSTRG.2220.1	0.34	0.53	2.27	0.32	0.27	0	6.69	2.55	4.45	1.07	1.06	1.18
MSTRG.25935.1	1.91	3	0.71	1.95	1.69	0.66	2.02	1.83	1.72	0.84	3.08	3.33
MSTRG.11603.3	20.89	2.8	12.13	7.16	15.58	4.55	1.46	1.54	1.23	3.44	3.13	1.31
MSTRG.24210.1	1.03	0.2	0.19	0	0	0	1.99	3.51	1.69	0.49	0	0.72
MSTRG.12066.1	0	0.24	0	0	0	0	0.43	0.42	0.37	0	0	0
MSTRG.18377.1	0	0	0	0	0	0	0	0	0.61	0	0.19	0
MSTRG.14531.1	0.94	0.74	2.1	2.48	4.3	2.45	0.66	0.32	0.52	2.78	0.98	0.88
MSTRG.13737.1	0.07	0.58	0	0	0	0	0.63	1.27	9.13	0	0	0
MSTRG.24405.1	0.51	0	0	0	0	0	0	0	0.63	0	0	0
MSTRG.9903.1	1.8	4.01	7.28	0.9	4.33	3.11	3.11	1.13	3.4	2.18	0.65	0.67
MSTRG.11382.4	96.48	16.59	36.11	42.54	62.59	29.49	2.93	5.68	3.54	11.01	6.75	4.36
MSTRG.16098.1	1.3	0	0.24	0	0	0.56	0	0.67	0	0	0	0
MSTRG.5343.1	0.49	1.02	0.6	0.3	0.52	0.7	2.87	5.01	13.22	0.62	0	0.45
MSTRG.559.1	0	0	0	0	1.93	0	0	0.09	1.86	0.17	1.66	0.37
MSTRG.16201.4	0.15	0.11	0	0	0.47	0	0.1	0.6	0.12	0.09	0.61	0.31
MSTRG.11395.1	76.32	5.27	21.21	25.25	51.15	19.19	3.85	4.91	8.06	5.32	12.85	17.33
MSTRG.13237.1	0	0	0	0	0	0	0	0	0	0	0	0
MSTRG.7504.1	1.15	0.15	0.57	0.71	0.46	0	0.27	0.13	0.16	0.6	18.71	0.53
MSTRG.4437.1	0	0	0	0	0.13	0	0	0.11	0	0.21	0	0
MSTRG.15936.1	0	0	0	0	0	0	0	0	0	0	0	0
MSTRG.10125.3	0.98	0.36	3.39	0.75	1.53	3.31	6.78	6.12	7.71	1	0.38	0.22
MSTRG.25040.8	3.3	7.98	5.3	6.89	3.31	10.21	8.32	7.87	13.27	8.66	8.72	9.01
MSTRG.16799.1	3.32	0.99	1.87	8.36	2.54	2.73	9.9	14.23	6.98	1.39	3.2	4.19
MSTRG.12052.4	0.11	0.98	0.76	2	2.82	0.88	1.04	0.93	0.37	0.21	0.41	0.4
MSTRG.11417.1	36.43	2.25	10.82	9.75	19.19	7.4	0.94	2.64	1.46	2.25	3.72	4.93
MSTRG.21520.1	0.4	3.16	0.6	0.37	0	0.35	1.99	0.27	0.33	0.51	0.84	2.53
MSTRG.12008.1	0	0	0	0.28	0	0	0.86	0.21	0	1.54	0.64	0.85
MSTRG.21784.2	0.82	0	0	0.57	1.16	0.18	0.15	0.14	0	0	0.32	0.29
MSTRG.11454.1	0.25	0	0	1.39	0	0	0	0	0	0	0	0
MSTRG.25200.1	6.03	1.4	0.81	2.16	1.98	2.25	1.74	2.06	1.91	2.16	2.07	1.34
MSTRG.2089.1	12.91	6.11	3.19	21.12	21.09	20.37	11.25	8.46	0.08	8.59	3.84	5.93
MSTRG.12413.4	0.7	0.67	0.74	1.07	1.49	0.86	0.6	0.85	0.45	0.47	1.12	0.84
MSTRG.15223.2	0.41	0.97	0.15	1.33	0.49	1.6	0	0	0	0.13	0.64	0
MSTRG.14318.1	3.85	6.74	3.98	2.33	2.45	3.95	9.45	3.3	12.68	4.97	3.07	3.81
MSTRG.4699.1	1.74	0.97	0.74	0	0.8	10.74	0	0	0	2.04	0.26	2.95
MSTRG.17220.1	0	1.91	9.49	1.7	3.68	10.01	0.21	0.21	0.5	2.31	0	0
MSTRG.7814.1	0	3.01	0.38	0	0.14	0	1.32	7.74	1.4	3.82	1.15	1.73
MSTRG.4966.1	0	0	0	0	0.36	0	0	0	0	0.14	0	0
MSTRG.23325.1	0	0	0	0	0	0	0	0	0	0	0	0
MSTRG.4790.1	0	2.4	2.77	0	0	0	0.08	0	0.37	0	60.7	3.47
MSTRG.6384.1	0.79	11.18	29.89	8.52	5.48	4.01	1.97	2.62	0.57	4.35	3.32	0.24
MSTRG.22085.10	0.23	0.53	0.17	0.42	0.63	2.43	0.32	0.46	0.37	0.43	0.88	0.24
MSTRG.2424.4	86.86	483.94	821.88	307.41	77.23	155.59	135.11	143.16	60.84	261.77	105.15	43.5
MSTRG.12772.4	0.14	0.11	0.11	0.53	0.34	0.61	0.1	0.29	0	0.09	0.37	0.89
MSTRG.17447.2	0.09	1.54	0.95	0	0.07	0.07	19.44	13.72	9.7	0.38	0.18	1.72
MSTRG.10062.1	0.33	0.22	0.54	0.24	0.7	0.36	0.73	0.8	1.21	0.21	0.34	0.34
MSTRG.25340.1	0.87	0.34	0.9	0.04	0.08	0.29	7.49	11.59	10.58	0.18	0.38	0.2
MSTRG.22492.1	0	0	0	0	0	0	7.45	3.94	8.86	0	0	0
MSTRG.11255.1	47.44	16.52	39.93	34.18	33.09	33.63	5.21	6.14	5.4	12.47	9.2	4.93
MSTRG.11390.3	45.35	7.65	17.3	15.98	35.68	12.24	0.67	2.22	1.1	4.82	4.28	2.27
MSTRG.7941.1	8.2	9.39	9.41	4.78	5.39	3.93	1.69	0.12	0.29	4.49	1.71	2.38
MSTRG.140.1	0	0.04	0	0	0.61	0	0.02	0.37	1.27	0.14	1.06	0.3
MSTRG.10632.1	4.3	9.33	6.17	4.72	8.77	5.94	10.05	8.12	5.03	6.5	9.9	7.51
MSTRG.12897.1	0.85	0.15	0.35	0.79	1.9	1.39	1.8	0.64	1.7	0.24	0	0.13
MSTRG.5178.1	1.17	2.34	16.07	0.35	1.72	0.56	1.15	0.16	4.54	0	0	0.1
MSTRG.5780.1	0.9	1.03	2.47	2.32	1	2.81	0.93	0.76	1.08	1	0.97	1.59
MSTRG.8785.1	6.95	8.31	3.93	3.69	2.13	6.01	9.32	6.1	2.71	2.09	4.3	6
MSTRG.1598.1	0	0	0	1.2	0	0.16	1.17	0.13	0.6	0.7	1.15	0.13
MSTRG.18133.1	0	0	0	0	1.49	0	0	0	0	0.78	1.28	0
MSTRG.19608.1	0	0	0	0	0	0	0	0.86	1.29	0	0.08	0
MSTRG.13412.1	8.7	5.66	4.32	7.42	7.43	7.99	5.14	4.4	5.85	3.72	1.7	3.79
MSTRG.9058.1	0	0	0.12	0	0	0	0.68	0	0	0	0.08	0
MSTRG.1280.2	0.65	1.37	1.93	1.54	0.82	0.49	0.06	0	0.07	3.91	2.58	4.95
MSTRG.11715.1	1.61	0.63	1.94	2.43	0.92	1.74	2.17	2.57	2.25	1.91	0.66	1.26
MSTRG.7981.3	0.32	0.13	0.36	1.35	11.3	0	0	0	0	0	0	0
MSTRG.10320.1	32.08	15.31	20.04	29.37	18.91	19.38	4.86	4.88	4.32	14.37	4.45	2.2
MSTRG.25657.1	40.83	17.19	41.04	0.07	0.24	0	35.78	32.01	42.73	0.38	0	0.11
MSTRG.9048.1	0.41	0.81	0.15	0.57	0.17	0.36	0.14	0	0	0.65	0.21	0
MSTRG.12178.5	1.37	0.69	0.45	0.91	2.5	2.17	1	0.22	0.18	0.65	0.45	0.23
MSTRG.3022.1	0.21	10.21	7.31	0.19	1.35	2	1.33	1.72	2.23	7.94	0.44	1.76
MSTRG.14831.1	0.23	0.11	0.13	0.19	0.33	0.05	0.27	0.48	0.33	0.04	0.46	0.26
MSTRG.11413.13	55.18	4.77	18.86	14.59	24.42	8.41	2.42	5.04	5.15	2.7	8.33	10.33
MSTRG.2043.3	7.15	11.92	15.57	9.12	12.57	3.47	11.63	9.14	9.14	5.35	9.99	10.59
MSTRG.16054.1	0.16	0.05	0.09	0	0.05	0	0	0.04	0	0.08	0	0
MSTRG.11321.1	0	0	0	0.22	0.19	0	0.82	1.12	0.19	1.03	0.73	0
MSTRG.14866.2	1.04	1.16	0.77	0.55	3.57	1.15	1.56	1.41	2.42	0.93	1.69	1.24
MSTRG.24173.1	16.01	0	1.25	0	0.23	0.24	0	0	0	0.35	0.29	0
MSTRG.11393.1	90.56	12.92	32.38	20.2	44.83	14.24	4.57	5.98	4.95	5.81	7.23	20.44
MSTRG.18075.1	4.09	5.29	3.21	4.1	3.94	2.29	5.2	3.45	7.36	2.93	4.76	6.77
MSTRG.15751.1	1.83	0.09	0.53	0.62	2.85	1.01	0.35	0.94	1.04	0.52	0.09	0.73
MSTRG.461.1	0	0	0	0	0	0	0.55	0	3.93	0	0.08	0
MSTRG.24664.2	41.54	48.87	47.74	37.17	24.38	39.25	5.47	5.4	19.81	35.03	42.12	32.61
MSTRG.12528.1	0.51	0	0	0.16	0	0	0	0	0	0.32	0.35	0
MSTRG.14442.1	0.33	0	0.04	0	0	0	0	0	0.05	0	0.09	0
MSTRG.17694.5	2.83	2.5	5.78	6.58	6.12	1.84	0.12	0.72	0.14	3.13	1.2	0.62
MSTRG.1898.3	1.28	0.88	1.07	1.49	1.55	2.08	0.68	0.88	0.39	1.32	0.33	0.45
MSTRG.23819.1	3.73	1.03	0.49	0.61	1.77	3.42	0.77	0.15	2.7	2.63	5.03	4.9
MSTRG.19579.8	94.85	173.28	146.73	69.86	52.03	45.53	284.71	192.77	280.63	75.42	47.36	59.82
MSTRG.12571.2	1.73	3.38	3.94	2.25	4.33	3.1	3.03	3.76	2.83	3.51	3.42	4.7
MSTRG.1249.1	0	0	0	0	0.19	0.42	0	0.16	0	0	0	0
MSTRG.3003.1	0	0	0	0	0.14	0	0	0	0	0.11	0	0
MSTRG.23919.2	1.86	0.61	1.03	0.57	0.87	1.2	7.19	4.64	5.95	0.2	0.24	0.76
MSTRG.16260.1	7.57	10.45	5.42	7.92	7.84	7.22	1.47	2.43	3.13	11.63	6.79	4.55
MSTRG.4130.1	11.59	16.91	11.08	15.03	6.01	13.67	7.36	3.82	7.34	7.62	4.54	4.95
MSTRG.25968.2	0.91	0.36	1.01	0.7	0.73	0.13	0.74	0.82	0	0.67	0.71	0.21
MSTRG.10437.2	0.39	0.61	0.43	0.09	0.24	0.08	0.48	0.86	0.48	0.74	0.41	0.88
MSTRG.14612.1	2.23	1.42	3.46	4.24	1.37	2.2	2.47	1.09	0.61	3.48	4.53	2.67
MSTRG.26455.1	0	0	0.53	0.17	0	0	0	0.24	0	0.11	0	0.12
MSTRG.4643.1	0.42	20.18	36.74	0.39	0	0.18	0.15	0.72	0.17	0	1.1	0
MSTRG.1490.1	3.22	10.15	14.96	4.26	15.35	26.07	0.27	0.13	1.57	11.99	0.68	7.79
MSTRG.8076.2	0.7	0.11	0.21	1.43	0.45	0.36	1.57	1.33	0.46	0.26	2.62	2.14
MSTRG.10519.1	1.52	1.52	0.31	0.77	0.33	0.84	1.85	1.98	2.04	0.09	1.01	1.06
MSTRG.24648.1	0.33	9.6	7.98	0.91	0	0.14	0	0	0	0.72	14.59	2.27
MSTRG.12478.1	12.21	2.23	2.55	4.76	15.44	9.85	3.38	2.8	11.23	2.63	0.51	1.13
MSTRG.9683.1	0.71	1.67	3.41	1.97	0.57	0.92	0	0.97	0	0	0.74	0.99
MSTRG.8973.2	5.62	1.47	5.28	11.83	19.88	10.04	1.58	0	0	0.71	1.36	0.52
MSTRG.3227.1	5.61	9.94	8.75	3.76	7.35	7.23	3.33	2.54	2.92	5.48	3.25	4.68
MSTRG.11189.1	1.01	0.89	0.37	2.19	1.22	1.35	1.39	0.92	0.83	0.95	0.59	1.14
MSTRG.7981.4	0.45	0	0	0.39	4.08	0.06	0	0	0	0	0.02	0
MSTRG.25872.1	0.82	1.79	2.06	1.21	2.62	1.41	0.11	1.34	3.87	1.64	1.02	0.8
MSTRG.14752.1	0	0	0	0	0	0.33	0.27	0	0	0.12	0.4	0.13
MSTRG.16107.1	0.78	0.34	0.26	0.64	0.49	0.52	0.36	0.53	0.42	0.22	0.27	0
MSTRG.23551.2	24.25	29	20.71	26.89	20.87	24.74	22.45	18.53	29.13	19.18	15.42	16.42

## Sheet: Comparison between SC and HC
id	baseMean of SC	baseMean of HC	baseMean	log2FoldChange	lfcSE	stat	p value	adjust p value
MSTRG.25657.1	501.058	1.60352	251.331	-7.08466	0.659144	-10.7483	6.03806e-27	6.5513e-24
MSTRG.4203.3	0	53.2773	26.6386	5.82104	0.84876	6.85828	6.96953e-12	3.78097e-09
MSTRG.21048.1	2.53394	173.162	87.8481	5.01744	0.742863	6.7542	1.43627e-11	5.19451e-09
MSTRG.16937.1	72.0693	5.67535	38.8723	-3.35005	0.569914	-5.87817	4.14838e-09	1.12525e-06
MSTRG.7788.1	1.62339	55.9934	28.8084	4.2307	0.734985	5.75617	8.60443e-09	1.86716e-06
MSTRG.980.1	25.8915	0	12.9458	-4.79948	0.90464	-5.3054	1.12424e-07	2.033e-05
MSTRG.4810.2	8.88314	63.5645	36.2238	2.63598	0.514882	5.11958	3.06218e-07	4.39401e-05
MSTRG.665.1	31.7629	0	15.8814	-4.72771	0.925381	-5.10893	3.23982e-07	4.39401e-05
MSTRG.13573.1	7.6508	121.928	64.7892	3.39972	0.702945	4.8364	1.32213e-06	0.00015939
MSTRG.4643.1	105.748	1.02359	53.3858	-4.39585	0.916128	-4.7983	1.60022e-06	0.000173623
MSTRG.15950.1	103.669	18.5233	61.0962	-2.32416	0.488523	-4.75753	1.95979e-06	0.000193306
MSTRG.17119.1	29.475	0	14.7375	-4.43658	0.947025	-4.68475	2.80304e-06	0.000253442
MSTRG.634.1	29.9548	0.313703	15.1342	-4.16158	0.904937	-4.59875	4.25031e-06	0.000345126
MSTRG.7144.1	61.8561	5.33669	33.5964	-3.08331	0.671887	-4.58902	4.45324e-06	0.000345126
MSTRG.24205.1	22.6856	0.348703	11.5171	-4.02541	0.887122	-4.53761	5.68954e-06	0.000411543
MSTRG.12368.1	203.113	41.613	122.363	-2.1522	0.479009	-4.49302	7.02186e-06	0.00047617
MSTRG.16846.1	76.1859	0.988589	38.5872	-4.07111	0.924416	-4.40398	1.06284e-05	0.000678341
MSTRG.5997.1	3.61328	34.1458	18.8795	2.80735	0.655666	4.28167	1.85496e-05	0.00111813
MSTRG.2127.1	46.7013	5.49031	26.0958	-2.72318	0.643575	-4.23133	2.3231e-05	0.00132661
MSTRG.4927.2	22.4672	0	11.2336	-4.03495	0.966251	-4.17588	2.96834e-05	0.00155734
MSTRG.1686.1	59.916	170.929	115.423	1.46793	0.351819	4.17239	3.0142e-05	0.00155734
MSTRG.177.2	36.7149	0.348703	18.5318	-3.89973	0.949784	-4.10591	4.02719e-05	0.00198614
MSTRG.24620.1	5.64067	38.1149	21.8778	2.48608	0.616533	4.03235	5.52211e-05	0.00250507
MSTRG.16601.1	72.8335	4.03439	38.434	-3.28341	0.81657	-4.02098	5.79569e-05	0.00250507
MSTRG.197.1	18.838	0	9.41902	-3.89673	0.969652	-4.01869	5.85233e-05	0.00250507
MSTRG.21067.1	66.3678	17.1973	41.7826	-1.84446	0.459656	-4.0127	6.00294e-05	0.00250507
MSTRG.17876.2	238.59	897.462	568.026	1.80988	0.455918	3.96974	7.1952e-05	0.00278925
MSTRG.17556.1	5754.53	863.451	3308.99	-2.45154	0.617573	-3.96964	7.19806e-05	0.00278925
MSTRG.15775.2	3653.59	12155.4	7904.49	1.65546	0.421601	3.92661	8.61516e-05	0.00322326
MSTRG.563.3	39.9577	5.31661	22.6372	-2.55493	0.65789	-3.88352	0.000102953	0.00372347
MSTRG.212.2	13.9668	99.4802	56.7235	2.49144	0.643964	3.8689	0.000109325	0.00382639
MSTRG.22308.3	0.852809	24.4043	12.6286	3.39122	0.881401	3.84753	0.000119314	0.00404548
MSTRG.21461.1	1.50795	20.5355	11.0217	2.99619	0.780817	3.83725	0.000124421	0.00409083
MSTRG.11065.1	8.22806	55.1893	31.7087	2.4299	0.63912	3.80195	0.000143561	0.00456133
MSTRG.17874.1	444.283	1471.37	957.829	1.64474	0.433662	3.79267	0.000149037	0.00456133
MSTRG.23566.5	23.6046	81.6223	52.6134	1.69763	0.448059	3.78885	0.000151344	0.00456133
MSTRG.196.1	16.3201	0.313703	8.31691	-3.47766	0.932272	-3.7303	0.00019125	0.00548234
MSTRG.3847.1	345.052	71.0417	208.047	-2.08959	0.560315	-3.72931	0.000192008	0.00548234
MSTRG.4929.1	13.6665	0	6.83325	-3.59911	0.979616	-3.674	0.000238782	0.00664305
MSTRG.24834.1	33.6333	7.28131	20.4573	-2.02634	0.553738	-3.65939	0.000252816	0.00685762
MSTRG.286.1	15.5539	0.313703	7.93379	-3.41427	0.935693	-3.64892	0.000263348	0.00688159
MSTRG.19856.1	330.538	65.7603	198.149	-2.11891	0.581165	-3.64597	0.000266384	0.00688159
MSTRG.20501.1	1349.79	522.229	936.009	-1.32321	0.36882	-3.58769	0.000333614	0.00841794
MSTRG.635.1	24.8654	0.652367	12.7589	-3.28426	0.943789	-3.47986	0.000501668	0.0123707
MSTRG.13429.1	13.6869	0.662406	7.17463	-3.0771	0.886879	-3.46958	0.000521269	0.0125684
MSTRG.25670.2	17.622	1.64096	9.63148	-2.73462	0.792856	-3.44907	0.000562513	0.013268
MSTRG.749.2	10.7372	0	5.36861	-3.37398	0.986888	-3.41881	0.000628968	0.0145198
MSTRG.9260.2	404.321	957.68	681.001	1.20417	0.353307	3.40828	0.000653726	0.0147769
MSTRG.18597.1	21.3422	1.65099	11.4966	-2.83573	0.836146	-3.39143	0.000695293	0.0153958
MSTRG.1881.1	57.7828	211.509	134.646	1.7454	0.517314	3.37397	0.000740932	0.0160782
MSTRG.496.1	12.5583	0.313703	6.43599	-3.1541	0.948894	-3.32398	0.000887436	0.0186135
MSTRG.661.1	13.9968	0	6.99841	-3.30969	0.996139	-3.32252	0.000892076	0.0186135
MSTRG.263.1	12.9955	0.313703	6.65458	-3.15417	0.951726	-3.31416	0.000919191	0.0186995
MSTRG.26121.1	45.3729	3.84692	24.6099	-2.75415	0.831896	-3.31069	0.000930666	0.0186995
MSTRG.6182.1	71.5771	19.3479	45.4625	-1.74423	0.529861	-3.29187	0.00099522	0.0195719
MSTRG.5803.1	145.052	43.0881	94.0698	-1.64019	0.49889	-3.28768	0.00101016	0.0195719
MSTRG.11174.1	93.5686	15.6139	54.5912	-2.23954	0.683879	-3.27476	0.00105751	0.0201299
MSTRG.24104.1	1378.71	293.683	836.195	-2.00159	0.614409	-3.25774	0.00112303	0.0209008
MSTRG.3407.1	69.8829	4.37062	37.1268	-2.89876	0.890736	-3.25434	0.00113654	0.0209008
MSTRG.4790.1	17.8356	0	8.91781	-3.24458	1.00216	-3.2376	0.00120541	0.0217979
MSTRG.12552.1	15.0635	1.59348	8.32846	-2.5549	0.800161	-3.19298	0.00140814	0.0250464
MSTRG.19686.3	2.98704	22.5674	12.7772	2.39102	0.750763	3.18479	0.00144858	0.0253501
MSTRG.22542.1	4.30583	49.2036	26.7547	2.7013	0.850497	3.17614	0.0014925	0.0257041
MSTRG.3791.1	257.088	26.2663	141.677	-2.59787	0.820423	-3.1665	0.00154284	0.026156
MSTRG.13391.1	0.910546	12.1467	6.5286	2.72214	0.864504	3.14878	0.00163951	0.0273672
MSTRG.13064.1	185.026	54.8785	119.952	-1.62849	0.51806	-3.14344	0.00166974	0.0274495
MSTRG.19579.8	426.79	169.363	298.077	-1.27752	0.408634	-3.12633	0.00177005	0.0286643
MSTRG.25261.1	256.345	44.6825	150.514	-2.17216	0.69734	-3.11492	0.00183996	0.0293582
MSTRG.22884.1	86.1035	34.5154	60.3095	-1.2625	0.408032	-3.09413	0.00197393	0.0310393
MSTRG.24648.1	42.9888	2.4184	22.7036	-2.82991	0.926846	-3.05327	0.00226361	0.035086
MSTRG.1453.1	881.112	107.889	494.501	-2.43455	0.800547	-3.04111	0.0023571	0.0360204
MSTRG.1770.1	75.679	10.8484	43.2637	-2.31579	0.765619	-3.02474	0.0024885	0.0375003
MSTRG.6562.1	58.8492	9.75837	34.3038	-2.19101	0.727285	-3.01259	0.00259031	0.0384998
MSTRG.8876.3	21.6928	87.0294	54.3611	1.80442	0.600783	3.00344	0.00266946	0.0391401
MSTRG.11324.2	233.236	46.4134	139.825	-2.02697	0.678756	-2.9863	0.00282377	0.0408506
MSTRG.19640.2	535.545	117.591	326.568	-1.93219	0.649521	-2.9748	0.00293184	0.0418559
MSTRG.17036.2	490.462	123.201	306.832	-1.79301	0.607912	-2.94946	0.00318327	0.0448551
MSTRG.672.1	28.483	2.99833	15.7407	-2.48777	0.845797	-2.94134	0.00326798	0.0454585
MSTRG.23133.1	95.7518	245.25	170.501	1.28765	0.439546	2.92949	0.00339516	0.0466298
MSTRG.5662.2	109.459	36.5252	72.9922	-1.47883	0.507373	-2.91468	0.00356056	0.0479507
MSTRG.5829.1	15.9656	88.6196	52.2926	2.09627	0.720537	2.90931	0.00362228	0.0479507
MSTRG.19975.1	16.4806	67.6759	42.0782	1.81376	0.623462	2.90917	0.00362393	0.0479507
MSTRG.14453.1	103.207	32.4186	67.8128	-1.54235	0.538356	-2.86493	0.00417105	0.0545252
MSTRG.7546.1	63.3972	15.4975	39.4474	-1.80653	0.631605	-2.86022	0.00423342	0.0546817
MSTRG.11882.2	40.4986	164.078	102.288	1.80207	0.632623	2.84856	0.0043917	0.0560587
MSTRG.5178.1	161.497	21.7865	91.6419	-2.30309	0.809869	-2.84378	0.0044582	0.0562459
MSTRG.11072.2	106.76	17.4472	62.1036	-2.1635	0.762882	-2.83595	0.00456894	0.0565812
MSTRG.17809.1	58.6866	15.6023	37.1444	-1.71929	0.606549	-2.83455	0.00458907	0.0565812
MSTRG.14914.2	65.6133	148.791	107.202	1.1297	0.402222	2.80864	0.00497515	0.0605513
MSTRG.5834.1	22.1528	1.30229	11.7275	-2.65389	0.945934	-2.80557	0.00502269	0.0605513
MSTRG.25412.1	12.1791	62.1932	37.1861	1.99661	0.715374	2.791	0.00525452	0.0625066
MSTRG.14631.1	21.0792	3.51069	12.295	-2.11951	0.760171	-2.78821	0.0053001	0.0625066
MSTRG.16275.1	250.944	463.405	357.174	0.86352	0.312688	2.7616	0.00575185	0.0666673
MSTRG.17447.2	11.8371	0.639887	6.23847	-2.62965	0.952685	-2.76025	0.00577578	0.0666673
MSTRG.11518.1	478.225	182.234	330.229	-1.30946	0.478126	-2.73873	0.00616778	0.0704426
MSTRG.21891.1	77.0026	13.8628	45.4327	-2.0538	0.757596	-2.71095	0.0067091	0.0758268
MSTRG.1880.1	220.609	503.558	362.084	1.13778	0.420997	2.70258	0.00688033	0.0769604
MSTRG.24559.1	71.0442	168.757	119.901	1.18632	0.440248	2.69467	0.00704578	0.0772479
MSTRG.18532.1	78.5253	13.5177	46.0215	-2.0799	0.77203	-2.69406	0.00705866	0.0772479
MSTRG.14354.1	9.87166	0	4.93583	-2.7189	1.01073	-2.69003	0.00714447	0.0772479
MSTRG.13409.1	41.3418	16.3998	28.8708	-1.25748	0.467834	-2.68788	0.00719082	0.0772479
MSTRG.20021.1	1.56566	11.0257	6.29566	2.19837	0.819105	2.68387	0.0072776	0.0773777
MSTRG.24173.1	22.8436	0.639887	11.7417	-2.67252	0.996926	-2.68076	0.00734553	0.0773777
MSTRG.2089.1	82.4639	232.742	157.603	1.39362	0.521578	2.67193	0.00754174	0.0786807
MSTRG.642.1	23.9795	2.75462	13.3671	-2.32542	0.874401	-2.65944	0.00782697	0.0808787
MSTRG.25253.1	129.796	59.5153	94.6556	-1.07616	0.407054	-2.64377	0.00819877	0.0839214
MSTRG.7941.1	173.698	89.9131	131.806	-0.921224	0.349017	-2.63948	0.00830327	0.0841968
MSTRG.24686.4	262.067	751.299	506.683	1.40587	0.534442	2.63053	0.00852513	0.085646
MSTRG.5970.1	5.6032	51.2103	28.4068	2.32828	0.887445	2.62357	0.00870132	0.0866141
MSTRG.7530.1	23.2425	4.31554	13.779	-2.0003	0.766169	-2.61078	0.00903365	0.0891046
MSTRG.4640.1	79.4081	36.1268	57.7675	-1.08547	0.418569	-2.59329	0.00950635	0.0923811
MSTRG.353.1	10.4327	0	5.21634	-2.62228	1.01184	-2.59158	0.00955356	0.0923811
MSTRG.17782.1	106.403	301.405	203.904	1.39061	0.537092	2.58915	0.00962126	0.0923811
MSTRG.8973.2	12.5294	42.672	27.6007	1.58739	0.61694	2.573	0.010082	0.0959557
MSTRG.5279.1	46.6727	7.66616	27.1694	-2.07505	0.808551	-2.56637	0.0102768	0.0969592
MSTRG.7981.3	1.90763	30.4305	16.1691	2.47879	0.967141	2.56301	0.010377	0.0970603
MSTRG.9709.1	16.3031	2.3484	9.32576	-2.1572	0.844608	-2.55408	0.0106468	0.098216
MSTRG.23506.1	64.4397	125.665	95.0526	0.932601	0.365303	2.55295	0.0106816	0.098216
MSTRG.22065.1	60.2045	6.77654	33.4905	-2.28349	0.896974	-2.54577	0.0109036	0.0994152
MSTRG.26310.2	1539.35	801.191	1170.27	-0.910605	0.364028	-2.50147	0.0123679	0.111384
MSTRG.7178.1	75.7871	26.0231	50.9051	-1.40799	0.56321	-2.49994	0.0124216	0.111384
MSTRG.25047.1	66.5611	127.274	96.9176	0.902439	0.362722	2.48796	0.0128478	0.114261
MSTRG.9520.1	40.2498	125.431	82.8405	1.47553	0.603019	2.44691	0.0144086	0.1271
MSTRG.6461.1	5.89185	28.4928	17.1923	1.86684	0.766255	2.43632	0.0148375	0.129828
MSTRG.18662.1	96.4089	213.591	155	1.08981	0.450716	2.41795	0.0156083	0.13548
MSTRG.20564.1	20.7736	2.91069	11.8421	-2.10677	0.874246	-2.40982	0.0159605	0.137438
MSTRG.14334.1	49.7472	96.864	73.3056	0.927355	0.385688	2.40442	0.0161983	0.138387
MSTRG.25340.1	16.6001	3.25939	9.92977	-1.89311	0.790442	-2.39501	0.01662	0.14014
MSTRG.8865.2	2.90475	13.033	7.96886	1.80498	0.753986	2.39392	0.0166695	0.14014
MSTRG.757.1	4.75899	0	2.3795	-2.4193	1.01173	-2.39125	0.0167909	0.14014
MSTRG.21595.2	80.1662	160.492	120.329	0.956812	0.409116	2.33873	0.0193494	0.16026
MSTRG.13577.1	65.1694	21.6339	43.4016	-1.42845	0.612537	-2.33202	0.0196996	0.161384
MSTRG.18899.1	72.0907	36.4342	54.2625	-0.945711	0.406214	-2.32811	0.0199064	0.161384
MSTRG.23566.1	108.844	57.6196	83.2317	-0.882862	0.379626	-2.32561	0.0200394	0.161384
MSTRG.23315.1	39.915	9.44955	24.6823	-1.7385	0.747788	-2.32485	0.02008	0.161384
MSTRG.24263.1	40.8642	14.1653	27.5147	-1.38224	0.603897	-2.28887	0.0220869	0.174975
MSTRG.11585.1	19.9581	5.22653	12.5923	-1.64265	0.717704	-2.28875	0.0220936	0.174975
MSTRG.11884.1	8.90763	35.8819	22.3948	1.68406	0.738323	2.28092	0.0225531	0.177319
MSTRG.24927.2	12.4762	2.56959	7.52287	-1.81398	0.797817	-2.27368	0.022985	0.179415
MSTRG.11882.1	232.836	670.238	451.537	1.37439	0.605719	2.26903	0.0232667	0.180317
MSTRG.23564.4	987.873	521.381	754.627	-0.886148	0.39282	-2.25586	0.0240791	0.1844
MSTRG.13013.1	127.972	54.4717	91.2221	-1.14915	0.509831	-2.25398	0.0241972	0.1844
MSTRG.2712.1	994.606	2592.87	1793.74	1.26597	0.562304	2.2514	0.0243601	0.1844
MSTRG.17232.1	33.6078	9.13097	21.3694	-1.60606	0.713927	-2.24962	0.0244734	0.1844
MSTRG.12033.2	1199.22	742.859	971.04	-0.675161	0.30225	-2.23378	0.0254975	0.190791
MSTRG.25495.1	14.0045	44.2963	29.1504	1.45611	0.656974	2.21639	0.0266647	0.197921
MSTRG.7814.1	15.7968	0.627406	8.21212	-2.23257	1.0083	-2.2142	0.0268151	0.197921
MSTRG.26248.1	1.02595	7.25879	4.14237	2.00715	0.911438	2.20218	0.0276529	0.202726
MSTRG.13611.1	103.825	178.415	141.12	0.758686	0.345143	2.19818	0.0279363	0.2029
MSTRG.20073.1	3.64212	0	1.82106	-2.22368	1.01199	-2.19732	0.0279973	1
MSTRG.3644.3	2.88016	18.9632	10.9217	1.98035	0.901562	2.19658	0.0280506	0.2029
MSTRG.10493.1	61.7499	122.835	92.2927	0.948042	0.434333	2.18276	0.0290537	0.208764
MSTRG.1715.1	4.75468	0.326183	2.54043	-2.13952	0.986384	-2.16906	0.0300783	0.214703
MSTRG.22072.2	0	3.53565	1.76783	2.1811	1.01162	2.15604	0.0310808	1
MSTRG.12178.4	1.28139	7.19883	4.24011	1.86305	0.866514	2.15005	0.031551	0.223744
MSTRG.10081.1	122.106	20.4558	71.2809	-1.89863	0.887574	-2.13912	0.0324258	0.227471
MSTRG.5070.1	196.076	119.486	157.781	-0.694687	0.324885	-2.13826	0.0324959	0.227471
MSTRG.8344.1	97.0307	201.801	149.416	0.995878	0.466958	2.13269	0.0329499	0.229171
MSTRG.8826.1	45.918	12.834	29.376	-1.55692	0.731396	-2.12869	0.0332797	0.22999
MSTRG.23480.1	15.912	38.2136	27.0628	1.15659	0.546136	2.11776	0.0341953	0.233896
MSTRG.14697.1	89.407	192.957	141.182	1.03873	0.491232	2.11454	0.0344695	0.233896
MSTRG.25061.1	36.1168	81.7659	58.9414	1.09022	0.515841	2.11347	0.0345604	0.233896
MSTRG.9016.1	11.808	50.9259	31.3669	1.69049	0.800514	2.11176	0.0347072	0.233896
MSTRG.5625.1	0	3.23199	1.616	2.12904	1.01125	2.10535	0.0352606	1
MSTRG.23970.1	0.28427	5.09298	2.68863	2.10103	0.999562	2.10196	0.0355571	0.238145
MSTRG.20430.1	36.5211	77.1725	56.8468	1.01031	0.482449	2.09413	0.0362485	0.241286
MSTRG.23271.8	5.43875	29.4488	17.4438	1.82449	0.87249	2.09113	0.036516	0.241584
MSTRG.16573.3	11.6725	34.6533	23.1629	1.37602	0.658821	2.08861	0.0367425	0.24161
MSTRG.19978.1	92.3967	226.131	159.264	1.18101	0.568846	2.07616	0.0378795	0.247586
MSTRG.18332.1	2195.89	677.549	1436.72	-1.45658	0.704857	-2.06649	0.0387824	0.251969
MSTRG.62.1	0.313138	5.11665	2.71489	2.05525	1.00149	2.05219	0.040151	0.259309
MSTRG.12787.1	9.68672	1.32725	5.50698	-1.9119	0.940692	-2.03244	0.0421091	0.270345
MSTRG.21867.2	17.9928	5.73287	11.8628	-1.42659	0.70432	-2.02549	0.0428173	0.273275
MSTRG.17979.2	191.645	72.6542	132.149	-1.25231	0.622967	-2.01024	0.0444058	0.281484
MSTRG.17989.3	3.59301	18.8391	11.2161	1.7811	0.886915	2.0082	0.0446223	0.281484
MSTRG.19434.1	783.075	1127.57	955.321	0.517326	0.259031	1.99716	0.0458078	0.287292
MSTRG.21240.1	186.564	91.5617	139.063	-0.962769	0.485084	-1.98475	0.0471728	0.294152
MSTRG.21737.3	71.069	32.9779	52.0234	-1.02707	0.521747	-1.96853	0.0490076	0.303847
MSTRG.25603.1	313.423	135.817	224.62	-1.10545	0.562928	-1.96375	0.0495597	0.305524
MSTRG.8978.1	22.6811	49.9334	36.3072	1.04296	0.53398	1.95318	0.0507986	0.311392
MSTRG.3319.1	3.56414	0	1.78207	-1.95949	1.00634	-1.94714	0.0515182	1
MSTRG.11361.1	203.398	451.579	327.489	1.05926	0.54458	1.9451	0.0517635	0.315525
MSTRG.21496.1	7.22657	20.9316	14.0791	1.3165	0.678775	1.93953	0.052437	0.316116
MSTRG.10885.1	21.3882	5.79913	13.5937	-1.52443	0.785999	-1.93948	0.0524433	0.316116
MSTRG.5999.2	6.1227	19.343	12.7329	1.40736	0.727076	1.93564	0.0529113	0.317175
MSTRG.3022.1	33.1461	6.44635	19.7962	-1.72163	0.894767	-1.92411	0.0543405	0.323953
MSTRG.19620.1	4.41699	0.348703	2.38284	-1.91656	1.00082	-1.91499	0.0554937	0.328768
MSTRG.22212.1	170.081	264.346	217.214	0.620206	0.324214	1.91295	0.0557542	0.328768
MSTRG.7593.1	5.78073	20.6953	13.238	1.49436	0.78788	1.89669	0.057869	0.339394
MSTRG.12578.1	98.6448	58.6144	78.6296	-0.72586	0.383462	-1.89291	0.0583694	0.340297
MSTRG.5140.1	62.446	118.994	90.7203	0.878002	0.464521	1.89012	0.0587417	0.340297
MSTRG.18551.1	33.1426	14.9789	24.0607	-1.05386	0.558443	-1.88714	0.0591418	0.340297
MSTRG.11503.2	127.553	62.0893	94.8213	-0.966422	0.512384	-1.88613	0.0592775	0.340297
MSTRG.23116.1	70.3893	34.5441	52.4667	-0.958398	0.509273	-1.88189	0.0598505	0.340882
MSTRG.2714.1	3642.99	7874.59	5758.79	1.0246	0.545108	1.87963	0.0601591	0.340882
MSTRG.21930.4	85.8731	40.0742	62.9736	-1.01379	0.539702	-1.87843	0.0603219	0.340882
MSTRG.1430.2	18.4054	40.8833	29.6443	1.0629	0.567678	1.87237	0.0611559	0.343804
MSTRG.3928.1	5.92497	0.988589	3.45678	-1.74109	0.934032	-1.86406	0.0623133	0.348505
MSTRG.22730.6	30.9058	10.4772	20.6915	-1.33206	0.717366	-1.85688	0.063328	0.352364
MSTRG.14430.1	5.18326	14.2915	9.73738	1.27173	0.686473	1.85256	0.0639459	0.353986
MSTRG.18996.2	41.9479	21.5563	31.7521	-0.897353	0.485165	-1.84958	0.0643739	0.354546
MSTRG.12897.1	5.3852	16.526	10.9556	1.37417	0.745136	1.84419	0.0651552	0.357037
MSTRG.19671.1	3.98841	0.326183	2.1573	-1.84683	1.00283	-1.84162	0.0655304	1
MSTRG.8383.2	945.027	260.844	602.936	-1.48372	0.810176	-1.83136	0.0670471	0.364204
MSTRG.1905.2	79.6464	41.5604	60.6034	-0.883895	0.482798	-1.83077	0.0671344	0.364204
MSTRG.19470.1	146.836	89.2125	118.024	-0.691231	0.378121	-1.82807	0.0675391	0.364498
MSTRG.21140.4	610.235	254.435	432.335	-1.12987	0.61879	-1.82593	0.0678605	0.364498
MSTRG.25018.1	15.5613	3.51314	9.53724	-1.59842	0.876588	-1.82346	0.0682339	0.364698
MSTRG.22846.1	2.87588	10.0222	6.44902	1.45317	0.798387	1.82014	0.0687384	0.365594
MSTRG.7717.10	25.6319	46.1986	35.9152	0.812131	0.448458	1.81094	0.0701501	0.371282
MSTRG.14302.2	843.293	1312.58	1077.94	0.619122	0.343051	1.80475	0.0711135	0.373295
MSTRG.24686.5	13.0533	47.0235	30.0384	1.47343	0.817535	1.80229	0.0715	0.373295
MSTRG.22201.1	114.455	68.3975	91.4264	-0.71104	0.394608	-1.80189	0.0715626	0.373295
MSTRG.16170.2	141.457	62.1713	101.814	-1.07338	0.598652	-1.79299	0.072974	0.376396
MSTRG.15221.1	83.9352	148.661	116.298	0.781318	0.435788	1.79289	0.072991	0.376396
MSTRG.9611.1	73.7622	148.812	111.287	0.936307	0.522796	1.79096	0.0732996	0.376396
MSTRG.20623.2	8.90021	54.5002	31.7002	1.71403	0.95786	1.78944	0.0735446	0.376396
MSTRG.21737.2	213.6	111.891	162.745	-0.873777	0.49117	-1.77897	0.0752447	0.383289
MSTRG.5954.1	4.03751	0	2.01876	-1.76361	0.99429	-1.77373	0.0761072	1
MSTRG.541.1	3.73297	0	1.86649	-1.74759	0.994205	-1.75778	0.0787854	1
MSTRG.14531.1	9.22074	22.4652	15.8429	1.12629	0.647106	1.74051	0.0817702	0.411729
MSTRG.24097.1	13.1848	4.61676	8.90076	-1.2764	0.733382	-1.74043	0.081783	0.411729
MSTRG.13916.4	46.5657	23.6759	35.1208	-0.909195	0.5229	-1.73876	0.0820777	0.411729
MSTRG.11189.1	20.7662	42.8894	31.8278	0.965776	0.556447	1.73561	0.0826327	0.411729
MSTRG.3697.1	105.302	47.2331	76.2677	-1.044	0.601698	-1.73509	0.0827253	0.411729
MSTRG.2424.4	2807.37	1061.29	1934.33	-1.20887	0.699245	-1.72883	0.0838403	0.415373
MSTRG.21970.4	21.0665	40.9034	30.9849	0.885763	0.515104	1.71958	0.0855087	0.420063
MSTRG.24369.1	41.2804	108.551	74.9155	1.20088	0.698476	1.71929	0.0855613	0.420063
MSTRG.13002.1	243.62	446.716	345.168	0.823793	0.480182	1.71559	0.086238	0.421479
MSTRG.4736.5	3.30018	0	1.65009	-1.68992	0.991135	-1.70503	0.0881882	1
MSTRG.12178.5	17.4082	39.1622	28.2852	1.05747	0.621081	1.70262	0.0886391	0.429351
MSTRG.12052.4	6.37379	19.2858	12.8298	1.30539	0.766763	1.70247	0.0886674	0.429351
MSTRG.1488.1	23.3319	7.32119	15.3266	-1.35485	0.797298	-1.6993	0.0892635	0.429351
MSTRG.22085.10	3.18905	11.7453	7.46718	1.44336	0.850595	1.69688	0.0897194	0.429351
MSTRG.11179.1	60.9441	21.7601	41.3521	-1.24773	0.735556	-1.69631	0.0898274	0.429351
MSTRG.24309.1	9638.24	6560.4	8099.32	-0.540793	0.319767	-1.69121	0.0907972	0.431013
MSTRG.11448.1	24.6551	11.082	17.8686	-1.04202	0.616471	-1.6903	0.0909696	0.431013
MSTRG.26537.1	67.275	34.8178	51.0464	-0.878223	0.521393	-1.68438	0.0921089	0.434514
MSTRG.3294.1	77.3631	20.9579	49.1605	-1.44115	0.857232	-1.68117	0.0927304	0.435552
MSTRG.6798.1	9.53829	33.9607	21.7495	1.41625	0.84591	1.67423	0.0940846	0.438386
MSTRG.22125.1	37.5714	15.9088	26.7401	-1.09894	0.656496	-1.67394	0.0941418	0.438386
MSTRG.8400.1	137.23	42.3126	89.7715	-1.35496	0.812152	-1.66836	0.0952452	0.44055
MSTRG.1749.1	62.3834	0.326183	31.3548	-1.62718	0.977043	-1.66542	0.0958296	0.44055
MSTRG.2008.1	26.3618	8.20505	17.2834	-1.34289	0.806454	-1.66518	0.0958761	0.44055
MSTRG.4074.3	4.26843	12.4954	8.38189	1.26577	0.760949	1.66341	0.0962308	0.44055
MSTRG.26388.4	668.051	381.052	524.551	-0.765875	0.461013	-1.66129	0.0966561	0.440638
MSTRG.23394.1	42.4461	21.0415	31.7438	-0.929279	0.561424	-1.65522	0.0978806	0.442812
MSTRG.9543.4	1998.68	3018.16	2508.42	0.576329	0.34826	1.65488	0.0979491	0.442812
MSTRG.4331.2	1.65223	7.38875	4.52049	1.51808	0.920841	1.64858	0.0992335	0.444444
MSTRG.12853.6	47.2496	26.7844	37.017	-0.777368	0.471835	-1.64754	0.0994464	0.444444
MSTRG.25468.1	12.2656	3.04825	7.65693	-1.47401	0.894916	-1.64709	0.099539	0.444444
MSTRG.16187.1	95.5277	183.916	139.722	0.872447	0.531539	1.64136	0.100722	0.447885
MSTRG.7648.2	55.8412	105.93	80.8857	0.856685	0.523505	1.63644	0.101747	0.450594
MSTRG.23531.1	110.385	55.4069	82.8958	-0.913143	0.559181	-1.633	0.102469	0.451946
MSTRG.7146.1	33.8107	17.7021	25.7564	-0.858566	0.527675	-1.62707	0.103721	0.454144
MSTRG.2423.1	4665.16	1837.34	3251.25	-1.15213	0.708268	-1.62668	0.103804	0.454144
MSTRG.14642.1	4.77926	16.9883	10.8838	1.38502	0.854404	1.62103	0.105011	0.457576
MSTRG.619.1	9.57559	2.02222	5.7989	-1.51281	0.941034	-1.6076	0.107923	0.468384
MSTRG.10032.2	22.8211	8.57844	15.6998	-1.18807	0.744721	-1.59532	0.11064	0.478266
MSTRG.16963.2	8.00578	22.3751	15.1904	1.2291	0.771756	1.5926	0.111249	0.478989
MSTRG.16696.2	3.62185	0	1.81092	-1.55781	0.97864	-1.59182	0.111426	1
MSTRG.4185.1	141.503	79.0992	110.301	-0.786783	0.495363	-1.5883	0.112219	0.479257
MSTRG.24019.1	11.4993	23.9261	17.7127	0.945076	0.595049	1.58823	0.112234	0.479257
MSTRG.13737.1	3.50222	0	1.75111	-1.55398	0.978468	-1.58818	0.112246	1
MSTRG.11962.2	1692.45	1056.68	1374.56	-0.650596	0.410095	-1.58645	0.112636	0.479257
MSTRG.2131.1	15.0751	2.64962	8.86237	-1.54958	0.978335	-1.58389	0.113218	0.47985
MSTRG.18071.1	41.082	72.3324	56.7072	0.763839	0.483737	1.57904	0.114327	0.480778
MSTRG.5193.1	32.4312	12.9892	22.7102	-1.12447	0.712982	-1.57714	0.114764	0.480778
MSTRG.21046.1	46.4239	113.716	80.07	1.11216	0.705427	1.57658	0.114893	0.480778
MSTRG.23991.1	10.8398	26.0909	18.4653	1.0853	0.689518	1.57399	0.115489	0.480778
MSTRG.14556.1	24.6882	44.0543	34.3713	0.783794	0.498189	1.57329	0.115653	0.480778
MSTRG.13467.7	17.3996	36.0281	26.7138	0.949789	0.605224	1.56932	0.116574	0.482758
MSTRG.5152.1	14.0664	26.3956	20.231	0.839108	0.535563	1.56678	0.117167	0.482901
MSTRG.5323.2	281.8	439.805	360.803	0.618057	0.394834	1.56536	0.117498	0.482901
MSTRG.19534.1	3.50216	9.316	6.40908	1.1722	0.751573	1.55966	0.118841	0.486575
MSTRG.17212.1	16.5756	31.2299	23.9028	0.846232	0.544151	1.55514	0.119912	0.488372
MSTRG.17963.2	3.90184	0.674886	2.28836	-1.52515	0.980937	-1.55479	0.119997	1
MSTRG.13777.1	148.361	233.888	191.125	0.630551	0.405755	1.55402	0.12018	0.488372
MSTRG.4350.3	4.41267	10.9195	7.6661	1.10609	0.718826	1.53874	0.123868	0.501479
MSTRG.13101.1	6.20914	16.2611	11.2351	1.16071	0.756603	1.53411	0.125004	0.504197
MSTRG.16605.3	30.2454	65.1735	47.7094	0.978118	0.63858	1.53171	0.125595	0.504529
MSTRG.22751.1	8.14999	2.04718	5.09858	-1.40454	0.917996	-1.53	0.126016	0.504529
MSTRG.13814.4	1.76336	6.88268	4.32302	1.38138	0.904168	1.52779	0.126565	0.504863
MSTRG.19846.1	70.8962	42.2458	56.571	-0.706615	0.463671	-1.52396	0.127519	0.506807
MSTRG.26281.1	259.786	486.778	373.282	0.834365	0.549304	1.51895	0.128775	0.508163
MSTRG.3402.2	112.972	73.0482	93.0103	-0.60282	0.397016	-1.51837	0.12892	0.508163
MSTRG.26326.1	74.9219	129.941	102.431	0.745989	0.491751	1.51701	0.129265	0.508163
MSTRG.9225.2	4.15727	0.697405	2.42734	-1.50064	0.991843	-1.51298	0.130285	0.508359
MSTRG.14407.1	169.986	401.41	285.698	1.06534	0.704906	1.51133	0.130705	0.508359
MSTRG.2457.1	20.2381	35.7118	27.975	0.757326	0.50112	1.51127	0.130721	0.508359
MSTRG.18182.1	277.45	464.476	370.963	0.702154	0.466231	1.50602	0.132062	0.511739
MSTRG.10437.2	5.69409	1.616	3.65504	-1.33034	0.886136	-1.50128	0.133284	0.514637
MSTRG.23302.1	2.93359	8.7223	5.82795	1.24269	0.831142	1.49516	0.134872	0.516382
MSTRG.12145.9	20.0114	38.6421	29.3268	0.86042	0.576344	1.49289	0.135465	0.516382
MSTRG.12145.7	4.83259	21.5077	13.1701	1.42	0.951225	1.49281	0.135488	0.516382
MSTRG.24584.3	35.0996	20.4467	27.7731	-0.734914	0.492495	-1.49223	0.13564	0.516382
MSTRG.16605.1	18.4587	39.4981	28.9784	0.974334	0.653915	1.49	0.136224	0.51651
MSTRG.17044.1	506.252	291.535	398.893	-0.744475	0.500696	-1.48688	0.137047	0.51651
MSTRG.16799.1	14.8411	32.6738	23.7574	0.998587	0.67221	1.48553	0.137404	0.51651
MSTRG.21757.1	51.8198	28.9554	40.3876	-0.779418	0.525434	-1.48338	0.137974	0.51651
MSTRG.15190.1	66.988	30.8627	48.9253	-0.984525	0.663838	-1.48308	0.138053	0.51651
MSTRG.14318.1	63.0636	37.0649	50.0643	-0.719674	0.487843	-1.47522	0.140154	0.521839
MSTRG.16719.1	28.9568	48.4645	38.7107	0.699379	0.474524	1.47385	0.140521	0.521839
MSTRG.12280.1	22.6118	39.6044	31.1081	0.756602	0.513866	1.47237	0.140921	0.521839
MSTRG.24137.1	31.6392	53.956	42.7976	0.725091	0.493143	1.47034	0.141468	0.522086
MSTRG.20141.1	1345.5	745.108	1045.3	-0.787211	0.538846	-1.46092	0.144037	0.529764
MSTRG.21520.1	4.07076	0.674886	2.37282	-1.45339	0.998685	-1.45531	0.145584	0.532394
MSTRG.12772.4	0.96825	3.96684	2.46754	1.37002	0.941744	1.45477	0.145734	0.532394
MSTRG.7055.1	108.624	58.5092	83.5666	-0.819025	0.564698	-1.45038	0.146953	0.535047
MSTRG.24713.4	38.4082	22.2751	30.3416	-0.735908	0.509489	-1.4444	0.148625	0.539326
MSTRG.4350.2	12.8095	29.6394	21.2245	1.0269	0.717431	1.43136	0.152327	0.549415
MSTRG.3818.3	4.40839	13.5803	8.99436	1.22443	0.855619	1.43104	0.152418	0.549415
MSTRG.12825.1	29.4792	14.0289	21.754	-0.943488	0.664286	-1.4203	0.155519	0.558737
MSTRG.13201.1	8.1039	1.37229	4.73809	-1.42117	1.00255	-1.41755	0.156321	0.559762
MSTRG.20186.7	64.2955	99.9782	82.1369	0.60676	0.429241	1.41356	0.15749	0.559927
MSTRG.21139.1	21.4831	50.4269	35.955	1.04191	0.737623	1.41253	0.157794	0.559927
MSTRG.3877.2	188.514	126.051	157.283	-0.558797	0.395715	-1.41212	0.157915	0.559927
MSTRG.5314.1	12.5788	38.9537	25.7663	1.22246	0.871964	1.40196	0.160928	0.566925
MSTRG.20797.1	169.609	115.409	142.509	-0.535126	0.382356	-1.39955	0.161649	0.566925
MSTRG.13458.3	14.8326	28.087	21.4598	0.830039	0.593521	1.3985	0.161963	0.566925
MSTRG.10631.1	5.86298	16.8188	11.3409	1.17439	0.839784	1.39845	0.161979	0.566925
MSTRG.20401.10	104.288	163.52	133.904	0.618781	0.444332	1.39261	0.163738	0.570753
MSTRG.22680.8	2.56278	7.13887	4.85082	1.15885	0.833162	1.3909	0.164255	0.570753
MSTRG.280.2	38.0544	19.4432	28.7488	-0.863659	0.621655	-1.38929	0.164745	0.570753
MSTRG.8583.1	94.7444	246.417	170.581	1.11076	0.801089	1.38656	0.165576	0.570753
MSTRG.16835.2	32.0635	53.8919	42.9777	0.700673	0.505969	1.38481	0.166109	0.570753
MSTRG.12142.1	14.6435	30.8319	22.7377	0.941995	0.680951	1.38335	0.166557	0.570753
MSTRG.13080.1	9.19187	20.3582	14.775	0.973612	0.704134	1.38271	0.166755	0.570753
MSTRG.12898.1	46.5466	20.6937	33.6201	-0.990122	0.722502	-1.37041	0.170559	0.58194
MSTRG.14883.1	18.0302	8.00998	13.0201	-0.984322	0.72126	-1.36472	0.17234	0.586171
MSTRG.2220.1	3.55555	0.662406	2.10898	-1.35983	0.999723	-1.36021	0.173763	1
MSTRG.11184.1	18.0751	6.34535	12.2102	-1.16159	0.85459	-1.35923	0.174073	0.590217
MSTRG.1495.1	80.3284	33.8516	57.09	-1.03346	0.762273	-1.35576	0.175177	0.590391
MSTRG.23852.10	30.6405	13.989	22.3148	-0.968763	0.714917	-1.35507	0.175395	0.590391
MSTRG.5777.6	207.008	283.288	245.148	0.441791	0.326606	1.35267	0.176161	0.590391
MSTRG.10845.1	256.07	131.167	193.618	-0.85877	0.635076	-1.35223	0.176301	0.590391
MSTRG.16054.1	3.61757	0.627406	2.12249	-1.35184	1.00329	-1.34742	0.177846	1
MSTRG.4969.1	91.3937	62.7731	77.0834	-0.52174	0.387794	-1.34541	0.178494	0.595896
MSTRG.18412.1	466.912	726.524	596.718	0.604597	0.45042	1.3423	0.1795	0.596413
MSTRG.14291.1	9.82249	17.6771	13.7498	0.771166	0.574841	1.34153	0.179749	0.596413
MSTRG.23499.1	157.998	95.7675	126.883	-0.676048	0.506453	-1.33487	0.181919	0.601776
MSTRG.17726.1	13.6004	27.2018	20.4011	0.870164	0.65331	1.33193	0.182883	0.603067
MSTRG.4981.2	7.37947	2.62955	5.00451	-1.13218	0.851073	-1.33029	0.183421	0.603067
MSTRG.23328.2	88.514	57.0996	72.8068	-0.600629	0.452437	-1.32754	0.18433	0.603972
MSTRG.13596.1	15.6695	7.58497	11.6272	-0.902362	0.680468	-1.32609	0.18481	0.603972
MSTRG.24664.2	356.193	256.294	306.243	-0.461034	0.348233	-1.32392	0.185529	0.6045
MSTRG.11181.3	51.0451	27.9255	39.4853	-0.788927	0.597901	-1.31949	0.187004	0.607483
MSTRG.8722.1	2.41847	6.84768	4.63308	1.1274	0.856528	1.31624	0.188093	0.609198
MSTRG.23821.2	50.9162	27.9251	39.4207	-0.784143	0.596555	-1.31445	0.188694	0.609324
MSTRG.21006.1	338.029	482.188	410.109	0.492754	0.380364	1.29548	0.195155	0.628317
MSTRG.14292.1	1.33909	4.29302	2.81606	1.19063	0.924431	1.28796	0.197761	0.634824
MSTRG.2046.2	17.8079	8.42868	13.1183	-0.911021	0.711817	-1.27985	0.200597	0.642029
MSTRG.15629.3	199.741	123.365	161.553	-0.646968	0.506713	-1.27679	0.201675	0.643581
MSTRG.16963.1	15.7026	31.4264	23.5645	0.876791	0.689326	1.27195	0.20339	0.645262
MSTRG.25107.1	7.046	27.1895	17.1177	1.23753	0.973359	1.27141	0.203584	0.645262
MSTRG.6384.1	185.427	78.3703	131.899	-1.00764	0.793241	-1.27028	0.203986	0.645262
MSTRG.20144.1	730.542	413.789	572.166	-0.743332	0.589576	-1.26079	0.207384	0.654104
MSTRG.10964.1	0.597408	3.73073	2.16407	1.27472	1.01163	1.26007	0.207645	1
MSTRG.23993.1	1659.36	2244.38	1951.87	0.423475	0.337169	1.25597	0.209126	0.654175
MSTRG.21328.1	536.756	699.638	618.197	0.374334	0.298167	1.25545	0.209316	0.654175
MSTRG.26115.2	54.8035	81.6481	68.2258	0.551384	0.439206	1.25541	0.20933	0.654175
MSTRG.11183.2	388.823	247.253	318.038	-0.612547	0.488449	-1.25407	0.209818	0.654175
MSTRG.3796.1	6.30003	1.69847	3.99925	-1.20764	0.966238	-1.24983	0.211361	0.657096
MSTRG.17059.2	56.941	36.6852	46.8131	-0.598622	0.479693	-1.24793	0.212058	0.657378
MSTRG.17400.1	18.3505	7.71249	13.0315	-1.00747	0.810184	-1.24351	0.213678	0.65781
MSTRG.9988.1	68.2306	43.0243	55.6274	-0.618812	0.497905	-1.24283	0.213929	0.65781
MSTRG.14066.1	96.0359	138.604	117.32	0.50392	0.405537	1.2426	0.214015	0.65781
MSTRG.21731.2	30.3963	9.91227	20.1543	-1.13356	0.921217	-1.23051	0.218507	0.669717
MSTRG.5183.1	0.28427	2.84829	1.56628	1.22591	0.999552	1.22646	0.220025	1
MSTRG.12413.4	16.2005	26.1508	21.1757	0.64084	0.524898	1.22088	0.22213	0.678904
MSTRG.5841.1	12.2452	27.4527	19.849	0.950889	0.783291	1.21397	0.224761	0.679451
MSTRG.15751.2	84.2772	153.196	118.736	0.77	0.634553	1.21345	0.224957	0.679451
MSTRG.7579.1	14.3794	6.48779	10.4336	-0.946619	0.781481	-1.21131	0.225775	0.679451
MSTRG.19927.2	168.988	120.447	144.718	-0.471556	0.38943	-1.21089	0.225938	0.679451
MSTRG.12942.2	10.2222	18.4332	14.3277	0.761733	0.63069	1.20778	0.227133	0.679451
MSTRG.11856.2	22.6277	36.0155	29.3216	0.616277	0.510594	1.20698	0.227439	0.679451
MSTRG.2152.1	160.334	102.962	131.648	-0.597795	0.495669	-1.20604	0.227803	0.679451
MSTRG.12635.1	35.541	21.9638	28.7524	-0.642863	0.533109	-1.20588	0.227866	0.679451
MSTRG.1775.2	44.6823	71.3863	58.0343	0.623768	0.517362	1.20567	0.227945	0.679451
MSTRG.20146.1	137	77.1141	107.057	-0.743318	0.617525	-1.20371	0.228703	0.679843
MSTRG.12170.1	45.9032	28.5869	37.2451	-0.632189	0.527945	-1.19745	0.23113	0.683171
MSTRG.3019.3	22.381	12.6742	17.5276	-0.733183	0.612531	-1.19697	0.231318	0.683171
MSTRG.25404.19	45.7879	68.615	57.2015	0.550867	0.461892	1.19263	0.233014	0.683171
MSTRG.26503.1	19.8675	8.6186	14.2431	-0.966452	0.810421	-1.19253	0.233053	0.683171
MSTRG.21486.1	10.1645	5.25665	7.71057	-0.823394	0.691579	-1.1906	0.233811	0.683171
MSTRG.5455.1	65.0538	38.306	51.6799	-0.693719	0.583054	-1.1898	0.234124	0.683171
MSTRG.2058.2	34.0488	56.2364	45.1426	0.662321	0.556791	1.18953	0.23423	0.683171
MSTRG.25689.1	31.6061	20.4543	26.0302	-0.588312	0.49691	-1.18394	0.236436	0.684056
MSTRG.5247.1	21.5483	12.3931	16.9707	-0.719505	0.608569	-1.18229	0.237091	0.684056
MSTRG.4699.1	5.29866	17.564	11.4313	1.13485	0.959895	1.18227	0.237099	0.684056
MSTRG.14983.1	466.831	1097.38	782.106	0.973967	0.824354	1.18149	0.237408	0.684056
MSTRG.25469.1	225.406	161.157	193.281	-0.465616	0.39484	-1.17925	0.238297	0.684056
MSTRG.17739.15	1.31022	4.71932	3.01477	1.15232	0.977197	1.17921	0.238316	0.684056
MSTRG.4572.1	3.16022	0.674886	1.91755	-1.184	1.00748	-1.17521	0.239912	1
MSTRG.10760.2	22.8959	38.1126	30.5042	0.672408	0.572303	1.17492	0.240029	0.687153
MSTRG.14060.3	35.3305	22.2876	28.809	-0.619955	0.530953	-1.16763	0.242957	0.693706
MSTRG.20675.1	15.8296	28.4752	22.1524	0.750846	0.645253	1.16364	0.244568	0.695908
MSTRG.20578.2	8.14146	15.3363	11.7389	0.790081	0.679609	1.16255	0.245011	0.695908
MSTRG.13262.1	28.7921	18.2671	23.5296	-0.603688	0.523089	-1.15408	0.248466	0.703878
MSTRG.25672.1	2673.44	1651.94	2162.69	-0.637973	0.554074	-1.15142	0.249558	0.705
MSTRG.14525.1	30.629	50.2922	40.4606	0.651936	0.566995	1.14981	0.250223	0.705
MSTRG.26373.1	3.59301	0.639887	2.11645	-1.16288	1.0121	-1.14898	0.250566	1
MSTRG.7981.4	5.19179	54.4369	29.8143	1.12417	0.978915	1.14838	0.250811	0.705
MSTRG.19547.1	53.9407	37.1401	45.5404	-0.51391	0.448179	-1.14666	0.251521	0.705168
MSTRG.3690.2	3.27131	0.662406	1.96686	-1.15692	1.01134	-1.14394	0.252648	1
MSTRG.24500.1	115.306	193.603	154.454	0.678741	0.59377	1.1431	0.252995	0.707062
MSTRG.18334.1	538.753	278.386	408.57	-0.814142	0.714153	-1.14001	0.254282	0.707062
MSTRG.12460.2	71.9555	110.038	90.9966	0.57244	0.502561	1.13905	0.254683	0.707062
MSTRG.14353.2	6.96682	17.0123	11.9895	0.973249	0.854765	1.13862	0.254864	0.707062
MSTRG.2180.7	69.3966	49.6854	59.541	-0.460729	0.405664	-1.13574	0.256066	0.707062
MSTRG.4298.1	41.0407	22.1915	31.6161	-0.775864	0.683194	-1.13564	0.256106	0.707062
MSTRG.17017.2	1264.62	813.77	1039.2	-0.590635	0.521159	-1.13331	0.257084	0.707959
MSTRG.4211.1	60.4918	42.3541	51.423	-0.491351	0.435552	-1.12811	0.259273	0.70813
MSTRG.9317.1	150.994	92.4519	121.723	-0.646801	0.574296	-1.12625	0.26006	0.70813
MSTRG.23064.1	215.174	160.515	187.845	-0.408115	0.362611	-1.12549	0.260381	0.70813
MSTRG.10616.2	41.3452	21.683	31.5141	-0.800788	0.712601	-1.12375	0.261117	0.70813
MSTRG.4416.1	7.63062	3.33943	5.48503	-0.936777	0.835467	-1.12126	0.262177	0.70813
MSTRG.25179.1	909.146	609.01	759.078	-0.543123	0.484521	-1.12095	0.26231	0.70813
MSTRG.25379.1	24.3088	37.5251	30.9169	0.575784	0.51378	1.12068	0.262423	0.70813
MSTRG.24436.1	9.39823	18.3147	13.8565	0.814825	0.727583	1.11991	0.262754	0.70813
MSTRG.9322.1	129.774	96.1689	112.972	-0.416165	0.371814	-1.11928	0.26302	0.70813
MSTRG.12478.1	269.408	485.674	377.541	0.7451	0.668785	1.11411	0.265232	0.709043
MSTRG.3430.3	513.125	410.701	461.913	-0.314683	0.282479	-1.11401	0.265277	0.709043
MSTRG.6884.2	12.2496	5.9915	9.12056	-0.850629	0.764054	-1.11331	0.265575	0.709043
MSTRG.16429.3	21.6753	9.32116	15.4983	-0.944826	0.84937	-1.11238	0.265973	0.709043
MSTRG.10638.3	24.1488	41.4198	32.7843	0.694643	0.627279	1.10739	0.268125	0.712053
MSTRG.11210.2	162.238	228.462	195.35	0.47249	0.42735	1.10563	0.268888	0.712053
MSTRG.18317.1	7.73737	2.52211	5.12974	-1.05837	0.95878	-1.10388	0.269647	0.712053
MSTRG.25140.2	131.422	94.7741	113.098	-0.4507	0.408357	-1.10369	0.269727	0.712053
MSTRG.23993.3	256.933	336.798	296.866	0.379568	0.345037	1.10008	0.271298	0.712974
MSTRG.9603.2	114.884	152.767	133.825	0.39951	0.363235	1.09987	0.27139	0.712974
MSTRG.21718.1	60.2781	83.9939	72.136	0.456984	0.417111	1.09559	0.273257	0.713535
MSTRG.17769.2	186.506	269.294	227.9	0.502062	0.458525	1.09495	0.273538	0.713535
MSTRG.5062.6	291.157	211.138	251.147	-0.443614	0.405177	-1.09486	0.273577	0.713535
MSTRG.23282.1	4.69266	11.1733	7.93296	0.936579	0.858889	1.09045	0.275513	0.716862
MSTRG.23669.5	132.963	178.487	155.725	0.40897	0.376575	1.08603	0.277468	0.720222
MSTRG.13611.2	11.5282	19.5807	15.5544	0.674196	0.622374	1.08327	0.27869	0.721668
MSTRG.8473.1	2.98701	0.652367	1.81969	-1.09401	1.0116	-1.08147	0.279489	1
MSTRG.15214.1	124.499	93.097	108.798	-0.405682	0.37714	-1.07568	0.28207	0.72827
MSTRG.15948.1	116.262	158.281	137.271	0.425729	0.396198	1.07454	0.282582	0.72827
MSTRG.10458.1	1133.93	2324.42	1729.18	0.843192	0.787101	1.07126	0.284052	0.730323
MSTRG.23767.1	10.7619	18.0496	14.4058	0.661527	0.620006	1.06697	0.285986	0.732759
MSTRG.183.1	9.91325	29.4007	19.657	1.02489	0.961929	1.06546	0.28667	0.732759
MSTRG.5182.2	626.881	816.421	721.651	0.369428	0.346988	1.06467	0.287025	0.732759
MSTRG.22666.1	27.4446	43.3704	35.4075	0.601338	0.566483	1.06153	0.288449	0.73445
MSTRG.18334.2	62.641	33.181	47.911	-0.777799	0.733616	-1.06023	0.289042	0.73445
MSTRG.12481.1	25.5409	16.3849	20.9629	-0.585977	0.556658	-1.05267	0.292493	0.740297
MSTRG.25612.2	4.43722	10.0897	7.26347	0.895309	0.850891	1.0522	0.292707	0.740297
MSTRG.5607.1	3.86872	0.976109	2.42241	-1.05729	1.00829	-1.04859	0.294365	0.740856
MSTRG.1190.2	63.5409	42.2573	52.8991	-0.546985	0.522583	-1.0467	0.29524	0.740856
MSTRG.23304.1	114.929	159.723	137.326	0.453038	0.433706	1.04457	0.29622	0.740856
MSTRG.5146.1	258.053	337.51	297.782	0.373604	0.35768	1.04452	0.296245	0.740856
MSTRG.17484.1	76.1989	106.528	91.3634	0.460529	0.440989	1.04431	0.296342	0.740856
MSTRG.12272.1	8.33471	17.7547	13.0447	0.853821	0.820372	1.04077	0.297981	0.741654
MSTRG.17706.1	5.03895	9.25604	7.1475	0.742489	0.713744	1.04027	0.298212	0.741654
MSTRG.4844.1	145.157	228.053	186.605	0.594576	0.572148	1.0392	0.298712	0.741654
MSTRG.7317.1	90.6823	57.7622	74.2223	-0.595162	0.574602	-1.03578	0.300305	0.7431
MSTRG.8785.1	22.3564	13.5439	17.9502	-0.644878	0.623065	-1.03501	0.300664	0.7431
MSTRG.17968.1	11.6724	6.60886	9.14062	-0.713982	0.690975	-1.0333	0.301465	0.743386
MSTRG.10943.1	209.429	140.128	174.779	-0.539071	0.523291	-1.03015	0.302938	0.744747
MSTRG.3310.1	853.209	641.649	747.429	-0.396042	0.384809	-1.02919	0.30339	0.744747
MSTRG.1411.3	285.586	433.059	359.322	0.554985	0.542146	1.02368	0.305986	0.74708
MSTRG.11094.1	683.989	532.253	608.121	-0.351016	0.343015	-1.02333	0.306154	0.74708
MSTRG.5565.4	31.5857	44.0627	37.8242	0.46055	0.450301	1.02276	0.306422	0.74708
MSTRG.25954.2	58.3966	38.8149	48.6058	-0.542975	0.533777	-1.01723	0.309043	0.74708
MSTRG.8049.1	3.8442	9.89722	6.87071	0.944568	0.929753	1.01593	0.309661	0.74708
MSTRG.5781.1	10.5685	4.21542	7.39197	-0.932911	0.918407	-1.01579	0.309728	0.74708
MSTRG.23171.1	166.709	225.837	196.273	0.417954	0.412662	1.01283	0.311143	0.74708
MSTRG.6184.1	141.787	102.37	122.078	-0.446644	0.441622	-1.01137	0.311838	0.74708
MSTRG.19935.2	47.3822	73.8497	60.6159	0.582231	0.5758	1.01117	0.311936	0.74708
MSTRG.4374.1	10.6711	3.91692	7.29403	-0.963764	0.953273	-1.01101	0.312014	0.74708
MSTRG.16557.2	7.0289	14.0326	10.5308	0.797948	0.790182	1.00983	0.312577	0.74708
MSTRG.24278.1	58.5055	106.689	82.5973	0.733689	0.726587	1.00977	0.312603	0.74708
MSTRG.3844.1	84.1011	116.113	100.107	0.441573	0.439812	1.004	0.315376	0.752051
MSTRG.23823.1	36.1744	23.8436	30.009	-0.557149	0.557383	-0.999581	0.317514	0.755316
MSTRG.484.1	2.99129	7.20371	5.0975	0.913297	0.914859	0.998292	0.318138	0.755316
MSTRG.12858.1	25.278	47.5108	36.3944	0.758649	0.763131	0.994127	0.320161	0.75846
MSTRG.25022.1	15.9653	25.6095	20.7874	0.60607	0.61221	0.98997	0.322189	0.761601
MSTRG.18918.1	122.281	161.679	141.98	0.389791	0.395376	0.985875	0.324195	0.763729
MSTRG.3530.1	9.93362	15.7925	12.863	0.592838	0.60251	0.983947	0.325141	0.763729
MSTRG.10129.1	86.0767	57.5456	71.8111	-0.53747	0.546305	-0.983827	0.325201	0.763729
MSTRG.11393.1	338.42	201.524	269.972	-0.654185	0.667491	-0.980066	0.327053	0.766421
MSTRG.25990.1	11.7749	4.46558	8.12025	-0.931273	0.957684	-0.972423	0.33084	0.772061
MSTRG.16752.1	45.3563	28.5866	36.9715	-0.594419	0.6115	-0.972067	0.331017	0.772061
MSTRG.5942.1	29.7185	20.3368	25.0276	-0.510439	0.525735	-0.970906	0.331595	0.772061
MSTRG.2508.1	22.8498	14.2014	18.5256	-0.617561	0.637032	-0.969434	0.332328	0.772112
MSTRG.24715.3	8.00997	3.39451	5.70224	-0.881101	0.911534	-0.966614	0.333737	0.773728
MSTRG.19101.6	145.507	194.053	169.78	0.399483	0.414472	0.963838	0.335127	0.775294
MSTRG.18693.2	25.8744	37.219	31.5467	0.482665	0.503127	0.95933	0.337393	0.777502
MSTRG.15019.3	9.31162	15.2302	12.2709	0.626237	0.655367	0.955553	0.339298	0.777502
MSTRG.7918.1	52.429	31.8482	42.1386	-0.632903	0.663189	-0.954332	0.339916	0.777502
MSTRG.15223.2	2.90478	6.31768	4.61123	0.837714	0.878047	0.954065	0.340051	0.777502
MSTRG.20024.1	7.63059	14.1802	10.9054	0.732928	0.768311	0.953947	0.34011	0.777502
MSTRG.11382.3	21.685	10.4533	16.0692	-0.808263	0.847758	-0.953413	0.340381	0.777502
MSTRG.21804.1	48.346	65.2518	56.7989	0.411387	0.432792	0.950541	0.341837	0.777691
MSTRG.13415.1	39.4922	23.4747	31.4834	-0.649388	0.68412	-0.94923	0.342504	0.777691
MSTRG.15707.1	27.4039	17.8384	22.6211	-0.553637	0.583524	-0.948782	0.342732	0.777691
MSTRG.8076.2	2.73589	6.06909	4.40249	0.851796	0.89944	0.947029	0.343624	0.777691
MSTRG.1817.1	0.56854	2.88573	1.72713	0.949856	1.00329	0.946739	0.343772	1
MSTRG.6678.1	29.8342	45.4042	37.6192	0.547884	0.579037	0.946198	0.344048	0.777691
MSTRG.4040.1	113.721	143.784	128.753	0.327541	0.347664	0.942121	0.34613	0.780772
MSTRG.3751.8	3.98844	1.64096	2.8147	-0.874225	0.932523	-0.937484	0.34851	0.7815
MSTRG.5144.5	17.9352	29.6803	23.8078	0.632455	0.67804	0.932769	0.350939	0.7815
MSTRG.24279.3	93.6712	68.1899	80.9306	-0.434893	0.466455	-0.932336	0.351163	0.7815
MSTRG.15513.1	77.6822	59.3287	68.5055	-0.371468	0.398642	-0.931835	0.351422	0.7815
MSTRG.25102.1	11.9856	18.5157	15.2506	0.564107	0.605447	0.93172	0.351481	0.7815
MSTRG.14136.1	17.3087	10.2783	13.7935	-0.645896	0.693365	-0.931539	0.351575	0.7815
MSTRG.15463.1	345.957	495.368	420.663	0.482216	0.517929	0.931047	0.351829	0.7815
MSTRG.7567.1	120.282	155.592	137.937	0.359756	0.386709	0.930301	0.352215	0.7815
MSTRG.2784.1	10.7287	6.16276	8.44574	-0.680147	0.732527	-0.928494	0.353151	0.781978
MSTRG.20650.1	132.895	177.372	155.133	0.394692	0.42612	0.926246	0.354318	0.782963
MSTRG.1088.1	26.3768	43.4965	34.9367	0.623522	0.674333	0.924649	0.355149	0.783204
MSTRG.19971.1	51.9713	119.745	85.8581	0.849391	0.923161	0.92009	0.357526	0.784497
MSTRG.22902.3	360.347	259.201	309.774	-0.446524	0.486238	-0.918324	0.358449	0.784497
MSTRG.7490.1	263.928	215.753	239.841	-0.282936	0.308647	-0.916696	0.359302	0.784497
MSTRG.1898.3	7.71713	12.1442	9.93067	0.585064	0.638261	0.916654	0.359324	0.784497
MSTRG.10079.10	2.93365	7.50765	5.22065	0.883372	0.963745	0.916604	0.35935	0.784497
MSTRG.18891.14	180.782	236.84	208.811	0.37334	0.408396	0.914163	0.360631	0.785645
MSTRG.18443.1	455.045	380.737	417.891	-0.252509	0.277104	-0.911244	0.362167	0.785645
MSTRG.17493.3	6.11842	2.2434	4.18091	-0.893744	0.981472	-0.910616	0.362498	0.785645
MSTRG.22327.1	5.34774	10.6669	8.00733	0.762409	0.840009	0.907619	0.364079	0.785645
MSTRG.21171.1	43.4631	31.2134	37.3383	-0.450759	0.496874	-0.907189	0.364307	0.785645
MSTRG.8290.1	245.835	175.063	210.449	-0.456164	0.50374	-0.905555	0.365171	0.785645
MSTRG.12059.1	144.708	110.931	127.819	-0.367211	0.405522	-0.905527	0.365186	0.785645
MSTRG.6165.1	266.088	371.977	319.033	0.451753	0.500183	0.903177	0.366432	0.785645
MSTRG.14675.1	4.5238	1.96714	3.24547	-0.841017	0.931971	-0.902407	0.366841	0.785645
MSTRG.2747.4	83.1538	111.82	97.4869	0.406162	0.450738	0.901104	0.367533	0.785645
MSTRG.10295.1	179.997	247.562	213.779	0.433299	0.481184	0.900485	0.367862	0.785645
MSTRG.14866.2	7.71716	13.7416	10.7294	0.692074	0.769686	0.899165	0.368565	0.785645
MSTRG.7262.1	15.6321	9.42975	12.5309	-0.625597	0.699568	-0.894262	0.371182	0.78827
MSTRG.3227.1	290.067	216.207	253.137	-0.402012	0.45026	-0.892844	0.371941	0.78827
MSTRG.2907.1	31.2438	21.8089	26.5264	-0.477215	0.534529	-0.892777	0.371976	0.78827
MSTRG.17006.1	517.523	424.216	470.87	-0.280099	0.314737	-0.889945	0.373495	0.789946
MSTRG.12985.3	3.16018	7.40238	5.28128	0.836089	0.941896	0.887665	0.374721	0.790997
MSTRG.17704.1	91.5537	122	106.777	0.392024	0.444015	0.882907	0.377286	0.793724
MSTRG.8244.1	63.6406	47.6624	55.6515	-0.39417	0.446623	-0.882556	0.377476	0.793724
MSTRG.16665.1	3.38675	1.27977	2.33326	-0.865492	0.980844	-0.882396	0.377563	1
MSTRG.15751.1	16.5596	31.1113	23.8354	0.72589	0.824748	0.880136	0.378785	0.794779
MSTRG.23037.6	263.697	211.176	237.437	-0.309958	0.352777	-0.878624	0.379605	0.794779
MSTRG.23890.3	355.206	280.441	317.824	-0.328686	0.37454	-0.877573	0.380176	0.794779
MSTRG.14946.1	32.7679	49.895	41.3314	0.542259	0.618929	0.876124	0.380963	0.794894
MSTRG.20624.1	86.7193	368.25	227.485	0.87617	1.00318	0.873394	0.382448	0.796461
MSTRG.10457.6	483.003	845.152	664.077	0.667528	0.766384	0.87101	0.383749	0.797639
MSTRG.11617.2	261.378	202.987	232.182	-0.348606	0.400948	-0.869455	0.384598	0.797876
MSTRG.11413.21	246.945	151.6	199.273	-0.605003	0.700654	-0.863483	0.387872	0.802042
MSTRG.6801.3	15.8094	23.1799	19.4946	0.510079	0.591566	0.862252	0.388549	0.802042
MSTRG.11413.13	593.332	364.492	478.912	-0.604445	0.701414	-0.861752	0.388824	0.802042
MSTRG.1490.1	286.802	455.415	371.108	0.5814	0.675861	0.860236	0.389659	0.802239
MSTRG.10457.3	34.2894	60.709	47.4992	0.674662	0.788413	0.855722	0.392152	0.805842
MSTRG.18724.2	40.909	28.3587	34.6339	-0.483273	0.567118	-0.852155	0.394128	0.807034
MSTRG.24883.1	3947.99	3033.97	3490.98	-0.362218	0.425473	-0.85133	0.394586	0.807034
MSTRG.2242.1	656.699	526.956	591.828	-0.307535	0.361529	-0.850651	0.394963	0.807034
MSTRG.8977.1	97.4583	77.1349	87.2966	-0.325566	0.383541	-0.848842	0.395969	0.807569
MSTRG.22408.1	27.6136	43.8443	35.7289	0.576853	0.681236	0.846774	0.397121	0.808398
MSTRG.23732.1	1.47909	3.58313	2.53111	0.811615	0.960746	0.844777	0.398236	0.809149
MSTRG.20621.1	72.8285	98.3219	85.5752	0.406051	0.481722	0.842915	0.399276	0.809746
MSTRG.3569.1	5.92056	16.2539	11.0872	0.839919	0.998265	0.841379	0.400136	0.809976
MSTRG.17063.2	1.22368	3.22195	2.22282	0.829852	0.988878	0.839186	0.401365	1
MSTRG.11413.9	539.726	325.095	432.41	-0.616463	0.73534	-0.838337	0.401841	0.81069
MSTRG.19146.1	23.0274	15.5675	19.2975	-0.50934	0.607742	-0.838086	0.401983	0.81069
MSTRG.13799.1	306.116	221.454	263.785	-0.434487	0.519881	-0.835744	0.403299	0.811835
MSTRG.16578.1	82.033	103.153	92.5928	0.318463	0.383001	0.831495	0.405694	0.815145
MSTRG.17055.1	50.0031	35.2069	42.605	-0.462246	0.561502	-0.823233	0.410376	0.820617
MSTRG.9903.1	36.5902	23.1561	29.8732	-0.571568	0.694735	-0.822713	0.410671	0.820617
MSTRG.9557.1	6.05627	12.2118	9.13402	0.731429	0.889074	0.822686	0.410687	0.820617
MSTRG.21575.1	190.367	242.344	216.355	0.333844	0.408942	0.816362	0.414293	0.825115
MSTRG.2055.1	77.6316	101.897	89.7641	0.369779	0.453121	0.816073	0.414459	0.825115
MSTRG.13838.1	2.1342	4.50172	3.31796	0.749778	0.921182	0.81393	0.415685	0.825959
MSTRG.6002.1	6.09383	2.94569	4.51976	-0.741597	0.917926	-0.807905	0.419145	0.825959
MSTRG.25539.3	2190.72	1828.16	2009.44	-0.254605	0.315243	-0.807648	0.419293	0.825959
MSTRG.14088.1	78.6826	61.7571	70.2199	-0.33606	0.416742	-0.806398	0.420013	0.825959
MSTRG.10519.1	9.316	5.31661	7.31631	-0.646344	0.801536	-0.806382	0.420022	0.825959
MSTRG.11382.5	129.122	84.5755	106.849	-0.533854	0.662154	-0.80624	0.420105	0.825959
MSTRG.5032.1	27.3665	38.7638	33.0652	0.46165	0.573405	0.805104	0.42076	0.825959
MSTRG.24062.1	48.5033	37.364	42.9337	-0.353145	0.438835	-0.804735	0.420973	0.825959
MSTRG.6374.2	2.64932	5.13917	3.89424	0.712852	0.899454	0.792539	0.428047	0.836481
MSTRG.5297.1	51.7088	31.8331	41.7709	-0.586722	0.74132	-0.791456	0.428678	0.836481
MSTRG.17820.2	37.58	49.4871	43.5336	0.373719	0.472542	0.790869	0.42902	0.836481
MSTRG.20468.5	75.9306	59.7581	67.8443	-0.332466	0.42085	-0.789986	0.429536	0.836481
MSTRG.17122.1	2.10533	4.33806	3.22169	0.720417	0.914266	0.787973	0.430713	0.836481
MSTRG.23274.1	0.997118	2.56959	1.78335	0.787669	1.0012	0.786725	0.431443	1
MSTRG.11606.12	26.5753	16.0837	21.3295	-0.598273	0.760724	-0.786452	0.431603	0.836481
MSTRG.25153.2	662.827	812.773	737.8	0.284913	0.362699	0.785534	0.432141	0.836481
MSTRG.20226.1	126.333	101.598	113.966	-0.303627	0.387046	-0.784472	0.432763	0.836481
MSTRG.11379.1	1032.7	710.033	871.365	-0.484025	0.617693	-0.783602	0.433274	0.836481
MSTRG.6293.2	282.94	230.299	256.62	-0.285684	0.365335	-0.78198	0.434226	0.836735
MSTRG.18444.1	57.0477	72.3744	64.7111	0.325501	0.417142	0.780313	0.435206	0.836735
MSTRG.14902.1	7.91499	15.5951	11.755	0.704685	0.904088	0.779443	0.435719	0.836735
MSTRG.25021.1	177.638	233.7	205.669	0.371788	0.478531	0.776936	0.437196	0.837452
MSTRG.18360.1	3.8153	1.94218	2.87874	-0.700385	0.902336	-0.776191	0.437636	0.837452
MSTRG.22826.1	2.4185	0.627406	1.52295	-0.773847	0.997499	-0.775787	0.437875	1
MSTRG.22626.1	9.64513	4.88543	7.26528	-0.706279	0.912619	-0.773904	0.438988	0.838559
MSTRG.1984.2	12.6493	7.73616	10.1927	-0.579067	0.753251	-0.768757	0.442038	0.84214
MSTRG.37.1	7.71713	4.48924	6.10319	-0.617468	0.804153	-0.767848	0.442578	0.84214
MSTRG.17162.1	52.9725	74.6251	63.7988	0.448448	0.584817	0.766817	0.443191	0.84214
MSTRG.13113.1	54.0691	43.0154	48.5422	-0.317231	0.415318	-0.763827	0.44497	0.843114
MSTRG.19376.2	825.053	962.073	893.563	0.217063	0.284358	0.763345	0.445257	0.843114
MSTRG.22062.1	24.5728	14.0643	19.3185	-0.633968	0.834134	-0.760032	0.447236	0.844408
MSTRG.16892.1	183.935	224.857	204.396	0.281612	0.370942	0.759181	0.447744	0.844408
MSTRG.11603.2	143.162	95.1838	119.173	-0.512123	0.676198	-0.757356	0.448837	0.844408
MSTRG.12750.1	5.78066	3.28191	4.53129	-0.634244	0.837846	-0.756993	0.449054	0.844408
MSTRG.5559.4	6.29575	3.66317	4.97946	-0.61577	0.814849	-0.755686	0.449837	0.844418
MSTRG.11399.1	268.529	167.475	218.002	-0.566181	0.755995	-0.748922	0.453904	0.849743
MSTRG.18483.3	92.8365	132.766	112.801	0.460581	0.616097	0.747578	0.454715	0.849743
MSTRG.26050.1	7.00863	14.0491	10.5289	0.696824	0.932748	0.747066	0.455024	0.849743
MSTRG.8897.1	358.608	303.469	331.038	-0.235204	0.315995	-0.744328	0.456678	0.851367
MSTRG.11605.1	251.299	175.54	213.42	-0.46177	0.62359	-0.740504	0.458994	0.851948
MSTRG.5246.1	34.6954	22.4761	28.5857	-0.532584	0.720538	-0.739148	0.459817	0.851948
MSTRG.5449.1	98.5377	69.8186	84.1782	-0.448795	0.607248	-0.739064	0.459868	0.851948
MSTRG.8584.2	72.2479	87.0396	79.6438	0.262569	0.35548	0.738632	0.460131	0.851948
MSTRG.7843.1	17.6752	12.2093	14.9423	-0.475993	0.654932	-0.726782	0.46736	0.860128
MSTRG.14033.1	140.579	237.404	188.992	0.597582	0.822239	0.726774	0.467365	0.860128
MSTRG.17637.1	135.265	114.12	124.692	-0.239306	0.330861	-0.723282	0.469507	0.860128
MSTRG.15343.1	17.9887	11.5494	14.769	-0.539762	0.7472	-0.722379	0.470061	0.860128
MSTRG.1280.2	37.5917	26.706	32.1488	-0.447954	0.620259	-0.722204	0.470169	0.860128
MSTRG.22030.1	19.8009	12.9304	16.3657	-0.525352	0.728504	-0.721138	0.470825	0.860128
MSTRG.1489.1	22.6281	10.6631	16.6456	-0.698439	0.969441	-0.720455	0.471245	0.860128
MSTRG.10252.1	8.05479	5.02298	6.53889	-0.566413	0.78752	-0.719236	0.471996	0.860128
MSTRG.22166.1	12.039	7.65741	9.8482	-0.548966	0.763581	-0.718937	0.47218	0.860128
MSTRG.3818.7	6.69124	11.2368	8.96403	0.59276	0.825047	0.718456	0.472476	0.860128
MSTRG.20731.1	10.078	6.16764	8.12282	-0.571463	0.797582	-0.716494	0.473686	0.860887
MSTRG.7853.1	37.3993	28.1342	32.7668	-0.37704	0.528429	-0.713512	0.475529	0.862791
MSTRG.9683.1	6.31602	3.69817	5.0071	-0.608827	0.858427	-0.709236	0.478178	0.865211
MSTRG.11409.5	411.229	280.433	345.831	-0.480581	0.678035	-0.708785	0.478458	0.865211
MSTRG.6481.1	232.669	194.395	213.532	-0.250048	0.355119	-0.704125	0.481355	0.866634
MSTRG.2849.2	6.46461	3.48818	4.97639	-0.633735	0.903519	-0.701408	0.483049	0.866634
MSTRG.19215.1	2.33189	0.697405	1.51465	-0.695491	0.99403	-0.699667	0.484135	1
MSTRG.24006.1	99.737	82.8042	91.2706	-0.260461	0.373535	-0.697289	0.485622	0.866634
MSTRG.5538.1	20.6753	15.0275	17.8514	-0.412669	0.592	-0.697076	0.485755	0.866634
MSTRG.11385.1	857.979	604.77	731.375	-0.446883	0.642433	-0.695611	0.486672	0.866634
MSTRG.8120.1	36.6836	55.4857	46.0846	0.509123	0.733272	0.694316	0.487484	0.866634
MSTRG.11387.1	742.971	519.682	631.327	-0.453948	0.655682	-0.692329	0.488731	0.866634
MSTRG.9019.6	75.992	110.978	93.485	0.473426	0.687456	0.688664	0.491035	0.866634
MSTRG.12876.1	39.4053	49.1295	44.2674	0.300232	0.436378	0.688009	0.491447	0.866634
MSTRG.5765.6	35.1532	47.5997	41.3765	0.395783	0.57571	0.687471	0.491786	0.866634
MSTRG.16463.1	401.221	487.397	444.309	0.270351	0.393756	0.686596	0.492337	0.866634
MSTRG.13412.1	91.9764	112.063	102.02	0.276639	0.403679	0.685296	0.493157	0.866634
MSTRG.21834.1	343.576	267.285	305.431	-0.339224	0.495708	-0.684322	0.493772	0.866634
MSTRG.2043.3	29.9408	21.5867	25.7638	-0.42549	0.622001	-0.684067	0.493933	0.866634
MSTRG.20395.1	117.041	143.538	130.29	0.280618	0.410264	0.683993	0.493979	0.866634
MSTRG.10563.3	45.6114	61.5579	53.5847	0.397468	0.581191	0.683886	0.494047	0.866634
MSTRG.11962.1	4945.83	4115.41	4530.62	-0.255791	0.375133	-0.681869	0.495322	0.866634
MSTRG.4056.3	98.1134	120.562	109.338	0.282988	0.416062	0.680158	0.496404	0.866634
MSTRG.17302.1	7.75456	12.7379	10.2462	0.571022	0.839984	0.679801	0.49663	0.866634
MSTRG.5381.1	50.0775	63.7448	56.9111	0.330295	0.486078	0.679512	0.496814	0.866634
MSTRG.2319.1	8.68126	4.2005	6.44088	-0.662082	0.97529	-0.678856	0.497229	0.866634
MSTRG.7582.1	138.792	115.195	126.993	-0.25986	0.383114	-0.678284	0.497592	0.866634
MSTRG.12267.1	13.7821	8.24135	11.0117	-0.576866	0.851321	-0.677613	0.498017	0.866634
MSTRG.21784.2	1.48337	3.56821	2.52579	0.6827	1.01064	0.675515	0.499349	0.866634
MSTRG.19051.1	87.541	103.919	95.7301	0.237222	0.351188	0.675483	0.499369	0.866634
MSTRG.5830.5	295.013	234.512	264.762	-0.312634	0.464331	-0.673299	0.500757	0.866634
MSTRG.14331.1	17.124	23.8898	20.5069	0.434805	0.646785	0.672255	0.501421	0.866634
MSTRG.5158.3	2.96674	0.652367	1.80955	-0.62967	0.937383	-0.671731	0.501755	1
MSTRG.14325.1	42.0587	55.0711	48.5649	0.359631	0.536629	0.670167	0.502751	0.866634
MSTRG.5949.9	91.9144	110.618	101.266	0.260351	0.388946	0.669377	0.503255	0.866634
MSTRG.16895.1	29.7303	46.3144	38.0223	0.520532	0.780671	0.666775	0.504916	0.866634
MSTRG.25252.4	23.3867	16.285	19.8358	-0.44936	0.677955	-0.662817	0.507448	0.866634
MSTRG.1385.1	106.716	135.078	120.897	0.318448	0.480517	0.662718	0.507511	0.866634
MSTRG.19892.1	20.9293	42.3066	31.618	0.644395	0.972409	0.662679	0.507536	0.866634
MSTRG.26086.1	41.7694	29.0363	35.4029	-0.456797	0.691354	-0.660729	0.508786	0.866634
MSTRG.2272.2	101.559	83.8948	92.7271	-0.26165	0.396984	-0.659095	0.509835	0.866634
MSTRG.8467.1	19.0967	26.6305	22.8636	0.418624	0.635385	0.658851	0.509991	0.866634
MSTRG.5429.1	560.581	689.085	624.833	0.28383	0.43134	0.658019	0.510526	0.866634
MSTRG.8242.1	6.48923	3.5381	5.01366	-0.609917	0.929418	-0.656236	0.511672	0.866634
MSTRG.1743.4	132.663	107.564	120.114	-0.287354	0.438689	-0.655029	0.512449	0.866634
MSTRG.5036.2	124.053	98.2091	111.131	-0.317486	0.484808	-0.654869	0.512552	0.866634
MSTRG.22732.1	44.6762	32.5124	38.5943	-0.406634	0.621301	-0.654488	0.512797	0.866634
MSTRG.24901.2	24.9107	18.7232	21.8169	-0.377457	0.577446	-0.653666	0.513327	0.866634
MSTRG.19346.1	14.3462	10.0696	12.2079	-0.444981	0.681283	-0.653152	0.513658	0.866634
MSTRG.5780.1	24.4155	33.5306	28.973	0.402564	0.618287	0.651095	0.514985	0.866634
MSTRG.10075.1	44.1189	29.4374	36.7781	-0.488694	0.750934	-0.650781	0.515188	0.866634
MSTRG.6999.1	7.19332	14.5266	10.86	0.632833	0.976593	0.648001	0.516985	0.86831
MSTRG.15855.3	19.5298	28.3854	23.9576	0.460708	0.713452	0.645744	0.518445	0.868485
MSTRG.7545.1	18.3346	12.4992	15.4169	-0.465882	0.72321	-0.644187	0.519454	0.868485
MSTRG.26421.1	40.8685	32.9673	36.9179	-0.290845	0.45153	-0.644132	0.51949	0.868485
MSTRG.11398.1	10.4904	16.6112	13.5508	0.533481	0.830097	0.642673	0.520436	0.868728
MSTRG.17724.1	870.795	1055.59	963.193	0.2654	0.414411	0.640428	0.521894	0.869824
MSTRG.17063.3	22.3189	29.235	25.7769	0.356185	0.558278	0.638006	0.52347	0.871112
MSTRG.24088.7	3.27128	1.60596	2.43862	-0.628589	0.987317	-0.636664	0.524344	0.871229
MSTRG.18715.1	226.004	163.297	194.651	-0.413055	0.653924	-0.631655	0.527612	0.873308
MSTRG.3680.1	90.1334	66.4155	78.2744	-0.39215	0.621332	-0.631143	0.527947	0.873308
MSTRG.19853.1	54.9317	77.9412	66.4364	0.438798	0.695349	0.631047	0.52801	0.873308
MSTRG.16735.1	603.87	492.258	548.064	-0.279878	0.445127	-0.62876	0.529506	0.873792
MSTRG.15287.1	81.7936	97.3644	89.579	0.239712	0.381622	0.62814	0.529913	0.873792
MSTRG.10606.1	30.4399	46.5514	38.4957	0.497447	0.795796	0.625093	0.53191	0.874658
MSTRG.11414.1	183.589	127.367	155.478	-0.448455	0.717761	-0.624797	0.532105	0.874658
MSTRG.22693.1	16.4314	11.7429	14.0871	-0.419432	0.672595	-0.623602	0.532889	0.874658
MSTRG.19840.4	100.853	124.896	112.875	0.289834	0.465653	0.622426	0.533662	0.874658
MSTRG.4969.3	3.27562	1.63851	2.45707	-0.608534	0.98418	-0.618316	0.536367	0.877067
MSTRG.2542.1	3.47332	6.91395	5.19363	0.608066	0.9863	0.616513	0.537556	0.877067
MSTRG.18075.1	60.5671	49.0786	54.8228	-0.286287	0.465196	-0.615411	0.538283	0.877067
MSTRG.3607.1	37.4574	28.3717	32.9146	-0.35946	0.584312	-0.615186	0.538432	0.877067
MSTRG.13189.1	77.4145	56.9591	67.1868	-0.392021	0.639176	-0.613323	0.539663	0.877067
MSTRG.7356.1	307.701	359.456	333.578	0.217621	0.355102	0.61284	0.539982	0.877067
MSTRG.24177.1	15.5872	21.8624	18.7248	0.429002	0.70612	0.607548	0.543487	0.881441
MSTRG.12791.1	1.25255	3.44199	2.34727	0.607818	1.00171	0.606783	0.543995	1
MSTRG.14996.2	167.142	198.307	182.725	0.238493	0.394379	0.60473	0.545358	0.883155
MSTRG.12142.3	122.382	101.479	111.931	-0.257825	0.429627	-0.600115	0.54843	0.884826
MSTRG.16557.1	7.68826	10.6207	9.1545	0.405821	0.676487	0.599894	0.548577	0.884826
MSTRG.11602.1	211.357	159.204	185.28	-0.36608	0.611216	-0.598938	0.549214	0.884826
MSTRG.1763.1	76.7883	58.1601	67.4742	-0.360642	0.602798	-0.598281	0.549653	0.884826
MSTRG.16735.2	366.057	287.905	326.981	-0.319886	0.537423	-0.595223	0.551695	0.885765
MSTRG.20981.1	189.958	234.68	212.319	0.285284	0.480871	0.593265	0.553004	0.885765
MSTRG.19785.2	7.00425	3.98176	5.493	-0.557603	0.940964	-0.592587	0.553457	0.885765
MSTRG.6976.1	41.8366	33.6132	37.7249	-0.291268	0.491574	-0.592522	0.553501	0.885765
MSTRG.15357.1	3.38668	1.30473	2.34571	-0.594579	1.00453	-0.591895	0.553921	1
MSTRG.26449.1	79.9073	64.0285	71.9679	-0.298946	0.508665	-0.587707	0.556729	0.889619
MSTRG.4088.1	15.7965	20.774	18.2853	0.35218	0.60079	0.586194	0.557745	0.889931
MSTRG.12853.9	9.4847	13.9914	11.7381	0.461378	0.791658	0.5828	0.560028	0.892262
MSTRG.19126.3	525.065	603.225	564.145	0.194007	0.336769	0.576084	0.564559	0.896445
MSTRG.17384.1	32.2771	26.1557	29.2164	-0.287773	0.500278	-0.575226	0.565139	0.896445
MSTRG.12721.1	62.9996	84.2783	73.6389	0.369333	0.643188	0.574222	0.565818	0.896445
MSTRG.23298.1	32.6554	53.6578	43.1566	0.518024	0.903122	0.573593	0.566243	0.896445
MSTRG.12856.8	30.5555	36.6715	33.6135	0.253347	0.442301	0.572794	0.566784	0.896445
MSTRG.15028.1	31.6468	22.74	27.1934	-0.409538	0.719582	-0.569134	0.569265	0.897296
MSTRG.11375.1	182.96	139.527	161.243	-0.349601	0.614983	-0.568472	0.569715	0.897296
MSTRG.5229.2	448.309	396.829	422.569	-0.172088	0.302791	-0.568341	0.569803	0.897296
MSTRG.11140.2	3.41565	1.30473	2.36019	-0.563132	0.996586	-0.565061	0.572033	0.898242
MSTRG.18483.2	185.978	220.306	203.142	0.23236	0.413056	0.562539	0.573749	0.898242
MSTRG.11405.1	811.963	588.025	699.994	-0.398512	0.709349	-0.5618	0.574253	0.898242
MSTRG.19384.4	3.95954	6.19532	5.07743	0.49346	0.878804	0.561513	0.574448	0.898242
MSTRG.1609.1	80.74	99.0316	89.8858	0.278152	0.495486	0.561372	0.574544	0.898242
MSTRG.14302.3	245.796	291.731	268.764	0.235823	0.421094	0.560024	0.575463	0.898385
MSTRG.11400.1	213.787	152.02	182.904	-0.412925	0.738985	-0.558773	0.576317	0.898425
MSTRG.3722.1	438.869	514.433	476.651	0.219823	0.39553	0.555768	0.578369	0.900331
MSTRG.20183.1	52.5973	63.9757	58.2865	0.261041	0.473416	0.551398	0.581361	0.901977
MSTRG.16596.1	27.6131	33.7906	30.7019	0.270021	0.490036	0.551021	0.581619	0.901977
MSTRG.24968.1	216.035	181.158	198.596	-0.240834	0.438113	-0.549707	0.58252	0.901977
MSTRG.3828.1	7.05342	4.2781	5.66576	-0.511593	0.931237	-0.54937	0.582752	0.901977
MSTRG.19564.1	80.7676	94.9025	87.8351	0.220486	0.404599	0.544948	0.585789	0.904984
MSTRG.14950.2	2.27416	0.988589	1.63137	-0.548284	1.00764	-0.544126	0.586355	1
MSTRG.3779.1	5.40551	3.19943	4.30247	-0.512273	0.949017	-0.539793	0.589339	0.904984
MSTRG.14868.1	361.054	437.043	399.048	0.258845	0.479629	0.539678	0.589419	0.904984
MSTRG.19936.2	14.0042	19.3267	16.6655	0.389948	0.722686	0.539581	0.589486	0.904984
MSTRG.18454.2	183.452	220.153	201.802	0.247765	0.459329	0.539405	0.589608	0.904984
MSTRG.12460.1	9.90475	13.284	11.5944	0.364535	0.675976	0.539272	0.589699	0.904984
MSTRG.18180.3	46.9034	57.3169	52.1102	0.264994	0.497708	0.532428	0.59443	0.906691
MSTRG.4510.1	79.7139	65.2226	72.4683	-0.269827	0.50729	-0.531899	0.594796	0.906691
MSTRG.16602.3	3.64215	2.26836	2.95526	-0.489625	0.922082	-0.531	0.595419	0.906691
MSTRG.23065.2	8.14577	11.2907	9.71826	0.396724	0.747557	0.530694	0.595631	0.906691
MSTRG.22742.1	4.81235	7.11879	5.96557	0.4442	0.843032	0.526908	0.598258	0.906691
MSTRG.17694.5	24.0778	31.3515	27.7147	0.333758	0.635682	0.525039	0.599556	0.906691
MSTRG.22449.5	68.5267	58.7664	63.6466	-0.213606	0.407939	-0.523623	0.600541	0.906691
MSTRG.5181.1	161.089	134.693	147.891	-0.24397	0.468017	-0.521284	0.602169	0.906691
MSTRG.5691.2	4.8369	8.41837	6.62763	0.506511	0.971943	0.521133	0.602274	0.906691
MSTRG.9124.2	93.3635	105.967	99.665	0.17662	0.339936	0.519568	0.603364	0.906691
MSTRG.24493.1	96.3974	113.424	104.911	0.22627	0.436439	0.518445	0.604148	0.906691
MSTRG.4831.1	9.56709	7.06012	8.31361	-0.377908	0.72952	-0.518023	0.604442	0.906691
MSTRG.22210.1	425.568	369.299	397.433	-0.197846	0.382545	-0.517184	0.605028	0.906691
MSTRG.22129.1	22.2815	30.765	26.5233	0.386908	0.748486	0.516921	0.605211	0.906691
MSTRG.15242.1	7.20195	4.44306	5.8225	-0.485051	0.939115	-0.516498	0.605506	0.906691
MSTRG.4511.2	12.3853	9.60963	10.9974	-0.328571	0.640186	-0.513244	0.607781	0.906691
MSTRG.24042.1	1502.71	1654.62	1578.66	0.136578	0.266337	0.512803	0.608089	0.906691
MSTRG.5555.1	8.60737	5.80402	7.2057	-0.427261	0.834879	-0.511764	0.608816	0.906691
MSTRG.1764.1	1186.06	1020.54	1103.3	-0.207561	0.406963	-0.510024	0.610035	0.906691
MSTRG.15464.1	207.416	244.801	226.108	0.226331	0.444001	0.509753	0.610224	0.906691
MSTRG.8747.2	5.8095	7.85364	6.83157	0.373422	0.732817	0.50957	0.610353	0.906691
MSTRG.20178.1	5.57875	8.91982	7.24928	0.470527	0.924671	0.508859	0.610851	0.906691
MSTRG.8869.2	204.555	175.794	190.174	-0.20899	0.412842	-0.506223	0.6127	0.906691
MSTRG.20107.6	23.551	18.9807	21.2659	-0.285052	0.56484	-0.504659	0.613798	0.906691
MSTRG.4494.1	8.59024	15.2716	11.9309	0.49871	0.988384	0.504571	0.613861	0.906691
MSTRG.19676.1	33.036	39.1148	36.0754	0.23363	0.463087	0.504506	0.613906	0.906691
MSTRG.22005.3	40.1313	51.1021	45.6167	0.314404	0.625461	0.502676	0.615192	0.906691
MSTRG.14514.1	5.32335	11.2254	8.27435	0.506849	1.01087	0.501399	0.61609	0.906691
MSTRG.13104.1	20.7041	26.8651	23.7846	0.332446	0.663351	0.501161	0.616258	0.906691
MSTRG.4319.1	33.3275	41.4092	37.3683	0.281336	0.562505	0.500147	0.616971	0.906691
MSTRG.24679.1	27.4239	20.1456	23.7848	-0.369826	0.741379	-0.498835	0.617896	0.906691
MSTRG.23843.1	11.2194	7.85005	9.5347	-0.411894	0.826988	-0.498065	0.618438	0.906691
MSTRG.13008.1	99.3207	81.8984	90.6096	-0.258757	0.52058	-0.497055	0.61915	0.906691
MSTRG.5224.1	52.3144	60.761	56.5377	0.208791	0.420144	0.49695	0.619224	0.906691
MSTRG.20349.1	49.5729	40.9983	45.2856	-0.25981	0.525149	-0.494736	0.620787	0.907191
MSTRG.12413.5	5.8383	8.60124	7.21977	0.426619	0.86655	0.492319	0.622494	0.907191
MSTRG.26446.1	105.946	90.058	98.0018	-0.22381	0.454862	-0.492039	0.622692	0.907191
MSTRG.3432.5	111.625	97.9215	104.773	-0.182528	0.371851	-0.490864	0.623523	0.907191
MSTRG.9098.2	371.485	267.799	319.642	-0.385454	0.785763	-0.490548	0.623746	0.907191
MSTRG.1972.3	13240.3	11734.4	12487.3	-0.168932	0.346028	-0.488205	0.625404	0.908385
MSTRG.10405.1	16.3119	10.452	13.382	-0.448958	0.925863	-0.484907	0.627742	0.908947
MSTRG.11613.1	71.8126	51.3924	61.6025	-0.387409	0.79943	-0.484607	0.627955	0.908947
MSTRG.18678.1	9.65369	7.32635	8.49002	-0.342923	0.709935	-0.483035	0.629071	0.908947
MSTRG.13219.5	86.8915	99.4959	93.1937	0.190339	0.394131	0.482935	0.629142	0.908947
MSTRG.1480.1	12.8137	16.3624	14.588	0.313828	0.653077	0.480537	0.630845	0.909369
MSTRG.25968.2	5.72289	3.95192	4.8374	-0.410527	0.854972	-0.480164	0.631111	0.909369
MSTRG.19294.1	0.939414	2.2084	1.57391	0.470135	0.986226	0.476701	0.633575	1
MSTRG.18255.1	49.8286	38.6855	44.2571	-0.320938	0.675631	-0.47502	0.634773	0.912281
MSTRG.11417.1	498.229	374.44	436.334	-0.347818	0.732304	-0.474963	0.634813	0.912281
MSTRG.6722.6	155.579	188.39	171.985	0.256303	0.542924	0.47208	0.63687	0.914026
MSTRG.1246.2	75.0995	88.6192	81.8593	0.226475	0.485322	0.46665	0.64075	0.917705
MSTRG.14381.1	18.1658	23.1138	20.6398	0.308614	0.662082	0.466126	0.641125	0.917705
MSTRG.5343.1	5.03898	3.58313	4.31106	-0.386024	0.833493	-0.46314	0.643264	0.917859
MSTRG.2507.1	34.3894	45.7439	40.0667	0.341577	0.737578	0.463106	0.643288	0.917859
MSTRG.26277.1	120.067	103.804	111.935	-0.198234	0.432405	-0.458444	0.646633	0.917859
MSTRG.15091.1	197.473	222.422	209.947	0.166544	0.363473	0.458203	0.646807	0.917859
MSTRG.23792.6	264.933	291.651	278.292	0.135754	0.296784	0.457416	0.647372	0.917859
MSTRG.15569.1	50.0895	42.2704	46.1799	-0.226567	0.497149	-0.455732	0.648583	0.917859
MSTRG.11603.3	71.8446	55.7414	63.793	-0.314551	0.691114	-0.455136	0.649012	0.917859
MSTRG.9985.1	455.752	510.887	483.319	0.160161	0.35252	0.454332	0.64959	0.917859
MSTRG.1196.1	26.2753	20.6116	23.4435	-0.300666	0.665751	-0.451619	0.651544	0.917859
MSTRG.19638.2	159.743	177.764	168.754	0.149302	0.332664	0.448807	0.653571	0.917859
MSTRG.25935.1	11.3925	8.5912	9.99186	-0.337485	0.752939	-0.448224	0.653992	0.917859
MSTRG.19530.1	95.4029	82.3205	88.8617	-0.202364	0.451679	-0.448026	0.654134	0.917859
MSTRG.19778.1	4.40836	2.71962	3.56399	-0.441135	0.985841	-0.44747	0.654535	0.917859
MSTRG.12573.1	76.6103	86.7368	81.6736	0.171261	0.382881	0.447295	0.654662	0.917859
MSTRG.4530.2	44.6923	38.1126	41.4025	-0.212675	0.475846	-0.446941	0.654917	0.917859
MSTRG.11409.1	88.3766	69.0906	78.7336	-0.305339	0.688215	-0.443668	0.657283	0.917859
MSTRG.11413.24	278.265	216.875	247.57	-0.309019	0.698889	-0.442158	0.658375	0.917859
MSTRG.21817.1	16.769	21.3769	19.073	0.30103	0.683528	0.440406	0.659643	0.917859
MSTRG.24309.3	6725.94	5937.81	6331.87	-0.1728	0.392695	-0.440037	0.65991	0.917859
MSTRG.19700.1	7.67963	5.48787	6.58375	-0.377281	0.863465	-0.436938	0.662156	0.917859
MSTRG.18762.1	19.0763	23.8385	21.4574	0.282672	0.65333	0.432663	0.665259	0.917859
MSTRG.6051.3	5.49633	7.24631	6.37132	0.333057	0.77233	0.431237	0.666296	0.917859
MSTRG.4130.1	122.774	105.579	114.176	-0.205902	0.47749	-0.431217	0.66631	0.917859
MSTRG.23919.2	8.57422	6.52638	7.5503	-0.319155	0.740828	-0.430808	0.666608	0.917859
MSTRG.18411.5	98.7477	116.758	107.753	0.223954	0.519955	0.430719	0.666673	0.917859
MSTRG.18478.1	33.9754	27.3466	30.661	-0.274024	0.637045	-0.430149	0.667087	0.917859
MSTRG.19009.1	67.8904	55.3292	61.6098	-0.267294	0.622051	-0.429697	0.667416	0.917859
MSTRG.19448.1	1120.3	957.23	1038.76	-0.21236	0.498882	-0.425671	0.670347	0.917859
MSTRG.7393.2	71.4324	80.9757	76.204	0.176603	0.415892	0.424637	0.671101	0.917859
MSTRG.7504.1	3.67527	2.33592	3.00559	-0.410254	0.973929	-0.421236	0.673583	0.917859
MSTRG.12114.2	1358.77	1217.65	1288.21	-0.152837	0.363267	-0.420729	0.673953	0.917859
MSTRG.14058.1	21.1731	25.581	23.377	0.241294	0.57356	0.420695	0.673978	0.917859
MSTRG.19031.1	18.6276	23.2059	20.9168	0.280326	0.668449	0.419368	0.674948	0.917859
MSTRG.26024.1	2.95817	1.72099	2.33958	-0.42337	1.01082	-0.418837	0.675335	1
MSTRG.24551.2	22.7966	18.1447	20.4707	-0.287586	0.688569	-0.417657	0.676198	0.917859
MSTRG.11409.3	67.0912	51.5271	59.3092	-0.314385	0.753126	-0.41744	0.676357	0.917859
MSTRG.8402.1	206.088	173.505	189.796	-0.229084	0.548977	-0.417292	0.676465	0.917859
MSTRG.15984.1	142.788	165.372	154.08	0.201235	0.482341	0.417204	0.676529	0.917859
MSTRG.24155.1	4.01731	5.50035	4.75883	0.360545	0.86475	0.416935	0.676726	0.917859
MSTRG.15000.1	75.8329	89.7423	82.7876	0.225234	0.540268	0.416894	0.676756	0.917859
MSTRG.17984.1	4254.35	5223.95	4739.15	0.263577	0.634198	0.415607	0.677698	0.917859
MSTRG.16638.2	19.3073	22.6277	20.9675	0.216227	0.520384	0.415514	0.677765	0.917859
MSTRG.18372.1	1.99424	3.39695	2.69559	0.418839	1.00803	0.415501	0.677775	0.917859
MSTRG.7999.4	51.0533	57.3658	54.2096	0.161286	0.388962	0.414656	0.678394	0.917859
MSTRG.14270.1	338.129	394.029	366.079	0.205686	0.498209	0.41285	0.679717	0.917859
MSTRG.19449.1	9.24535	12.2717	10.7585	0.319988	0.781969	0.409208	0.682387	0.917859
MSTRG.22638.2	2.96245	1.74351	2.35298	-0.41281	1.00953	-0.408914	0.682602	1
MSTRG.16202.1	129.592	113.813	121.703	-0.178576	0.437384	-0.408283	0.683066	0.917859
MSTRG.10963.1	13.5803	9.13498	11.3576	-0.387533	0.94967	-0.408071	0.683222	0.917859
MSTRG.14095.1	144.227	127.634	135.931	-0.168022	0.411933	-0.407886	0.683358	0.917859
MSTRG.24208.1	3.96385	2.23092	3.09739	-0.411439	1.01177	-0.406653	0.684263	0.917859
MSTRG.23795.1	10.8398	14.3441	12.592	0.318143	0.789488	0.402974	0.686967	0.917859
MSTRG.1068.1	29.8801	24.9131	27.3966	-0.233605	0.580082	-0.40271	0.687162	0.917859
MSTRG.15154.6	2975.87	3400.4	3188.14	0.182257	0.452743	0.402561	0.687271	0.917859
MSTRG.6409.7	358.737	395.456	377.097	0.136327	0.338949	0.402204	0.687534	0.917859
MSTRG.10988.2	26.1458	19.4241	22.7849	-0.337669	0.841664	-0.401193	0.688278	0.917859
MSTRG.11715.1	23.7444	28.7179	26.2311	0.243938	0.608503	0.400882	0.688507	0.917859
MSTRG.25200.1	22.662	17.7721	20.217	-0.288976	0.72122	-0.400677	0.688658	0.917859
MSTRG.19893.1	10.593	7.7036	9.14831	-0.345022	0.863419	-0.3996	0.689451	0.917859
MSTRG.6374.3	7.17743	5.60535	6.39139	-0.293551	0.738539	-0.397475	0.691017	0.918816
MSTRG.7709.1	30.9019	25.947	28.4245	-0.227021	0.574905	-0.394883	0.692929	0.92023
MSTRG.13935.1	80.5254	69.9982	75.2618	-0.190172	0.484871	-0.392212	0.694901	0.921721
MSTRG.8446.9	5.41407	7.02512	6.2196	0.31397	0.80703	0.389043	0.697244	0.922863
MSTRG.4044.1	2.96249	4.16306	3.56277	0.35886	0.92312	0.388747	0.697464	0.922863
MSTRG.22227.1	1.28139	1.95466	1.61802	0.380403	0.982751	0.38708	0.698697	1
MSTRG.19845.1	63.8301	53.4205	58.6253	-0.233812	0.604285	-0.386924	0.698813	0.923052
MSTRG.12827.7	35.4632	41.487	38.4751	0.210857	0.550588	0.382967	0.701744	0.923052
MSTRG.25040.8	23.4272	28.1464	25.7868	0.233259	0.611597	0.381393	0.702912	0.923052
MSTRG.24468.2	10.964	8.67612	9.82005	-0.28444	0.747862	-0.380338	0.703695	0.923052
MSTRG.23555.1	6.21346	4.25314	5.2333	-0.357514	0.949941	-0.376354	0.706654	0.923052
MSTRG.12369.2	21.5729	18.5145	20.0437	-0.211224	0.562352	-0.375608	0.707209	0.923052
MSTRG.23267.12	26.0893	22.069	24.0791	-0.213501	0.569039	-0.375195	0.707515	0.923052
MSTRG.15223.1	10.2885	7.61265	8.95058	-0.323234	0.862918	-0.374583	0.707971	0.923052
MSTRG.24135.1	113.113	94.2733	103.693	-0.235323	0.630027	-0.373513	0.708767	0.923052
MSTRG.11388.1	172.784	145.217	159	-0.224533	0.602373	-0.372748	0.709336	0.923052
MSTRG.14108.1	6.82679	4.95787	5.89233	-0.339431	0.914613	-0.37112	0.710548	0.923052
MSTRG.22722.1	234.947	208.644	221.796	-0.163251	0.440133	-0.370913	0.710702	0.923052
MSTRG.24502.1	31.2855	25.7397	28.5126	-0.241742	0.653245	-0.370064	0.711335	0.923052
MSTRG.21553.1	17.0245	14.0429	15.5337	-0.24835	0.672106	-0.36951	0.711747	0.923052
MSTRG.15511.2	73.1744	80.187	76.6807	0.12766	0.34726	0.367621	0.713156	0.923052
MSTRG.20178.2	7.34626	5.39291	6.36958	-0.324143	0.884345	-0.366534	0.713967	0.923052
MSTRG.18253.1	287.995	312.672	300.334	0.116258	0.317918	0.365684	0.714601	0.923052
MSTRG.10062.1	17.7618	21.314	19.5379	0.232624	0.637317	0.365005	0.715108	0.923052
MSTRG.23444.1	11.5237	9.23353	10.3786	-0.275428	0.755161	-0.364727	0.715315	0.923052
MSTRG.8108.1	973.188	884.073	928.63	-0.133655	0.367622	-0.363566	0.716182	0.923052
MSTRG.22009.1	3.33758	5.52172	4.42965	0.366736	1.0121	0.362353	0.717088	0.923052
MSTRG.15761.1	22.9985	26.9594	24.9789	0.202824	0.560048	0.362154	0.717237	0.923052
MSTRG.8751.1	5.94521	3.80073	4.87297	-0.364249	1.00651	-0.361893	0.717432	0.923052
MSTRG.21948.1	2.05191	3.21191	2.63191	0.363991	1.008	0.361101	0.718024	0.923052
MSTRG.11928.1	18.0217	20.974	19.4978	0.199021	0.555903	0.358013	0.720334	0.924641
MSTRG.5092.2	2744.8	3043.52	2894.16	0.143085	0.400608	0.357171	0.720964	0.924641
MSTRG.12052.5	16.9581	21.5818	19.27	0.278727	0.786099	0.354569	0.722912	0.925521
MSTRG.26146.1	8.03462	6.25772	7.14617	-0.281734	0.797591	-0.353231	0.723915	0.925521
MSTRG.15619.1	2.7316	1.9297	2.33065	-0.33722	0.957804	-0.352076	0.724781	1
MSTRG.2393.1	62.866	71.1385	67.0023	0.166928	0.475418	0.351118	0.7255	0.925521
MSTRG.17188.1	7.37522	10.3879	8.88158	0.333393	0.949821	0.351006	0.725584	0.925521
MSTRG.12844.3	16.5672	13.5417	15.0545	-0.252006	0.718859	-0.350564	0.725916	0.925521
MSTRG.14637.3	49.8151	19.7633	34.7892	-0.293513	0.848535	-0.345906	0.729413	0.928889
MSTRG.11386.1	588.461	488.489	538.475	-0.233616	0.678236	-0.344447	0.73051	0.929053
MSTRG.11357.3	84.9643	72.5388	78.7516	-0.207818	0.605077	-0.343457	0.731254	0.929053
MSTRG.18516.1	137.87	126.796	132.333	-0.117263	0.346301	-0.338615	0.734899	0.929302
MSTRG.19766.1	25.15	21.5926	23.3713	-0.197679	0.585263	-0.337761	0.735543	0.929302
MSTRG.18786.3	12.7604	15.0777	13.919	0.219539	0.650956	0.337257	0.735924	0.929302
MSTRG.19629.2	57.296	47.3574	52.3267	-0.235978	0.699708	-0.337251	0.735927	0.929302
MSTRG.7314.1	100.402	71.3954	85.8988	-0.322424	0.960257	-0.335769	0.737045	0.929302
MSTRG.7584.4	195.925	176.093	186.009	-0.146978	0.439154	-0.334684	0.737863	0.929302
MSTRG.7821.1	307.4	356.402	331.901	0.19386	0.580982	0.333677	0.738623	0.929302
MSTRG.11392.1	1358.8	1145.93	1252.37	-0.216806	0.651073	-0.332998	0.739136	0.929302
MSTRG.22799.1	77.9971	68.9161	73.4566	-0.169879	0.510196	-0.332967	0.739159	0.929302
MSTRG.19679.3	43.5785	48.9722	46.2753	0.153808	0.470012	0.327242	0.743485	0.932614
MSTRG.13679.1	90.9983	84.1064	87.5524	-0.11058	0.338932	-0.32626	0.744228	0.932614
MSTRG.23901.1	12.3521	10.1534	11.2528	-0.246464	0.755863	-0.32607	0.744372	0.932614
MSTRG.16107.1	6.04035	7.26883	6.65459	0.238567	0.750798	0.317751	0.750674	0.939425
MSTRG.17220.1	28.8889	38.3855	33.6372	0.287534	0.920881	0.312238	0.75486	0.943575
MSTRG.18816.1	6.26269	4.94539	5.60404	-0.266017	0.857159	-0.310347	0.756297	0.943581
MSTRG.23239.1	16.209	12.7055	14.4572	-0.263598	0.853506	-0.308841	0.757442	0.943581
MSTRG.11267.1	3.25101	5.33295	4.29198	0.308919	1.00081	0.30867	0.757573	0.943581
MSTRG.8141.1	592.251	549.797	571.024	-0.103867	0.339653	-0.305804	0.759754	0.943581
MSTRG.21113.1	2.96674	4.85932	3.91303	0.303393	0.999704	0.303482	0.761522	0.943581
MSTRG.20929.1	26.4762	30.6308	28.5535	0.186619	0.615295	0.303299	0.761662	0.943581
MSTRG.24202.1	3.07358	2.24584	2.65971	-0.293298	0.967986	-0.302999	0.761891	0.943581
MSTRG.11715.2	6.12257	7.75753	6.94005	0.25991	0.857809	0.302993	0.761895	0.943581
MSTRG.11407.2	652.267	560.321	606.294	-0.193907	0.642188	-0.301948	0.762692	0.943581
MSTRG.26422.1	20.5973	17.3971	18.9972	-0.203321	0.677319	-0.300184	0.764037	0.944168
MSTRG.21689.1	22.8831	20.4217	21.6524	-0.159482	0.536001	-0.29754	0.766054	0.945584
MSTRG.12007.3	12.0391	14.3627	13.2009	0.211053	0.719694	0.293253	0.769329	0.948547
MSTRG.19165.2	58.5191	64.5119	61.5155	0.132877	0.459916	0.288915	0.772646	0.951556
MSTRG.3950.1	5.0635	3.83932	4.45141	-0.271581	0.953151	-0.28493	0.775698	0.952982
MSTRG.11415.1	476.064	410.028	443.046	-0.188656	0.662194	-0.284895	0.775725	0.952982
MSTRG.12879.1	16.0648	13.7892	14.927	-0.191719	0.675154	-0.283963	0.776439	0.952982
MSTRG.13636.1	12.0923	14.2927	13.1925	0.198505	0.708063	0.280349	0.779209	0.955302
MSTRG.8320.1	113.003	100.108	106.556	-0.156807	0.569862	-0.275166	0.783189	0.959073
MSTRG.14831.1	6.23804	7.48513	6.86159	0.220406	0.806414	0.273316	0.78461	0.959073
MSTRG.3586.1	140.496	154.092	147.294	0.124048	0.456382	0.271807	0.78577	0.959073
MSTRG.3898.2	559.487	598.899	579.193	0.0947017	0.349027	0.27133	0.786137	0.959073
MSTRG.3222.1	2.13848	1.30473	1.72161	-0.266254	0.985789	-0.270092	0.787089	1
MSTRG.2709.3	15.9697	17.9583	16.964	0.151377	0.561912	0.269396	0.787625	0.959073
MSTRG.18510.1	291.322	269.286	280.304	-0.108321	0.404472	-0.267809	0.788846	0.959073
MSTRG.1199.2	25.8744	28.8741	27.3742	0.143928	0.540549	0.266263	0.790037	0.959073
MSTRG.18165.1	32.2524	27.7719	30.0121	-0.184966	0.695235	-0.266048	0.790202	0.959073
MSTRG.3580.1	3167.33	3009.27	3088.3	-0.0724749	0.272464	-0.265998	0.790241	0.959073
MSTRG.11240.1	3.52668	4.81055	4.16861	0.262297	0.991106	0.264651	0.791278	0.959259
MSTRG.21768.2	382.528	340.486	361.507	-0.152935	0.582321	-0.26263	0.792836	0.959963
MSTRG.10125.3	51.4094	60.5141	55.9618	0.195215	0.746229	0.261602	0.793628	0.959963
MSTRG.19915.1	44.7575	48.4786	46.6181	0.108296	0.421249	0.257082	0.797115	0.963107
MSTRG.9048.1	2.59164	2.01218	2.30191	-0.243755	0.957962	-0.254452	0.799146	1
MSTRG.21123.3	217.389	232.586	224.987	0.0941703	0.370577	0.254118	0.799404	0.963666
MSTRG.13244.1	36.2325	32.8821	34.5573	-0.134469	0.530295	-0.253575	0.799824	0.963666
MSTRG.25439.8	4.49934	3.27703	3.88818	-0.251478	1.0068	-0.24978	0.802758	0.963666
MSTRG.9341.4	2.05191	2.6971	2.37451	0.246593	0.991579	0.248687	0.803603	0.963666
MSTRG.2313.1	374.425	400.433	387.429	0.0925114	0.37276	0.248179	0.803996	0.963666
MSTRG.19477.1	33.2582	30.3765	31.8173	-0.124748	0.502743	-0.248134	0.804031	0.963666
MSTRG.13374.6	46.6652	43.4203	45.0428	-0.100787	0.407181	-0.247523	0.804503	0.963666
MSTRG.25797.1	17.1356	19.1645	18.15	0.140399	0.56775	0.247291	0.804683	0.963666
MSTRG.4829.3	28.7547	31.4837	30.1192	0.118543	0.487548	0.243141	0.807896	0.963764
MSTRG.6317.1	41.5525	38.0453	39.7989	-0.117661	0.484666	-0.242768	0.808185	0.963764
MSTRG.5930.1	34.7663	31.1612	32.9638	-0.145263	0.599349	-0.242368	0.808495	0.963764
MSTRG.5284.1	20.3118	23.7158	22.0138	0.18016	0.748035	0.240845	0.809676	0.963764
MSTRG.23821.3	7.37084	5.96138	6.66611	-0.221669	0.921097	-0.240658	0.809821	0.963764
MSTRG.6089.1	114.051	106.046	110.049	-0.0991638	0.412659	-0.240304	0.810094	0.963764
MSTRG.17387.2	16.2785	18.3146	17.2966	0.145061	0.606635	0.239124	0.81101	0.963796
MSTRG.2676.1	4.1862	3.22195	3.70408	-0.231842	0.98091	-0.236354	0.813158	0.965292
MSTRG.18180.7	54.9722	59.6803	57.3262	0.115755	0.493626	0.2345	0.814597	0.965943
MSTRG.25405.1	1.87876	1.25481	1.56679	-0.227222	0.990423	-0.229419	0.818543	1
MSTRG.7755.1	5.69406	4.93047	5.31226	-0.17428	0.764522	-0.22796	0.819678	0.970906
MSTRG.10424.1	6.91774	8.2547	7.58622	0.192154	0.85802	0.22395	0.822796	0.97275
MSTRG.10789.1	12.0057	10.6058	11.3058	-0.163937	0.732995	-0.223653	0.823027	0.97275
MSTRG.19579.2	32.0719	29.4566	30.7642	-0.11067	0.498172	-0.222152	0.824195	0.973071
MSTRG.11351.1	54.5683	50.9557	52.762	-0.0910016	0.423979	-0.214637	0.83005	0.977808
MSTRG.6407.2	5.17891	6.11528	5.64709	0.180427	0.841396	0.214438	0.830205	0.977808
MSTRG.3577.1	59.9332	64.102	62.0176	0.0958833	0.449033	0.213533	0.830911	0.977808
MSTRG.19005.1	261.048	277.569	269.309	0.0844217	0.399423	0.211359	0.832607	0.977999
MSTRG.12857.2	60.4196	64.8447	62.6321	0.0995858	0.47195	0.21101	0.83288	0.977999
MSTRG.22869.1	2.24964	2.83581	2.54272	0.207871	0.992393	0.209464	0.834086	0.977999
MSTRG.19107.1	20.5354	22.639	21.5872	0.127834	0.613313	0.208432	0.834892	0.977999
MSTRG.26408.1	27.7127	29.6802	28.6965	0.0982649	0.474676	0.207015	0.835998	0.977999
MSTRG.6347.2	19.6943	17.5609	18.6276	-0.147377	0.714052	-0.206395	0.836482	0.977999
MSTRG.25921.2	7.06195	5.93913	6.50054	-0.182011	0.896253	-0.20308	0.839072	0.978815
MSTRG.20788.1	95.0754	84.8249	89.9501	-0.141706	0.706652	-0.200532	0.841065	0.978815
MSTRG.7992.1	411.024	386.187	398.605	-0.0859961	0.429361	-0.200289	0.841255	0.978815
MSTRG.20835.1	137.293	153.239	145.266	0.136626	0.68833	0.198489	0.842662	0.978815
MSTRG.19579.6	5.12549	6.01646	5.57097	0.172341	0.874675	0.197034	0.843801	0.978815
MSTRG.4513.1	16.1805	18.5683	17.3744	0.160204	0.824655	0.194268	0.845966	0.978815
MSTRG.20997.1	7.85709	6.81154	7.33431	-0.164827	0.862371	-0.191133	0.848422	0.978815
MSTRG.25872.1	11.0707	12.3255	11.6981	0.128722	0.678806	0.18963	0.849599	0.978815
MSTRG.3362.1	3.27128	4.14943	3.71035	0.18797	0.996792	0.188575	0.850426	0.978815
MSTRG.22063.1	178.748	157.212	167.98	-0.1492	0.792441	-0.188279	0.850658	0.978815
MSTRG.11851.1	89.1644	94.3702	91.7673	0.0765164	0.407994	0.187543	0.851235	0.978815
MSTRG.11382.4	350.999	321.666	336.332	-0.112512	0.608185	-0.184996	0.853232	0.978815
MSTRG.23821.1	4.67242	5.29409	4.98325	0.152213	0.83427	0.18245	0.85523	0.978815
MSTRG.7445.1	11.6969	12.9466	12.3218	0.117578	0.649987	0.180892	0.856452	0.978815
MSTRG.9607.1	20.7245	19.2594	19.9919	-0.102783	0.570797	-0.18007	0.857098	0.978815
MSTRG.7625.2	38.8869	42.2045	40.5457	0.109596	0.609397	0.179844	0.857275	0.978815
MSTRG.19852.1	117.11	126.93	122.02	0.106386	0.600082	0.177286	0.859284	0.978815
MSTRG.5929.1	19.4761	18.0621	18.7691	-0.102477	0.58153	-0.17622	0.860121	0.978815
MSTRG.25022.2	11.8989	10.6721	11.2855	-0.131144	0.74528	-0.175966	0.860321	0.978815
MSTRG.16207.1	5.26554	4.58665	4.9261	-0.154295	0.880097	-0.175316	0.860831	0.978815
MSTRG.5414.1	1301.5	1396.57	1349.03	0.0939222	0.535748	0.17531	0.860836	0.978815
MSTRG.9955.1	155.157	148.201	151.679	-0.0644258	0.369128	-0.174535	0.861445	0.978815
MSTRG.21246.2	199.297	209.639	204.468	0.0698904	0.401657	0.174005	0.861861	0.978815
MSTRG.3033.2	172.15	165.309	168.73	-0.0565281	0.325101	-0.173878	0.861961	0.978815
MSTRG.18.1	32.1086	28.8269	30.4677	-0.132184	0.767325	-0.172266	0.863229	0.978815
MSTRG.3933.1	19.8758	21.3066	20.5912	0.0910679	0.531855	0.171227	0.864045	0.978815
MSTRG.5397.4	26.8428	28.9739	27.9084	0.0981075	0.573554	0.171052	0.864183	0.978815
MSTRG.14812.1	5.35643	6.17524	5.76584	0.155492	0.913552	0.170206	0.864848	0.978815
MSTRG.14612.1	25.6189	27.8419	26.7304	0.102393	0.606688	0.168774	0.865974	0.978815
MSTRG.3763.1	23.4314	21.7837	22.6075	-0.0974911	0.582383	-0.1674	0.867055	0.978815
MSTRG.11390.1	422.091	387.258	404.675	-0.108849	0.656469	-0.16581	0.868307	0.978815
MSTRG.17202.1	3.3622	2.71962	3.04091	-0.165811	1.00783	-0.164523	0.86932	0.978815
MSTRG.16839.2	297.584	284.151	290.867	-0.0640421	0.39008	-0.164177	0.869592	0.978815
MSTRG.7789.1	2.53819	1.88222	2.2102	-0.16246	0.99182	-0.1638	0.869889	1
MSTRG.23819.1	9.03595	10.0544	9.5452	0.135484	0.833805	0.162489	0.870921	0.978815
MSTRG.18771.1	32.1372	30.2775	31.2074	-0.0839949	0.529481	-0.158636	0.873955	0.978815
MSTRG.17924.1	47.9382	51.2692	49.6037	0.0857428	0.549253	0.156108	0.875948	0.978815
MSTRG.14617.1	2.85133	3.46321	3.15727	0.155846	1.01188	0.154016	0.877597	0.978815
MSTRG.11378.1	230.065	211.901	220.983	-0.102839	0.668143	-0.153918	0.877674	0.978815
MSTRG.26271.1	599.746	623.21	611.478	0.0541962	0.354551	0.152859	0.87851	0.978815
MSTRG.13559.1	1165.28	1205.2	1185.24	0.0474092	0.314092	0.150941	0.880022	0.978815
MSTRG.22514.1	25.6146	24.1074	24.861	-0.0862589	0.572011	-0.150799	0.880134	0.978815
MSTRG.4041.1	5.12117	4.46428	4.79273	-0.140612	0.932591	-0.150775	0.880153	0.978815
MSTRG.12571.2	111.338	117.678	114.508	0.0734944	0.488931	0.150316	0.880515	0.978815
MSTRG.26032.2	2.76476	2.30092	2.53284	-0.14772	0.986956	-0.149673	0.881023	0.978815
MSTRG.18815.1	8.95363	10.0222	9.48789	0.133158	0.895898	0.148631	0.881845	0.978815
MSTRG.7595.1	268.627	287.852	278.239	0.0893017	0.605842	0.147401	0.882816	0.978815
MSTRG.11390.3	138.541	128.3	133.42	-0.0960209	0.651437	-0.147399	0.882817	0.978815
MSTRG.20997.2	4.49924	4.03439	4.26682	-0.125166	0.852256	-0.146865	0.883239	0.978815
MSTRG.12596.1	10.218	9.44223	9.83009	-0.102777	0.709915	-0.144774	0.884889	0.978815
MSTRG.2973.14	116.786	128.274	122.53	0.112038	0.776208	0.14434	0.885232	0.978815
MSTRG.16726.1	541.398	570.695	556.047	0.0708158	0.492953	0.143656	0.885772	0.978815
MSTRG.4229.1	2.36505	2.67458	2.51981	0.134578	0.940083	0.143155	0.886168	0.978815
MSTRG.11356.4	2.64935	2.29088	2.47011	-0.133068	0.934173	-0.142445	0.886728	0.978815
MSTRG.23223.1	381.99	396.636	389.313	0.0517049	0.363269	0.142333	0.886817	0.978815
MSTRG.23551.2	331.614	320.87	326.242	-0.0463221	0.330397	-0.140201	0.888501	0.978815
MSTRG.24551.3	5.50068	6.27535	5.88802	0.133873	0.956187	0.140007	0.888655	0.978815
MSTRG.5142.2	534.522	517.915	526.219	-0.0443626	0.31825	-0.139395	0.889138	0.978815
MSTRG.19528.1	89.2115	83.9385	86.575	-0.0784319	0.568209	-0.138034	0.890214	0.978815
MSTRG.5600.2	9.79375	8.94722	9.37049	-0.109443	0.79427	-0.137791	0.890406	0.978815
MSTRG.11606.9	133.18	125.035	129.107	-0.0803131	0.590855	-0.135927	0.891879	0.979411
MSTRG.8776.1	9.45165	8.62735	9.0395	-0.10452	0.775252	-0.134821	0.892753	0.979411
MSTRG.8243.3	1.90763	1.66348	1.78555	-0.130553	0.971105	-0.134438	0.893057	1
MSTRG.3056.1	6.94236	7.80371	7.37304	0.117935	0.886542	0.133028	0.894171	0.979975
MSTRG.14026.1	54.0445	56.0182	55.0314	0.0501321	0.381243	0.131496	0.895383	0.979982
MSTRG.8239.4	84.4231	88.4978	86.4605	0.0631318	0.490052	0.128827	0.897495	0.979982
MSTRG.5001.1	6.22942	6.9752	6.60231	0.109708	0.853361	0.12856	0.897706	0.979982
MSTRG.18919.1	70.0228	72.7994	71.4111	0.0531752	0.416903	0.127548	0.898507	0.979982
MSTRG.17748.1	94.6928	91.1252	92.909	-0.0559264	0.440239	-0.127036	0.898912	0.979982
MSTRG.8243.4	64.8719	61.6906	63.2812	-0.0689999	0.546874	-0.126172	0.899596	0.979982
MSTRG.12106.2	69.0674	71.5304	70.2989	0.0516949	0.421539	0.122634	0.902397	0.981664
MSTRG.13811.2	51.7704	49.3685	50.5695	-0.0648624	0.53449	-0.121354	0.903411	0.981664
MSTRG.25895.1	138.903	145.532	142.218	0.0625811	0.518085	0.120793	0.903855	0.981664
MSTRG.16430.1	1.99424	1.63092	1.81258	-0.113583	0.992981	-0.114385	0.908932	1
MSTRG.10043.1	93.6998	90.0328	91.8663	-0.0568489	0.497236	-0.11433	0.908976	0.982925
MSTRG.6160.9	4.61468	4.98039	4.79754	0.0936207	0.832551	0.11245	0.910466	0.982925
MSTRG.12030.3	2.85133	3.18451	3.01792	0.111863	0.997851	0.112104	0.910741	0.982925
MSTRG.16260.1	104.052	100.621	102.337	-0.0457442	0.41292	-0.110782	0.911789	0.982925
MSTRG.11411.4	149.579	140.437	145.008	-0.077156	0.696648	-0.110753	0.911812	0.982925
MSTRG.23267.13	2.62045	2.92073	2.77059	0.107692	0.975709	0.110374	0.912113	0.982925
MSTRG.11147.1	43.026	41.3957	42.2108	-0.0574219	0.526612	-0.10904	0.913171	0.982925
MSTRG.4269.1	168.944	162.586	165.765	-0.052392	0.480655	-0.109001	0.913201	0.982925
MSTRG.15632.1	4.15292	4.68676	4.41984	0.10313	0.95548	0.107936	0.914047	0.982925
MSTRG.7987.1	116.284	124.161	120.222	0.0807618	0.748484	0.1079	0.914075	0.982925
MSTRG.3044.1	162.827	157.386	160.107	-0.0451612	0.43056	-0.104889	0.916464	0.983951
MSTRG.23615.1	6.15576	6.70009	6.42792	0.0972892	0.931791	0.104411	0.916843	0.983951
MSTRG.11498.1	123.358	120.108	121.733	-0.0390905	0.378879	-0.103174	0.917825	0.984031
MSTRG.1641.2	29.5916	30.7811	30.1864	0.0545907	0.540884	0.100929	0.919607	0.984159
MSTRG.13826.1	7.60169	8.0599	7.83079	0.0746905	0.743082	0.100514	0.919936	0.984159
MSTRG.19376.3	439.639	450.602	445.121	0.034103	0.342413	0.0995961	0.920665	0.984159
MSTRG.26550.1	11.2151	11.9431	11.5791	0.0699244	0.712318	0.0981646	0.921802	0.984404
MSTRG.1646.1	5.0058	5.52776	5.26678	0.0888437	0.931971	0.0953289	0.924054	0.985839
MSTRG.10632.1	116.288	112.534	114.411	-0.044972	0.481957	-0.0933113	0.925656	0.986579
MSTRG.9551.1	824.154	841.23	832.692	0.0289244	0.319919	0.0904115	0.92796	0.987535
MSTRG.14561.1	4.07066	3.73073	3.9007	-0.0872746	0.970901	-0.0898903	0.928374	0.987535
MSTRG.21713.2	64.4671	67.2453	65.8562	0.0542374	0.618219	0.0877317	0.93009	0.988391
MSTRG.16529.1	26.1343	27.2357	26.685	0.049883	0.581437	0.0857926	0.931631	0.989052
MSTRG.18853.1	47.0501	44.8858	45.9679	-0.056121	0.691582	-0.0811488	0.935324	0.989052
MSTRG.11255.1	245.65	239.097	242.374	-0.0364585	0.451392	-0.080769	0.935626	0.989052
MSTRG.11395.1	246.457	234.669	240.563	-0.05897	0.730122	-0.0807673	0.935627	0.989052
MSTRG.3818.2	40.4228	39.1174	39.7701	-0.0437728	0.542765	-0.0806478	0.935722	0.989052
MSTRG.6779.1	18.6275	17.8348	18.2311	-0.0515903	0.644306	-0.080071	0.936181	0.989052
MSTRG.10460.1	432.912	452.376	442.644	0.0546327	0.703223	0.0776891	0.938075	0.989633
MSTRG.26155.1	45.6113	46.7785	46.1949	0.0401953	0.521432	0.0770864	0.938555	0.989633
MSTRG.25230.4	29.1531	30.8162	29.9847	0.0601172	0.816991	0.0735836	0.941342	0.991049
MSTRG.12816.1	3.35791	3.76444	3.56118	0.0731776	1.00607	0.0727362	0.942016	0.991049
MSTRG.11613.2	151.172	146.905	149.038	-0.0366855	0.509845	-0.0719541	0.942638	0.991049
MSTRG.11373.2	774.007	794.751	784.379	0.0357931	0.520058	0.0688253	0.945129	0.991451
MSTRG.3667.1	10.3912	9.99089	10.191	-0.0523452	0.76816	-0.0681436	0.945671	0.991451
MSTRG.24674.1	32.8758	33.6457	33.2608	0.037406	0.559586	0.0668457	0.946705	0.991451
MSTRG.6653.1	3.10676	3.29439	3.20058	0.0644734	0.981593	0.0656824	0.947631	0.991451
MSTRG.26065.1	7.34638	7.69872	7.52255	0.0557496	0.850369	0.0655593	0.947729	0.991451
MSTRG.24849.7	121.04	118.781	119.911	-0.0244379	0.378379	-0.0645858	0.948504	0.991451
MSTRG.7801.1	14.1198	14.6201	14.37	0.0376221	0.61873	0.0608054	0.951514	0.993641
MSTRG.17315.2	1.85421	2.02222	1.93821	0.0591837	0.993428	0.0595752	0.952494	1
MSTRG.5691.1	12.7647	13.0403	12.9025	0.0397274	0.684744	0.0580178	0.953734	0.995002
MSTRG.21176.1	11.8326	12.4418	12.1372	0.0451843	0.8047	0.0561505	0.955222	0.995596
MSTRG.6025.5	16.551	16.9122	16.7316	0.0357775	0.681012	0.0525358	0.958102	0.995689
MSTRG.6880.1	1.87876	2.02222	1.95049	0.04939	1.01166	0.0488206	0.961062	1
MSTRG.15193.1	36.4721	35.6866	36.0794	-0.0297495	0.612117	-0.048601	0.961237	0.995689
MSTRG.18642.1	5.06775	4.82547	4.94661	-0.0454288	0.940346	-0.0483107	0.961469	0.995689
MSTRG.22138.2	2.38963	2.26592	2.32778	-0.0484253	1.00876	-0.0480046	0.961713	1
MSTRG.25408.1	8.11246	8.4086	8.26053	0.040109	0.839676	0.0477673	0.961902	0.995689
MSTRG.24932.1	190.938	188.842	189.89	-0.0152687	0.327584	-0.04661	0.962824	0.995689
MSTRG.13140.1	6.21346	6.36028	6.28687	0.0386516	0.850715	0.0454343	0.963761	0.995689
MSTRG.14638.1	5.90039	6.27406	6.08722	0.0454101	1.0097	0.0449737	0.964128	0.995689
MSTRG.14125.1	2.19197	2.04718	2.11957	-0.0447907	0.996122	-0.0449651	0.964135	1
MSTRG.17706.2	113.959	112.774	113.367	-0.0168576	0.379835	-0.0443814	0.9646	0.995689
MSTRG.18292.3	97.3606	98.4191	97.8899	0.0162311	0.373859	0.043415	0.965371	0.995689
MSTRG.23388.1	120.04	122.317	121.178	0.0252532	0.60167	0.0419719	0.966521	0.995689
MSTRG.2925.1	28.1732	27.7365	27.9548	-0.0250153	0.606306	-0.0412585	0.96709	0.995689
MSTRG.16106.1	10.4242	10.1497	10.2869	-0.0261825	0.663805	-0.0394431	0.968537	0.995689
MSTRG.19084.1	11.7749	11.5719	11.6734	-0.0317795	0.806329	-0.0394125	0.968561	0.995689
MSTRG.11413.3	164.96	161.627	163.294	-0.0246514	0.641374	-0.0384353	0.969341	0.995689
MSTRG.5536.1	6.14716	6.3465	6.24683	0.0339768	0.889608	0.038193	0.969534	0.995689
MSTRG.14019.1	6.71579	6.58634	6.65107	-0.0311615	0.844709	-0.0368902	0.970573	0.995689
MSTRG.11372.1	307.426	302.546	304.986	-0.0202614	0.555627	-0.0364657	0.970911	0.995689
MSTRG.5399.1	7.13996	7.44138	7.29067	0.0291162	0.850803	0.034222	0.9727	0.996384
MSTRG.19527.4	18.7055	18.447	18.5762	-0.0194348	0.583419	-0.0333119	0.973426	0.996384
MSTRG.14597.1	30.3333	29.8713	30.1023	-0.0156937	0.50209	-0.0312567	0.975065	0.997121
MSTRG.23317.5	19.0851	19.2928	19.189	0.0196964	0.654462	0.0300955	0.975991	0.997128
MSTRG.3388.2	67.5008	66.99	67.2454	-0.0111516	0.443819	-0.0251265	0.979954	0.999846
MSTRG.15332.1	15.3852	15.4386	15.4119	0.0154105	0.636975	0.0241932	0.980699	0.999846
MSTRG.7749.2	44.8408	45.0314	44.9361	0.0115263	0.511534	0.0225329	0.982023	0.999846
MSTRG.11756.1	23.3853	23.2887	23.337	-0.0135661	0.696459	-0.0194786	0.984459	0.999846
MSTRG.21888.1	127.448	128.083	127.766	0.00835404	0.471105	0.0177329	0.985852	0.999846
MSTRG.24553.1	134.148	132.79	133.469	-0.011693	0.669246	-0.0174718	0.98606	0.999846
MSTRG.7603.2	2.39391	2.3134	2.35366	-0.0153006	0.953589	-0.0160453	0.987198	1
MSTRG.16638.3	94.7056	95.2627	94.9842	0.00722739	0.454281	0.0159095	0.987307	0.999846
MSTRG.15185.1	72.5391	73.0397	72.7894	0.00814354	0.521955	0.015602	0.987552	0.999846
MSTRG.19553.1	3.21786	3.23443	3.22614	0.0127979	0.919112	0.0139242	0.98889	0.999846
MSTRG.5115.1	86.5941	86.792	86.6931	0.00365479	0.350089	0.0104396	0.991671	0.999846
MSTRG.3898.3	4.04186	4.05691	4.04939	-0.00921844	0.896309	-0.0102849	0.991794	0.999846
MSTRG.6915.2	283.769	284.548	284.158	0.00486071	0.5133	0.00946952	0.992445	0.999846
MSTRG.18600.1	18.9857	18.9619	18.9738	-0.00626373	0.800918	-0.00782069	0.99376	0.999846
MSTRG.23548.2	4.30155	4.29546	4.2985	0.00638124	0.89222	0.0071521	0.994294	0.999846
MSTRG.10320.1	423.79	424.427	424.109	0.002496	0.410881	0.00607475	0.995153	0.999846
MSTRG.119.1	77.9508	77.8786	77.9147	0.00132115	0.465513	0.00283806	0.997736	0.999846
MSTRG.18699.4	648.604	648.666	648.635	0.000748471	0.387962	0.00192924	0.998461	0.999846
MSTRG.1090.1	141.084	141.097	141.09	0.000556276	0.373516	0.0014893	0.998812	0.999846
MSTRG.22125.4	13.8557	13.9878	13.9218	-0.000927017	0.705366	-0.00131423	0.998951	0.999846
MSTRG.20783.1	3.46897	3.48573	3.47735	-0.00125915	1.01139	-0.00124497	0.999007	0.999846
MSTRG.22730.4	19.8395	19.7232	19.7813	0.00051971	0.742146	0.00070028	0.999441	0.999846
MSTRG.6366.1	3.89755	3.93944	3.91849	0.000504443	0.959892	0.000525521	0.999581	0.999846
MSTRG.19953.1	359.033	358.794	358.914	-7.39912e-05	0.382517	-0.000193432	0.999846	0.999846

## Sheet: Comparison between SC and yak
id	baseMean of SC	baseMean of yak	baseMean	log2FoldChange	lfcSE	stat	p value	adjust p value
MSTRG.24042.1	1472.36	22.3117	747.336	-5.96246	0.361518	-16.4928	4.13085e-61	4.79592e-58
MSTRG.17556.1	5648.1	92.4554	2870.28	-5.80202	0.469616	-12.3548	4.58776e-35	2.6632e-32
MSTRG.23993.1	1629.38	106.802	868.092	-3.88285	0.356011	-10.9065	1.07259e-27	4.15094e-25
MSTRG.26310.2	1507.21	12255.3	6881.28	2.99778	0.296007	10.1274	4.17537e-24	1.2119e-21
MSTRG.2086.1	0.932683	274.956	137.944	7.61027	0.781025	9.74395	1.9579e-22	4.54625e-20
MSTRG.5070.1	192.002	7.04228	99.5223	-4.64958	0.498722	-9.32299	1.1311e-20	2.18868e-18
MSTRG.15463.1	342.885	2.32493	172.605	-6.75791	0.747347	-9.04252	1.53095e-19	2.53919e-17
MSTRG.14556.1	24.1462	291.247	157.697	3.53859	0.401846	8.80584	1.29874e-18	1.8848e-16
MSTRG.17188.1	7.12696	338.46	172.793	5.35503	0.609189	8.79042	1.49006e-18	1.92218e-16
MSTRG.17637.1	132.248	2.39243	67.3203	-5.56123	0.635633	-8.74912	2.15014e-18	2.49631e-16
MSTRG.23133.1	93.3064	962.351	527.829	3.31432	0.382196	8.67176	4.25499e-18	4.49095e-16
MSTRG.19856.1	321.799	1.01074	161.405	-7.54862	0.877905	-8.59844	8.08076e-18	7.81814e-16
MSTRG.14334.1	48.8507	419.59	234.22	3.0644	0.368946	8.30581	9.91406e-17	8.85401e-15
MSTRG.1578.2	1.32371	131.637	66.4802	6.26549	0.7625	8.21704	2.08593e-16	1.72983e-14
MSTRG.25340.1	16.3786	280.985	148.682	4.00539	0.495207	8.08831	6.04995e-16	4.68266e-14
MSTRG.25621.1	1.49084	158.18	79.8352	6.23258	0.781894	7.97113	1.57231e-15	1.14091e-13
MSTRG.11210.2	160.032	4.60249	82.3171	-4.89258	0.63334	-7.72504	1.11817e-14	7.63642e-13
MSTRG.11094.1	668.132	87.393	377.762	-2.89567	0.376387	-7.69332	1.43364e-14	9.24696e-13
MSTRG.14302.2	824.941	37.806	431.373	-4.30533	0.573629	-7.50543	6.12289e-14	3.74141e-12
MSTRG.24309.3	6597.28	1003.51	3800.4	-2.6823	0.359403	-7.46321	8.4439e-14	4.90168e-12
MSTRG.23993.3	250.995	30.1962	140.595	-3.00574	0.403347	-7.45201	9.19291e-14	5.08237e-12
MSTRG.4185.1	139.04	9.64522	74.3428	-3.74465	0.508973	-7.35727	1.87712e-13	9.90605e-12
MSTRG.16839.2	293.029	29.3569	161.193	-3.25396	0.450674	-7.2202	5.19106e-13	2.62036e-11
MSTRG.11962.1	4848.47	815.046	2831.76	-2.53801	0.369071	-6.87674	6.12369e-12	2.96233e-10
MSTRG.25672.1	2622.72	314.862	1468.79	-2.9997	0.438215	-6.84527	7.63329e-12	3.42015e-10
MSTRG.1419.1	0.574649	110.697	55.6358	6.6156	0.966517	6.84478	7.65925e-12	3.42015e-10
MSTRG.8.1	0.374529	95.3189	47.8467	6.9899	1.02205	6.83912	7.96821e-12	3.42633e-10
MSTRG.11065.1	7.91822	174.466	91.1922	4.26496	0.637423	6.69094	2.21748e-11	9.19461e-10
MSTRG.18535.1	1.11631	88.8395	44.9779	5.68485	0.859478	6.61431	3.73299e-11	1.49448e-09
MSTRG.16735.1	595.127	65.2756	330.201	-3.11337	0.488574	-6.37237	1.86131e-10	7.09187e-09
MSTRG.22542.1	4.31994	213.879	109.099	5.27205	0.827673	6.36973	1.89361e-10	7.09187e-09
MSTRG.14125.1	2.069	283.316	142.692	6.27294	0.988703	6.34462	2.22977e-10	8.08988e-09
MSTRG.19778.1	4.3146	130.184	67.2492	4.60093	0.727932	6.32055	2.60641e-10	9.16982e-09
MSTRG.14354.1	9.48996	306.339	157.915	4.70217	0.745008	6.31157	2.76211e-10	9.43178e-09
MSTRG.24620.1	5.52794	93.7096	49.6188	3.9409	0.630996	6.24552	4.22392e-10	1.40114e-08
MSTRG.18483.2	182.208	20.5383	101.373	-3.07373	0.498227	-6.16934	6.85735e-10	2.2115e-08
MSTRG.11174.1	93.1479	0.370956	46.7594	-6.68365	1.09468	-6.1056	1.02418e-09	3.21371e-08
MSTRG.18510.1	287.313	38.9207	163.117	-2.81976	0.465257	-6.06065	1.35577e-09	4.14222e-08
MSTRG.4416.1	7.38954	81.4367	44.4131	3.34638	0.555723	6.02168	1.72614e-09	5.13859e-08
MSTRG.10460.1	430.083	30.9462	230.515	-3.65235	0.609782	-5.98961	2.10347e-09	6.10531e-08
MSTRG.1453.1	848.7	22.2154	435.458	-4.87023	0.835813	-5.82694	5.6452e-09	1.59856e-07
MSTRG.17809.1	57.5814	1.06728	29.3244	-5.26148	0.903696	-5.82218	5.80839e-09	1.60561e-07
MSTRG.17447.2	11.3588	231.183	121.271	4.10473	0.708997	5.78948	7.06032e-09	1.90629e-07
MSTRG.21595.2	77.8047	387.492	232.648	2.27737	0.394384	5.77451	7.71782e-09	2.00899e-07
MSTRG.5536.1	6.02933	141.657	73.8429	4.27992	0.741367	5.77301	7.78677e-09	2.00899e-07
MSTRG.21006.1	329.154	62.0078	195.581	-2.36779	0.421031	-5.6238	1.86801e-08	4.71469e-07
MSTRG.11386.1	586.878	34.0165	310.447	-3.90209	0.699272	-5.58022	2.40217e-08	5.93387e-07
MSTRG.24309.1	9452.79	2976.26	6214.52	-1.65276	0.29782	-5.54953	2.86435e-08	6.92816e-07
MSTRG.5381.1	49.4253	0	24.7126	-6.93316	1.25487	-5.52499	3.29509e-08	7.80735e-07
MSTRG.21390.1	2.33535	52.6036	27.4695	4.26033	0.773343	5.50898	3.60922e-08	8.38061e-07
MSTRG.21834.1	338.299	40.465	189.382	-2.96947	0.541813	-5.48062	4.23841e-08	9.64862e-07
MSTRG.17706.2	111.343	21.4359	66.3893	-2.3346	0.428568	-5.44745	5.1098e-08	1.14086e-06
MSTRG.5997.1	3.51036	49.0201	26.2652	3.58486	0.660211	5.42988	5.63933e-08	1.23533e-06
MSTRG.6184.1	139.687	18.2717	78.9794	-2.85518	0.528809	-5.39927	6.69112e-08	1.43859e-06
MSTRG.15948.1	114.097	16.5865	65.3419	-2.71625	0.503464	-5.39511	6.8481e-08	1.44557e-06
MSTRG.7314.1	100.377	0.314412	50.3457	-6.46597	1.20683	-5.3578	8.42427e-08	1.74653e-06
MSTRG.362.1	0	72.1889	36.0944	7.00215	1.31123	5.34013	9.28803e-08	1.89183e-06
MSTRG.24135.1	109.518	5.38081	57.4492	-4.08304	0.766299	-5.32826	9.91587e-08	1.96446e-06
MSTRG.11390.1	420.82	28.6588	224.74	-3.68626	0.691991	-5.32703	9.98304e-08	1.96446e-06
MSTRG.4844.1	141.477	531.125	336.301	1.88293	0.353705	5.32344	1.01824e-07	1.9703e-06
MSTRG.21804.1	47.5622	1.93029	24.7463	-4.26475	0.804245	-5.3028	1.14042e-07	2.17055e-06
MSTRG.22492.1	0	38.5551	19.2775	6.7171	1.26895	5.29341	1.20054e-07	2.24811e-06
MSTRG.16735.2	362.419	36.2778	199.349	-3.19649	0.605403	-5.27994	1.2923e-07	2.38152e-06
MSTRG.12635.1	34.8405	0.370956	17.6057	-5.6208	1.0657	-5.27429	1.33268e-07	2.41757e-06
MSTRG.18317.1	7.54587	91.5711	49.5585	3.41426	0.652707	5.23092	1.68666e-07	3.01264e-06
MSTRG.8141.1	581.083	168.9	374.991	-1.76173	0.337682	-5.21714	1.81703e-07	3.19633e-06
MSTRG.11387.1	740.756	46.9808	393.869	-3.76404	0.723808	-5.20033	1.98939e-07	3.44728e-06
MSTRG.11962.2	1662.09	417.979	1040.04	-1.96297	0.380524	-5.15861	2.48792e-07	4.24776e-06
MSTRG.14302.3	242.135	27.5669	134.851	-3.02675	0.592221	-5.11085	3.2072e-07	5.39646e-06
MSTRG.3407.1	66.3355	0	33.1677	-6.73276	1.33537	-5.04188	4.60979e-07	7.64567e-06
MSTRG.6402.2	0	30.3508	15.1754	6.44117	1.28506	5.01234	5.37718e-07	8.79282e-06
MSTRG.12059.1	141.561	24.196	82.8783	-2.49416	0.500996	-4.9784	6.4113e-07	1.03382e-05
MSTRG.11407.2	649.829	58.5119	354.17	-3.31568	0.666646	-4.97367	6.56977e-07	1.04486e-05
MSTRG.20144.1	724.36	83.1708	403.766	-3.00682	0.605461	-4.96617	6.82867e-07	1.07136e-05
MSTRG.26542.1	0	28.7891	14.3945	6.36266	1.29199	4.92469	8.44954e-07	1.30799e-05
MSTRG.2126.4	0.965673	32.5135	16.7396	4.58938	0.935182	4.90747	9.22569e-07	1.40934e-05
MSTRG.11392.1	1354.52	110.294	732.407	-3.43542	0.702761	-4.88846	1.01628e-06	1.51371e-05
MSTRG.5429.1	553.039	123.328	338.184	-2.12321	0.434343	-4.88833	1.01697e-06	1.51371e-05
MSTRG.11373.2	767.322	101.845	434.583	-2.8144	0.577783	-4.87104	1.11011e-06	1.63145e-05
MSTRG.17874.1	439.108	81.4524	260.28	-2.37286	0.48931	-4.8494	1.23836e-06	1.79717e-05
MSTRG.11390.3	137.885	9.56853	73.7267	-3.61866	0.749426	-4.82858	1.3751e-06	1.97097e-05
MSTRG.25700.1	1.95354	58.49	30.2218	4.38889	0.912395	4.8103	1.50705e-06	2.13106e-05
MSTRG.5279.1	45.1346	264.858	154.996	2.47828	0.515435	4.80813	1.5235e-06	2.13106e-05
MSTRG.11382.4	349.321	34.8248	192.073	-3.17513	0.664117	-4.78097	1.74449e-06	2.39572e-05
MSTRG.1280.2	36.563	1.39265	18.9778	-4.31586	0.902922	-4.77988	1.75397e-06	2.39572e-05
MSTRG.23271.8	5.18264	139.576	72.3791	4.32202	0.905685	4.7721	1.82311e-06	2.4612e-05
MSTRG.12368.1	199.196	34.8639	117.03	-2.44541	0.513624	-4.76109	1.9255e-06	2.56955e-05
MSTRG.17017.2	1220.28	123.104	671.693	-3.15841	0.667533	-4.73146	2.22914e-06	2.94095e-05
MSTRG.19629.2	55.617	5.24404	30.4305	-3.22949	0.685345	-4.71221	2.45045e-06	3.1966e-05
MSTRG.16726.1	526.165	137.658	331.911	-1.90428	0.404925	-4.70281	2.56608e-06	3.31024e-05
MSTRG.11413.24	277.975	19.1918	148.583	-3.61431	0.773174	-4.67464	2.9447e-06	3.75692e-05
MSTRG.24648.1	41.336	0	20.668	-6.28907	1.34877	-4.66283	3.11897e-06	3.91832e-05
MSTRG.2712.1	987.567	119.096	553.332	-2.93047	0.628923	-4.6595	3.16973e-06	3.91832e-05
MSTRG.10320.1	417.768	106.466	262.117	-1.93728	0.415786	-4.65933	3.17245e-06	3.91832e-05
MSTRG.665.1	31.6005	0	15.8002	-6.18626	1.32909	-4.6545	3.24771e-06	3.96904e-05
MSTRG.16846.1	72.5066	0.314412	36.4105	-5.90296	1.26926	-4.6507	3.30805e-06	4.00068e-05
MSTRG.11613.2	149.576	13.2959	81.4361	-3.30183	0.710911	-4.6445	3.40909e-06	4.08036e-05
MSTRG.17044.1	498.715	90.1879	294.451	-2.4008	0.518125	-4.63362	3.59328e-06	4.25694e-05
MSTRG.18360.1	3.71775	35.0187	19.3682	3.0817	0.665599	4.62997	3.65722e-06	4.28892e-05
MSTRG.25385.1	1.49811	38.9743	20.2362	4.35223	0.944362	4.60864	4.05305e-06	4.70559e-05
MSTRG.7595.1	260.592	48.1674	154.379	-2.37406	0.515731	-4.6033	4.15844e-06	4.78014e-05
MSTRG.11415.1	475.001	39.2893	257.145	-3.39175	0.738005	-4.59583	4.31023e-06	4.90605e-05
MSTRG.26121.1	45.3239	0.628824	22.9764	-5.1334	1.11834	-4.59017	4.42875e-06	4.99202e-05
MSTRG.8583.1	94.5578	0.9761	47.7669	-5.4055	1.17978	-4.5818	4.60999e-06	5.14635e-05
MSTRG.9098.2	362.217	23.5521	192.885	-3.67805	0.803759	-4.57606	4.7382e-06	5.23909e-05
MSTRG.11375.1	181.917	20.2118	101.064	-3.02471	0.662591	-4.56497	4.99566e-06	5.47166e-05
MSTRG.7178.1	74.9435	8.59361	41.7686	-2.99489	0.656937	-4.55888	5.14282e-06	5.5802e-05
MSTRG.23669.5	129.264	420.527	274.895	1.67818	0.368818	4.55016	5.36042e-06	5.76245e-05
MSTRG.11255.1	242.697	47.7832	145.24	-2.28432	0.502793	-4.54326	5.53912e-06	5.87388e-05
MSTRG.20146.1	135.79	13.5123	74.6511	-3.1646	0.6967	-4.54227	5.56527e-06	5.87388e-05
MSTRG.11400.1	213.632	13.8406	113.736	-3.67671	0.81516	-4.51041	6.47023e-06	6.76751e-05
MSTRG.11378.1	229.53	18.0461	123.788	-3.44196	0.765217	-4.49802	6.85897e-06	7.11006e-05
MSTRG.20929.1	25.7085	0.99978	13.3541	-4.20726	0.937492	-4.48778	7.19701e-06	7.39445e-05
MSTRG.11379.1	1028.03	115.85	571.937	-3.00501	0.670084	-4.48453	7.30734e-06	7.44195e-05
MSTRG.2008.1	26.2061	0	13.103	-5.99011	1.33814	-4.47646	7.58903e-06	7.66162e-05
MSTRG.5343.1	4.88355	59.0074	31.9455	3.36849	0.755425	4.45906	8.23188e-06	8.23897e-05
MSTRG.11606.9	132.428	12.2079	72.3181	-3.24409	0.731216	-4.43656	9.14074e-06	9.07043e-05
MSTRG.23223.1	373.912	106.395	240.153	-1.78535	0.406708	-4.38977	1.13469e-05	0.000111641
MSTRG.15185.1	71.5421	8.53235	40.0372	-2.91946	0.66758	-4.3732	1.22439e-05	0.000119455
MSTRG.18454.2	180.104	36.9871	108.546	-2.2277	0.509731	-4.37035	1.24046e-05	0.000119612
MSTRG.4643.1	102.392	2.26838	52.3302	-4.73231	1.08309	-4.36927	1.2466e-05	0.000119612
MSTRG.17782.1	105.564	10.746	58.1551	-3.11059	0.718283	-4.33059	1.48713e-05	0.000141521
MSTRG.3847.1	337.886	68.4476	203.167	-2.2413	0.517982	-4.32698	1.51167e-05	0.000142687
MSTRG.16799.1	14.6949	90.4917	52.5933	2.54651	0.591156	4.30767	1.6498e-05	0.00015447
MSTRG.4810.2	8.6178	65.5603	37.0891	2.79367	0.649963	4.2982	1.72187e-05	0.000159928
MSTRG.23919.2	8.4839	52.7433	30.6136	2.56421	0.597726	4.28995	1.78713e-05	0.000164671
MSTRG.4056.3	96.3819	23.9184	60.1501	-1.96514	0.459558	-4.27616	1.90146e-05	0.000173144
MSTRG.18182.1	274.407	57.1578	165.782	-2.20227	0.515116	-4.27529	1.90891e-05	0.000173144
MSTRG.2127.1	45.5648	3.20184	24.3833	-3.57455	0.840932	-4.2507	2.13105e-05	0.000191794
MSTRG.8869.2	200.573	498.505	349.539	1.30165	0.30846	4.21982	2.445e-05	0.000218357
MSTRG.365.1	0	30.9167	15.4584	5.8579	1.39233	4.20725	2.58493e-05	0.000229092
MSTRG.6648.1	0.279077	19.3878	9.83346	4.86926	1.16077	4.19487	2.73028e-05	0.00024014
MSTRG.15190.1	65.9375	6.79537	36.3664	-3.0985	0.741693	-4.1776	2.94599e-05	0.000257165
MSTRG.23566.5	23.0851	80.6759	51.8805	1.77462	0.425078	4.17481	2.98238e-05	0.000258399
MSTRG.12858.1	25.2829	0	12.6414	-5.7409	1.37882	-4.16363	3.13225e-05	0.000269373
MSTRG.11240.1	3.46087	43.2636	23.3622	3.35445	0.806728	4.15809	3.20917e-05	0.000273959
MSTRG.11388.1	171.857	18.4798	95.1685	-3.0324	0.733009	-4.13692	3.52002e-05	0.000298302
MSTRG.17704.1	89.7523	22.9908	56.3716	-1.92637	0.467031	-4.12472	3.71185e-05	0.00031228
MSTRG.11382.5	128.565	9.00603	68.7857	-3.52398	0.860684	-4.09439	4.23278e-05	0.000353543
MSTRG.22072.2	0	16.3159	8.15797	5.5533	1.36427	4.07054	4.69034e-05	0.000388963
MSTRG.2152.1	155.162	31.0326	93.0972	-2.2485	0.552808	-4.06741	4.75379e-05	0.000391429
MSTRG.7941.1	169.589	16.1836	92.8864	-3.17135	0.782356	-4.05359	5.04377e-05	0.000412382
MSTRG.21718.1	59.2939	7.06125	33.1776	-2.89057	0.713707	-4.05008	5.12008e-05	0.000415693
MSTRG.11393.1	337.213	47.0649	192.139	-2.70989	0.670083	-4.04412	5.25207e-05	0.00042259
MSTRG.22129.1	21.4767	132.56	77.0185	2.51214	0.621359	4.04297	5.27782e-05	0.00042259
MSTRG.17876.2	236.119	49.7915	142.955	-2.18027	0.542835	-4.01646	5.90791e-05	0.0004698
MSTRG.25379.1	23.6781	117.683	70.6804	2.23363	0.557582	4.00591	6.17783e-05	0.000487922
MSTRG.13571.1	0.374529	18.7732	9.57385	4.71015	1.17815	3.99792	6.39026e-05	0.000500166
MSTRG.7987.1	116.171	10.2897	63.2304	-3.25602	0.814647	-3.99685	6.41901e-05	0.000500166
MSTRG.3667.1	9.97073	82.6264	46.2986	2.8787	0.721384	3.99053	6.59267e-05	0.000510273
MSTRG.20430.1	35.3893	136.64	86.0149	1.8972	0.478725	3.96303	7.40046e-05	0.000568549
MSTRG.483.1	0	23.2178	11.6089	5.57005	1.406	3.96164	7.44354e-05	0.000568549
MSTRG.23298.1	31.4902	0	15.7451	-5.62754	1.42179	-3.95806	7.55608e-05	0.000573373
MSTRG.24436.1	9.2127	46.4997	27.8562	2.26546	0.573152	3.95264	7.72948e-05	0.000582722
MSTRG.8876.3	20.8577	117.069	68.9632	2.38943	0.604932	3.94991	7.81811e-05	0.000585602
MSTRG.11385.1	854.753	125.993	490.373	-2.63571	0.668939	-3.94013	8.14378e-05	0.000606085
MSTRG.1490.1	278.437	23.3735	150.905	-3.31372	0.843082	-3.93048	8.4777e-05	0.000626918
MSTRG.5538.1	20.1069	185.333	102.72	3.00925	0.766691	3.92498	8.67359e-05	0.000637344
MSTRG.11147.1	41.9057	187.633	114.769	2.0942	0.534192	3.92032	8.84326e-05	0.000645725
MSTRG.11605.1	250.043	36.1905	143.117	-2.65741	0.678921	-3.91417	9.07163e-05	0.00065826
MSTRG.10457.6	484.663	38.5257	261.594	-3.36595	0.863159	-3.89958	9.63611e-05	0.000689159
MSTRG.16937.1	70.2194	14.0926	42.156	-2.23512	0.573248	-3.89905	9.65705e-05	0.000689159
MSTRG.10885.1	20.7935	0.99978	10.8966	-3.87094	0.99306	-3.89799	9.69927e-05	0.000689159
MSTRG.7821.1	303.417	54.4402	178.929	-2.38702	0.612574	-3.89671	9.75075e-05	0.000689159
MSTRG.5942.1	29.1201	103.954	66.5371	1.79353	0.460395	3.89563	9.79425e-05	0.000689159
MSTRG.11405.1	810.916	80.8074	445.861	-3.10512	0.798685	-3.8878	0.000101158	0.000707498
MSTRG.22732.1	44.3986	4.99713	24.6979	-2.95086	0.763988	-3.86244	0.000112262	0.000780458
MSTRG.196.1	16.2152	0	8.10761	-5.36137	1.38898	-3.85994	0.000113416	0.000782959
MSTRG.22693.1	16.0736	58.551	37.3123	1.83009	0.47427	3.85875	0.000113971	0.000782959
MSTRG.19935.2	46.4989	10.7143	28.6066	-2.05491	0.534976	-3.84112	0.000122475	0.000836429
MSTRG.11322.1	2.75936	33.9044	18.3319	3.37178	0.879105	3.83547	0.000125324	0.000850885
MSTRG.11409.3	66.9677	5.51287	36.2403	-3.30346	0.861701	-3.83365	0.000126257	0.000852234
MSTRG.8402.1	203.297	37.9413	120.619	-2.33275	0.609137	-3.82959	0.000128357	0.000861399
MSTRG.11372.1	305.343	53.704	179.524	-2.40519	0.628994	-3.82386	0.000131376	0.000876595
MSTRG.19846.1	68.8672	17.5206	43.1939	-1.92761	0.505908	-3.8102	0.000138852	0.000921182
MSTRG.7546.1	61.259	11.5426	36.4008	-2.31277	0.61403	-3.76654	0.000165525	0.0010919
MSTRG.11602.1	209.671	33.6619	121.666	-2.51725	0.66867	-3.76457	0.000166838	0.00109434
MSTRG.3818.2	39.3404	128.908	84.1242	1.67495	0.445924	3.75614	0.000172553	0.00112547
MSTRG.18693.2	25.2939	91.7082	58.501	1.81032	0.48377	3.74211	0.000182478	0.00118356
MSTRG.21461.1	1.44487	19.3973	10.4211	3.34846	0.903656	3.70546	0.000211008	0.001361
MSTRG.2714.1	3616.19	785.559	2200.88	-2.12964	0.575239	-3.70218	0.000213752	0.00137031
MSTRG.21817.1	16.4538	0.650734	8.55226	-3.97461	1.07431	-3.69968	0.000215873	0.00137031
MSTRG.14638.1	5.81429	58.4131	32.1137	3.10951	0.840512	3.69954	0.000215991	0.00137031
MSTRG.10295.1	177.553	50.453	114.003	-1.77231	0.479337	-3.69741	0.000217807	0.00137432
MSTRG.17387.2	15.8056	65.2789	40.5423	1.9727	0.534931	3.68778	0.000226223	0.00141971
MSTRG.25047.1	65.2202	9.70236	37.4613	-2.59769	0.705706	-3.68099	0.000232334	0.00144349
MSTRG.16892.1	180.821	58.614	119.718	-1.59334	0.432878	-3.6808	0.000232501	0.00144349
MSTRG.11603.2	142.604	17.6861	80.1451	-2.82261	0.767781	-3.67632	0.000236626	0.00146129
MSTRG.6976.1	41.2519	158.491	99.8716	1.89326	0.518144	3.65393	0.000258257	0.00158643
MSTRG.4211.1	59.2388	14.1127	36.6758	-2.00056	0.548018	-3.65055	0.000261682	0.00159902
MSTRG.11409.5	409.883	58.9308	234.407	-2.64542	0.72701	-3.63876	0.00027395	0.00166521
MSTRG.11413.3	164.308	20.588	92.4479	-2.80762	0.774528	-3.62495	0.000289022	0.00174768
MSTRG.8231.1	0	12.0797	6.03985	5.08979	1.41075	3.60786	0.000308738	0.00185723
MSTRG.140.1	0.591144	33.4672	17.0292	4.54507	1.26181	3.60201	0.000315763	0.0018897
MSTRG.23388.1	116.142	500.91	308.526	2.04007	0.570743	3.57442	0.000351005	0.00208983
MSTRG.23767.1	10.4832	0	5.24158	-4.99777	1.3993	-3.57162	0.000354781	0.00210154
MSTRG.263.1	12.9617	0	6.48087	-5.04735	1.41672	-3.56271	0.000367053	0.0021566
MSTRG.15775.2	3609.58	1154.07	2381.83	-1.61175	0.452463	-3.56218	0.000367792	0.0021566
MSTRG.20981.1	185.655	49.3247	117.49	-1.85954	0.523034	-3.5553	0.000377552	0.0022021
MSTRG.21328.1	526.87	235.442	381.156	-1.14954	0.323446	-3.55405	0.000379345	0.0022021
MSTRG.11603.3	71.4682	10.3196	40.8939	-2.62931	0.740155	-3.55237	0.000381777	0.00220519
MSTRG.17384.1	31.4479	5.22036	18.3341	-2.45278	0.690868	-3.55028	0.000384816	0.00221174
MSTRG.11851.1	86.9481	206.4	146.674	1.22954	0.347194	3.54135	0.000398078	0.00227669
MSTRG.16573.3	11.2155	72.4629	41.8392	2.54039	0.719131	3.53258	0.000411522	0.00234204
MSTRG.13636.1	11.8513	65.7615	38.8064	2.34754	0.667164	3.51868	0.000433698	0.00243909
MSTRG.13429.1	13.3456	64.9265	39.1361	2.17761	0.618906	3.51848	0.000434028	0.00243909
MSTRG.16275.1	246.406	689.855	468.131	1.46009	0.415038	3.51796	0.000434877	0.00243909
MSTRG.8242.1	6.24946	36.6218	21.4356	2.40387	0.686489	3.50169	0.000462326	0.00258058
MSTRG.26277.1	118.457	35.4276	76.9424	-1.69805	0.485588	-3.4969	0.000470706	0.00261478
MSTRG.19892.1	20.3575	0	10.1787	-5.09105	1.45789	-3.49207	0.000479285	0.00264976
MSTRG.3569.1	5.87517	57.6045	31.7398	3.02663	0.869533	3.48075	0.000500009	0.00274663
MSTRG.22730.6	30.6475	1.62683	16.1372	-3.67273	1.0554	-3.47993	0.000501538	0.00274663
MSTRG.23852.10	30.0956	2.05611	16.0758	-3.45576	0.995285	-3.47213	0.000516348	0.00281446
MSTRG.23499.1	154.619	39.5158	97.0673	-1.90686	0.550136	-3.46616	0.000527957	0.00286429
MSTRG.20226.1	123.829	295.968	209.899	1.24201	0.358893	3.46068	0.000538818	0.00290962
MSTRG.18334.1	521.533	83.5864	302.56	-2.49959	0.724086	-3.45206	0.000556328	0.00299026
MSTRG.11882.2	40.3998	3.75221	22.076	-3.12323	0.909934	-3.43237	0.000598326	0.00320118
MSTRG.757.1	4.67421	38.9476	21.8109	2.85934	0.833808	3.42925	0.000605254	0.00322339
MSTRG.11417.1	498.446	62.218	280.332	-2.79253	0.815928	-3.42252	0.000620445	0.00328921
MSTRG.21140.4	607.256	130.508	368.882	-2.13026	0.624424	-3.41156	0.000645932	0.00340876
MSTRG.17968.1	11.4453	0.325367	5.88534	-4.08651	1.20306	-3.39675	0.000681906	0.00358232
MSTRG.11413.9	539.962	68.0174	303.99	-2.77795	0.819575	-3.3895	0.000700215	0.00364876
MSTRG.23480.1	15.4089	55.6597	35.5343	1.78855	0.527712	3.38925	0.000700838	0.00364876
MSTRG.11413.21	246.485	31.5699	139.028	-2.75737	0.814405	-3.38574	0.000709862	0.00367924
MSTRG.24173.1	23.0226	0	11.5113	-4.99463	1.47919	-3.37659	0.000733899	0.00378692
MSTRG.7816.1	0	9.37934	4.68967	4.81444	1.42871	3.36977	0.000752304	0.00386471
MSTRG.11411.4	149.301	19.8502	84.5756	-2.71463	0.806135	-3.36746	0.000758643	0.00388011
MSTRG.7755.1	5.58312	43.0279	24.3055	2.73782	0.813666	3.3648	0.000765988	0.00390049
MSTRG.20141.1	1331.14	365.344	848.242	-1.81053	0.542606	-3.33673	0.00084769	0.00429768
MSTRG.13737.1	3.33025	67.4082	35.3692	3.70549	1.11482	3.32383	0.0008879	0.00448196
MSTRG.15751.2	83.9996	10.2234	47.1115	-2.8146	0.848264	-3.31807	0.000906411	0.0045556
MSTRG.6089.1	112.393	31.9802	72.1867	-1.7656	0.533122	-3.31181	0.000926943	0.00463871
MSTRG.17694.5	23.5921	2.58279	13.0875	-2.90698	0.879983	-3.30345	0.000955039	0.0047588
MSTRG.1880.1	217.122	76.9775	147.05	-1.46541	0.44426	-3.29854	0.000971906	0.00480263
MSTRG.18165.1	31.5471	93.2443	62.3957	1.52509	0.462515	3.29739	0.000975882	0.00480263
MSTRG.1068.1	29.2976	87.6678	58.4827	1.55504	0.471614	3.29728	0.000976244	0.00480263
MSTRG.14868.1	353.289	169.926	261.607	-1.04581	0.318999	-3.2784	0.00104396	0.00511407
MSTRG.5115.1	84.8828	34.1826	59.5327	-1.29026	0.395784	-3.26001	0.00111407	0.0054346
MSTRG.1036.1	0	9.96764	4.98382	4.72886	1.45149	3.25792	0.00112231	0.00545187
MSTRG.1770.1	72.5568	10.2643	41.4105	-2.63477	0.809254	-3.2558	0.00113073	0.00546853
MSTRG.660.1	0	9.59633	4.79817	4.71485	1.44863	3.25469	0.00113516	0.00546853
MSTRG.22884.1	84.4185	31.1803	57.7994	-1.40629	0.433351	-3.24516	0.00117384	0.00563151
MSTRG.25895.1	137.326	33.0475	85.1869	-1.98061	0.611184	-3.24061	0.00119272	0.00569856
MSTRG.23282.1	4.54771	38.328	21.4378	2.79584	0.863961	3.23607	0.00121189	0.00576639
MSTRG.6188.3	1.11631	16.766	8.94113	3.35306	1.03677	3.23414	0.00122009	0.00578172
MSTRG.13189.1	74.9033	226.553	150.728	1.55837	0.48382	3.22097	0.0012776	0.00602963
MSTRG.10125.3	50.6092	268.742	159.676	2.28168	0.709312	3.21675	0.00129652	0.00609415
MSTRG.19477.1	32.5144	7.93015	20.2223	-1.97174	0.614356	-3.20944	0.00132994	0.00622607
MSTRG.13570.1	0.670101	13.9774	7.32373	3.69836	1.15456	3.20325	0.00135887	0.00631631
MSTRG.12460.1	9.66812	42.832	26.25	2.0498	0.640071	3.20245	0.00136262	0.00631631
MSTRG.4640.1	77.754	181.823	129.789	1.2085	0.377441	3.20184	0.00136554	0.00631631
MSTRG.13104.1	20.3073	57.4781	38.8927	1.47519	0.462434	3.19006	0.00142245	0.00655344
MSTRG.19975.1	15.9671	67.9118	41.9394	1.99798	0.630102	3.17089	0.00151974	0.00697397
MSTRG.11202.1	0.558154	11.8807	6.21944	3.61546	1.14121	3.16811	0.00153436	0.00701333
MSTRG.24664.2	347.655	93.6778	220.666	-1.83097	0.579234	-3.16103	0.00157215	0.0071579
MSTRG.10458.1	1138.81	130.553	634.684	-2.85333	0.903808	-3.15701	0.00159397	0.00722892
MSTRG.22722.1	228.361	90.6891	159.525	-1.30968	0.418199	-3.13173	0.00173782	0.00785064
MSTRG.980.1	25.5729	1.88647	13.7297	-3.26057	1.04562	-3.11832	0.00181884	0.00816613
MSTRG.19434.1	766.59	1370.94	1068.77	0.832966	0.26716	3.11785	0.00182173	0.00816613
MSTRG.24500.1	113.921	386.788	250.355	1.71258	0.551978	3.10263	0.00191807	0.00856491
MSTRG.4494.1	8.29117	54.2703	31.2808	2.50222	0.810569	3.087	0.00202189	0.00899391
MSTRG.197.1	18.835	0.99978	9.91738	-3.54383	1.15061	-3.07996	0.00207026	0.00917392
MSTRG.11414.1	183.268	27.8236	105.546	-2.52662	0.821371	-3.07609	0.00209732	0.00925851
MSTRG.5841.1	12.0732	0.650734	6.36197	-3.50667	1.14166	-3.07157	0.00212938	0.00936443
MSTRG.12876.1	38.5897	88.1024	63.346	1.17323	0.383295	3.06091	0.00220666	0.00966766
MSTRG.7579.1	14.1092	45.8597	29.9845	1.65296	0.541076	3.05495	0.00225099	0.00982481
MSTRG.18332.1	2128.94	436.467	1282.7	-2.1679	0.711362	-3.04753	0.00230728	0.0100328
MSTRG.6165.1	262.958	81.5765	172.267	-1.63912	0.538595	-3.04332	0.0023398	0.0101362
MSTRG.24559.1	70.0306	23.1448	46.5877	-1.55367	0.514979	-3.01695	0.00255332	0.0110201
MSTRG.461.1	0	13.1265	6.56324	4.53057	1.50246	3.01544	0.00256609	0.0110342
MSTRG.23064.1	210.618	104.038	157.328	-1.00605	0.334202	-3.01032	0.00260977	0.0111806
MSTRG.4269.1	163.836	55.912	109.874	-1.51109	0.507209	-2.97922	0.00288981	0.0122904
MSTRG.19564.1	78.8168	166.615	122.716	1.06394	0.357122	2.9792	0.00289	0.0122904
MSTRG.3227.1	281.946	124.466	203.206	-1.16316	0.391096	-2.97409	0.00293858	0.0124514
MSTRG.10424.1	6.74891	25.8614	16.3052	1.85546	0.625566	2.96605	0.00301655	0.0127346
MSTRG.9543.4	1958.36	895.021	1426.69	-1.11398	0.375717	-2.96495	0.00302734	0.0127346
MSTRG.6407.2	5.08015	36.4685	20.7743	2.59889	0.877029	2.96329	0.00304372	0.0127573
MSTRG.21575.1	185.371	77.8757	131.623	-1.23045	0.415427	-2.96189	0.00305762	0.0127694
MSTRG.13935.1	78.1659	205.037	141.602	1.3609	0.460393	2.95596	0.00311696	0.0129706
MSTRG.11413.13	592.618	115.724	354.171	-2.21901	0.751759	-2.95175	0.00315978	0.0131018
MSTRG.21737.2	209.185	386.69	297.937	0.879942	0.298558	2.94731	0.00320552	0.0132442
MSTRG.26281.1	256.397	77.9602	167.179	-1.66084	0.564057	-2.94445	0.0032353	0.0133198
MSTRG.2313.1	365.901	172.238	269.07	-1.07362	0.365741	-2.93547	0.00333041	0.0136629
MSTRG.17769.2	181.967	75.8611	128.914	-1.24065	0.423152	-2.93192	0.00336873	0.0136853
MSTRG.13564.1	1.18229	15.5338	8.35802	3.17457	1.08279	2.93186	0.00336944	0.0136853
MSTRG.25021.1	172.087	55.8116	113.949	-1.57844	0.538405	-2.93169	0.00337124	0.0136853
MSTRG.3763.1	22.9401	4.535	13.7376	-2.18537	0.746523	-2.92741	0.00341803	0.0138264
MSTRG.23821.2	49.7195	13.2752	31.4973	-1.83012	0.625395	-2.92634	0.00342981	0.0138264
MSTRG.1196.1	25.9727	2.89544	14.4341	-2.81336	0.971395	-2.89621	0.00377704	0.0151735
MSTRG.19579.8	414.676	923.834	669.255	1.13711	0.394302	2.88387	0.00392826	0.0157266
MSTRG.15019.3	9.16321	31.9663	20.5648	1.74086	0.60397	2.88236	0.00394707	0.0157476
MSTRG.15629.3	197.832	63.4634	130.648	-1.58975	0.552935	-2.87512	0.00403875	0.0160582
MSTRG.10988.2	25.4557	4.01926	14.7375	-2.46018	0.85897	-2.8641	0.00418197	0.0165709
MSTRG.15511.2	71.5373	148.579	110.058	1.0396	0.363337	2.86126	0.00421961	0.0166632
MSTRG.5414.1	1257.73	3377.55	2317.64	1.39142	0.486605	2.85944	0.00424389	0.0167022
MSTRG.14325.1	41.5661	9.20499	25.3856	-2.05053	0.72036	-2.84654	0.0044197	0.0173354
MSTRG.16260.1	101.249	37.0218	69.1354	-1.4181	0.498583	-2.84427	0.00445134	0.0174007
MSTRG.11399.1	268.612	47.207	157.909	-2.32993	0.823245	-2.83018	0.00465217	0.0181247
MSTRG.11613.1	71.7158	12.5551	42.1355	-2.32968	0.823802	-2.82796	0.00468464	0.0181537
MSTRG.14108.1	6.72162	40.3572	23.5394	2.37659	0.84052	2.82753	0.00469088	0.0181537
MSTRG.9611.1	71.4088	9.8397	40.6243	-2.60687	0.923165	-2.82384	0.00474516	0.0183027
MSTRG.16835.2	31.2731	87.0211	59.1471	1.4375	0.509254	2.82275	0.00476138	0.0183045
MSTRG.22065.1	57.1892	7.0186	32.1039	-2.7217	0.964579	-2.82165	0.00477775	0.0183068
MSTRG.7055.1	105.097	37.4917	71.2945	-1.44798	0.516436	-2.8038	0.00505044	0.0192851
MSTRG.19084.1	11.44	60.2252	35.8326	2.22175	0.792693	2.80279	0.00506627	0.0192851
MSTRG.10062.1	17.4417	53.407	35.4243	1.55769	0.55648	2.79918	0.0051232	0.019438
MSTRG.18334.2	60.6564	11.6557	36.1561	-2.22473	0.79668	-2.79251	0.00523016	0.0197451
MSTRG.22408.1	26.503	104.069	65.2858	1.87693	0.672251	2.79201	0.00523815	0.0197451
MSTRG.21240.1	184.54	59.359	121.95	-1.58021	0.567431	-2.78485	0.00535533	0.0201215
MSTRG.8383.2	916.942	159.087	538.014	-2.33878	0.842736	-2.77523	0.00551634	0.0206596
MSTRG.17820.2	36.6875	79.4706	58.0791	1.09484	0.395731	2.76662	0.00566411	0.0211448
MSTRG.4203.3	0	9.78965	4.89482	4.20606	1.52249	2.76261	0.00573408	0.0213374
MSTRG.37.1	7.57693	0.370956	3.97394	-3.47444	1.2623	-2.75247	0.00591472	0.0219393
MSTRG.76.1	0	8.53824	4.26912	4.15647	1.51994	2.73463	0.00624502	0.0230907
MSTRG.19553.1	3.18907	16.5963	9.89269	2.22961	0.816617	2.7303	0.00632775	0.0233223
MSTRG.19840.4	97.8789	214.284	156.081	1.10855	0.406699	2.72573	0.00641585	0.0235013
MSTRG.8400.1	134.276	20.9848	77.6306	-2.44884	0.898438	-2.72566	0.00641729	0.0235013
MSTRG.13838.1	2.08198	13.2935	7.68775	2.41948	0.888271	2.72381	0.0064534	0.0235013
MSTRG.635.1	24.7746	1.48383	13.1292	-3.33851	1.22577	-2.72361	0.0064573	0.0235013
MSTRG.11395.1	246.551	49.221	147.886	-2.17045	0.798377	-2.71858	0.00655624	0.0237869
MSTRG.18919.1	68.5666	150.407	109.487	1.11708	0.412451	2.70839	0.00676098	0.0244533
MSTRG.4331.2	1.61928	11.9337	6.77651	2.61282	0.965242	2.70691	0.00679131	0.0244867
MSTRG.11882.1	231.836	62.4003	147.118	-1.80677	0.668217	-2.70386	0.00685382	0.0246356
MSTRG.4699.1	5.21587	0	2.60793	-4.02653	1.49212	-2.69854	0.00696443	0.0249389
MSTRG.15464.1	203.734	88.7354	146.235	-1.17805	0.436681	-2.69774	0.00698117	0.0249389
MSTRG.5092.2	2695.85	1177.17	1936.51	-1.17296	0.435775	-2.69166	0.00710965	0.02532
MSTRG.22514.1	25.1454	6.02978	15.5876	-1.95182	0.726044	-2.68829	0.00718196	0.0254992
MSTRG.21713.2	63.352	19.8121	41.582	-1.62159	0.603809	-2.6856	0.00723991	0.0256266
MSTRG.11409.1	88.1803	17.1999	52.6901	-2.19395	0.817998	-2.6821	0.00731609	0.0258176
MSTRG.9016.1	11.6641	66.6667	39.1654	2.30972	0.863889	2.67363	0.00750342	0.0263272
MSTRG.18899.1	70.4761	131.815	101.146	0.892726	0.333913	2.67353	0.00750586	0.0263272
MSTRG.2508.1	22.4026	3.20985	12.8062	-2.51796	0.942288	-2.67217	0.00753614	0.0263538
MSTRG.6384.1	180.203	27.2135	103.708	-2.46975	0.936127	-2.63826	0.00833323	0.0290537
MSTRG.24834.1	32.9586	9.0667	21.0127	-1.78676	0.679997	-2.62761	0.00859883	0.0298899
MSTRG.3877.2	183.406	79.7497	131.578	-1.17983	0.451046	-2.61576	0.00890297	0.0308548
MSTRG.6461.1	5.62885	0	2.81442	-3.9434	1.51318	-2.60604	0.00915949	0.0316493
MSTRG.7749.2	44.3581	14.1959	29.277	-1.57779	0.611815	-2.57886	0.00991267	0.0341502
MSTRG.16638.3	92.2633	43.787	68.0251	-1.06141	0.411953	-2.57653	0.00997962	0.0342207
MSTRG.14136.1	16.9954	47.6988	32.3471	1.44003	0.558995	2.5761	0.00999208	0.0342207
MSTRG.21689.1	22.3509	60.5271	41.439	1.38525	0.540088	2.56486	0.0103218	0.0352461
MSTRG.14381.1	17.8564	62.7894	40.3229	1.73257	0.679652	2.5492	0.0107971	0.0367609
MSTRG.23171.1	163.839	74.1783	119.009	-1.1222	0.442524	-2.53592	0.0112153	0.038073
MSTRG.24210.1	2.07276	12.8349	7.45384	2.42825	0.958075	2.53451	0.0112605	0.0381151
MSTRG.10079.10	2.81806	18.5923	10.7052	2.44631	0.965874	2.53274	0.0113175	0.0381966
MSTRG.16207.1	5.08367	21.9143	13.499	1.95691	0.773945	2.52848	0.0114557	0.0385508
MSTRG.18483.3	91.1347	23.5909	57.3628	-1.84868	0.732364	-2.52426	0.0115943	0.0389047
MSTRG.7717.10	25.1946	84.366	54.7803	1.66726	0.661731	2.51955	0.0117506	0.0393156
MSTRG.119.1	76.0767	28.0155	52.0461	-1.39675	0.554847	-2.51736	0.0118237	0.0394462
MSTRG.12573.1	74.695	142.124	108.409	0.914097	0.363442	2.51511	0.0118996	0.0395856
MSTRG.1598.1	0	4.72654	2.36327	3.81756	1.52313	2.50638	0.0121973	0.0404603
MSTRG.19927.2	164.625	308.027	236.326	0.891149	0.355797	2.50466	0.0122571	0.0405426
MSTRG.18816.1	6.00337	24.9321	15.4677	1.9128	0.765417	2.49903	0.0124535	0.0409789
MSTRG.13391.1	0.870221	8.68184	4.77603	2.78318	1.11378	2.49885	0.0124596	0.0409789
MSTRG.5146.1	251.636	136.443	194.039	-0.874393	0.3516	-2.4869	0.0128862	0.0422623
MSTRG.22799.1	75.9922	27.8639	51.928	-1.40515	0.566316	-2.48121	0.0130937	0.0428219
MSTRG.23315.1	38.6891	131.482	85.0856	1.6766	0.67628	2.47916	0.0131694	0.0429484
MSTRG.19608.1	0	6.22486	3.11243	3.80905	1.542	2.47019	0.013504	0.0439162
MSTRG.5768.1	1.24475	9.10934	5.17705	2.52821	1.02485	2.46691	0.0136283	0.0440955
MSTRG.815.1	0	6.16832	3.08416	3.80399	1.54211	2.46674	0.0136351	0.0440955
MSTRG.2220.1	3.47737	18.5041	10.9907	2.17607	0.889803	2.44556	0.0144626	0.046642
MSTRG.17036.2	485.788	138.047	311.918	-1.72381	0.705731	-2.44258	0.0145827	0.0468271
MSTRG.22730.4	19.7785	3.0997	11.4391	-2.39249	0.97967	-2.44213	0.0146007	0.0468271
MSTRG.4374.1	10.1801	0.314412	5.24724	-3.45543	1.41949	-2.43428	0.0149214	0.047689
MSTRG.11321.1	0	4.19867	2.09934	3.71959	1.52846	2.43355	0.0149516	0.047689
MSTRG.9955.1	151.197	76.1344	113.665	-0.975874	0.402097	-2.42697	0.0152257	0.0484303
MSTRG.12721.1	61.9829	15.9734	38.9781	-1.84676	0.76193	-2.42379	0.0153593	0.0487218
MSTRG.20675.1	15.613	3.0997	9.35637	-2.14908	0.887027	-2.42279	0.0154019	0.0487238
MSTRG.8243.4	62.8015	139.446	101.124	1.12186	0.464321	2.41613	0.0156863	0.0494884
MSTRG.13201.1	7.89663	44.0881	25.9924	2.23322	0.928021	2.40643	0.0161092	0.050685
MSTRG.18551.1	32.6323	11.8144	22.2233	-1.41577	0.588938	-2.40393	0.0162198	0.0508951
MSTRG.7648.2	54.4572	107.644	81.0504	0.969279	0.403662	2.40121	0.0163409	0.0511367
MSTRG.2058.2	33.5247	11.4088	22.4667	-1.49449	0.62337	-2.39743	0.0165105	0.0515288
MSTRG.20183.1	51.3553	110.052	80.7037	1.07291	0.449303	2.38793	0.0169433	0.0527379
MSTRG.15154.6	2915.94	1580.34	2248.14	-0.871866	0.366243	-2.38057	0.0172859	0.0536286
MSTRG.18478.1	33.2247	11.4734	22.3491	-1.4642	0.615263	-2.3798	0.0173219	0.0536286
MSTRG.17220.1	28.1716	2.76338	15.4675	-2.80431	1.18405	-2.36842	0.0178644	0.0551611
MSTRG.7144.1	59.6359	12.7535	36.1947	-2.0434	0.864666	-2.36323	0.0181164	0.0557909
MSTRG.21768.2	370.66	830.775	600.718	1.13699	0.483156	2.35326	0.0186097	0.0571585
MSTRG.23531.1	108.402	41.0126	74.7071	-1.35649	0.583457	-2.32491	0.0200766	0.0615011
MSTRG.9260.2	394.546	744.02	569.283	0.900668	0.387769	2.32269	0.0201958	0.0617034
MSTRG.18255.1	48.129	14.0123	31.0707	-1.68206	0.725219	-2.31939	0.020374	0.0620846
MSTRG.1646.1	4.84328	24.361	14.6021	2.0955	0.90473	2.31616	0.0205496	0.0624557
MSTRG.24566.1	0.374529	8.97881	4.67667	3.28525	1.41926	2.31476	0.020626	0.0625242
MSTRG.2424.4	2722.85	810.289	1766.57	-1.65687	0.716234	-2.31331	0.0207056	0.0626021
MSTRG.17212.1	16.3399	3.89522	10.1176	-1.89914	0.823918	-2.30501	0.0211661	0.0637553
MSTRG.2507.1	33.7787	4.83668	19.3077	-2.44494	1.06096	-2.30446	0.0211968	0.0637553
MSTRG.22212.1	166.803	289.729	228.266	0.787763	0.34215	2.30239	0.0213132	0.0639395
MSTRG.3844.1	81.7501	164.697	123.223	0.991304	0.431079	2.29959	0.0214716	0.0642488
MSTRG.559.1	0	6.62067	3.31034	3.59816	1.56563	2.29821	0.0215496	0.0643165
MSTRG.25797.1	16.8045	4.20162	10.5031	-1.88081	0.824629	-2.2808	0.0225604	0.0671605
MSTRG.11498.1	120.601	63.7859	92.1935	-0.903909	0.397881	-2.27181	0.0230981	0.0685855
MSTRG.13573.1	7.45042	30.524	18.9872	1.86636	0.828151	2.25365	0.0242181	0.0717275
MSTRG.23970.1	0.279077	6.07419	3.17663	3.13031	1.39	2.25202	0.024321	0.0718492
MSTRG.25018.1	15.1412	49.1183	32.1298	1.59459	0.708993	2.24909	0.0245068	0.0721845
MSTRG.5314.1	11.97	61.992	36.981	2.13355	0.948976	2.24827	0.0245589	0.0721845
MSTRG.18600.1	18.3316	3.16603	10.7488	-2.23912	0.996906	-2.24607	0.0246996	0.0724148
MSTRG.5001.1	6.101	0.314412	3.20771	-3.08291	1.37397	-2.24379	0.0248457	0.0726596
MSTRG.16602.3	3.52685	0	1.76343	-3.46171	1.54544	-2.23995	0.0250942	1
MSTRG.3642.1	0.279077	6.30778	3.29343	3.13549	1.40119	2.23773	0.0252385	0.0736229
MSTRG.13101.1	6.17802	24.9267	15.5524	1.87665	0.841469	2.2302	0.0257339	0.0748799
MSTRG.13262.1	28.2127	11.151	19.6818	-1.29327	0.581407	-2.22437	0.0261235	0.0758235
MSTRG.19686.3	2.87324	13.9587	8.416	2.0357	0.916628	2.22086	0.0263606	0.0762489
MSTRG.14407.1	168.936	63.7501	116.343	-1.35151	0.608717	-2.22026	0.0264014	0.0762489
MSTRG.3586.1	137.509	70.3308	103.92	-0.950671	0.428713	-2.2175	0.026589	0.0763221
MSTRG.9709.1	15.7524	50.5796	33.166	1.58109	0.713249	2.21675	0.0266405	0.0763221
MSTRG.11382.3	21.6955	2.25743	11.9765	-2.6789	1.2088	-2.21616	0.0266803	0.0763221
MSTRG.18444.1	55.4819	105.872	80.6771	0.911365	0.411261	2.21603	0.0266897	0.0763221
MSTRG.6562.1	56.38	10.4294	33.4047	-2.18546	0.988051	-2.21189	0.0269741	0.0769458
MSTRG.20107.6	23.2137	50.3654	36.7895	1.09637	0.49848	2.19942	0.0278479	0.0792436
MSTRG.18516.1	134.826	233.741	184.283	0.783305	0.357427	2.19151	0.0284148	0.0806591
MSTRG.13777.1	146.262	73.7692	110.016	-0.966819	0.441472	-2.18999	0.0285251	0.0807748
MSTRG.1199.2	25.2479	60.1945	42.7212	1.21233	0.555254	2.18339	0.0290073	0.0819405
MSTRG.15357.1	3.3562	18.5417	10.9489	2.18516	1.00278	2.17909	0.0293246	0.0826357
MSTRG.13811.2	50.6147	95.2842	72.9495	0.900503	0.413482	2.17785	0.0294168	0.0826948
MSTRG.13916.4	45.3	89.3358	67.3179	0.953887	0.439916	2.16834	0.030133	0.0843727
MSTRG.19766.1	24.594	53.0405	38.8172	1.08689	0.501574	2.16695	0.0302384	0.0843727
MSTRG.22125.4	13.5127	38.815	26.1639	1.43972	0.664519	2.16655	0.0302689	0.0843727
MSTRG.14697.1	87.0015	170.713	128.857	0.951817	0.439417	2.16609	0.0303044	0.0843727
MSTRG.12897.1	5.35729	20.0901	12.7237	1.79366	0.831771	2.15644	0.0310494	0.0862401
MSTRG.899.1	0	4.73809	2.36904	3.38023	1.57277	2.14923	0.0316164	0.0876053
MSTRG.19107.1	20.0022	47.6671	33.8347	1.21883	0.567616	2.14728	0.0317711	0.0878244
MSTRG.1489.1	21.4908	3.13434	12.3126	-2.39431	1.11684	-2.14383	0.0320468	0.0883761
MSTRG.7593.1	5.54067	29.2329	17.3868	2.13533	0.999516	2.13636	0.0326497	0.0898254
MSTRG.17119.1	28.4112	6.19941	17.3053	-2.00011	0.937654	-2.1331	0.0329162	0.0902203
MSTRG.13559.1	1141.57	1786.98	1464.28	0.640868	0.300495	2.13271	0.0329487	0.0902203
MSTRG.7356.1	300.608	189.677	245.142	-0.65773	0.310472	-2.11848	0.0341341	0.0932465
MSTRG.14631.1	20.7056	4.80382	12.7547	-1.90553	0.899915	-2.11746	0.034221	0.0932642
MSTRG.5565.4	30.9721	11.4059	21.189	-1.366	0.649494	-2.10318	0.0354504	0.0963887
MSTRG.24679.1	27.1483	67.7495	47.4489	1.27582	0.609512	2.09318	0.036333	0.0985575
MSTRG.21731.2	30.3642	5.53478	17.9495	-2.15467	1.03054	-2.09081	0.0365453	0.0989024
MSTRG.24104.1	1322.62	429.541	876.082	-1.5326	0.73448	-2.08665	0.0369196	0.0996829
MSTRG.3319.1	3.57088	0	1.78544	-3.26801	1.56717	-2.08529	0.037043	1
MSTRG.21046.1	45.6553	11.9556	28.8055	-1.77937	0.85353	-2.08471	0.0370953	0.0999249
MSTRG.21888.1	124.885	47.6135	86.249	-1.32981	0.639546	-2.07931	0.037589	0.101021
MSTRG.12578.1	96.3704	45.8035	71.0869	-1.04411	0.503445	-2.07393	0.0380858	0.102119
MSTRG.23564.4	962.813	1500.32	1231.56	0.63378	0.306672	2.06664	0.038768	0.103709
MSTRG.286.1	15.4734	2.74147	9.10746	-2.18523	1.05866	-2.06414	0.0390041	0.104101
MSTRG.563.3	39.5244	15.1628	27.3436	-1.32215	0.64173	-2.06029	0.0393705	0.104838
MSTRG.22742.1	4.77536	16.4059	10.5907	1.6666	0.818247	2.03679	0.0416713	0.110624
MSTRG.15984.1	141.378	337.352	239.365	1.21246	0.595463	2.03616	0.0417342	0.110624
MSTRG.24713.4	37.7159	70.755	54.2355	0.890102	0.439378	2.02583	0.0427827	0.113145
MSTRG.9551.1	805.802	1205.14	1005.47	0.576112	0.285042	2.02115	0.0432645	0.114159
MSTRG.4790.1	17.19	1.80919	9.49959	-2.59362	1.28944	-2.01143	0.0442799	0.116574
MSTRG.5607.1	3.72697	0	1.86349	-3.1659	1.57959	-2.00425	0.0450433	1
MSTRG.2423.1	4527.7	1522.22	3024.96	-1.48384	0.741333	-2.00159	0.0453289	0.119065
MSTRG.11325.1	0.837231	12.2552	6.54623	2.79724	1.39923	1.99912	0.0455953	0.119495
MSTRG.1495.1	77.0169	232.226	154.622	1.4989	0.752963	1.99066	0.046518	0.121638
MSTRG.14983.1	467.945	139.64	303.792	-1.62265	0.817258	-1.98549	0.0470904	0.122858
MSTRG.16463.1	394.472	722.352	558.412	0.857326	0.432042	1.98436	0.0472159	0.12291
MSTRG.1430.2	18.0819	44.9057	31.4938	1.26748	0.64029	1.97954	0.0477548	0.124034
MSTRG.17984.1	4245.82	1576.54	2911.18	-1.36032	0.688133	-1.97682	0.0480619	0.124553
MSTRG.2071.1	0.670101	6.11919	3.39464	2.5465	1.28896	1.97561	0.0481986	0.124629
MSTRG.14831.1	6.14855	16.969	11.5588	1.40819	0.714246	1.97157	0.0486583	0.125538
MSTRG.2849.2	6.34867	17.1778	11.7632	1.37662	0.702346	1.96004	0.0499915	0.128692
MSTRG.541.1	3.73801	0	1.869	-3.09821	1.58441	-1.95543	0.0505328	1
MSTRG.20797.1	165.652	266.305	215.978	0.677287	0.34668	1.95363	0.0507444	0.130341
MSTRG.25040.8	22.6865	49.0825	35.8845	1.06982	0.54946	1.94704	0.0515296	0.132066
MSTRG.5830.5	289.861	149.424	219.642	-0.932063	0.479247	-1.94485	0.0517934	0.13245
MSTRG.8694.1	1.04463	10.4632	5.75393	2.59142	1.33529	1.94072	0.0522921	0.133315
MSTRG.26146.2	0.295572	4.00831	2.15194	2.69203	1.38754	1.94015	0.0523615	0.133315
MSTRG.25495.1	13.4351	38.876	26.1555	1.4341	0.742193	1.93225	0.0533287	0.13548
MSTRG.23821.1	4.57876	14.1832	9.38096	1.54344	0.800406	1.92832	0.053815	0.136341
MSTRG.22005.3	39.1177	77.5081	58.3129	0.965852	0.501181	1.92715	0.0539605	0.136341
MSTRG.20997.1	7.72756	1.6961	4.71183	-1.94816	1.01115	-1.92668	0.0540197	0.136341
MSTRG.5144.5	17.3108	41.7033	29.5071	1.2104	0.631217	1.91757	0.0551661	0.138621
MSTRG.19620.1	4.36214	0.314412	2.33828	-2.67736	1.39677	-1.91683	0.0552601	0.138621
MSTRG.16202.1	125.807	218.11	171.958	0.779784	0.406845	1.91666	0.0552813	0.138621
MSTRG.18678.1	9.38335	24.3068	16.8451	1.30765	0.683429	1.91337	0.0557005	0.139371
MSTRG.16638.2	18.9506	5.9214	12.436	-1.5711	0.823152	-1.90864	0.0563083	0.140448
MSTRG.25247.1	0.949178	6.73765	3.84341	2.32948	1.22081	1.90814	0.0563726	0.140448
MSTRG.8076.2	2.72637	11.0915	6.90892	1.85693	0.980623	1.89363	0.0582747	0.144876
MSTRG.18762.1	18.8646	44.7551	31.8098	1.19677	0.63663	1.87985	0.0601283	0.149165
MSTRG.6999.1	7.07238	0.314412	3.69339	-2.82008	1.5075	-1.8707	0.0613865	0.151961
MSTRG.4736.5	3.16882	0	1.58441	-2.96378	1.58996	-1.86405	0.0623141	1
MSTRG.22902.3	351.903	598.037	474.97	0.7524	0.404508	1.86004	0.0628801	0.155327
MSTRG.14066.1	93.8153	52.3604	73.0879	-0.828868	0.446058	-1.85821	0.0631394	0.155636
MSTRG.1090.1	137.531	86.4081	111.97	-0.663087	0.357146	-1.85663	0.0633639	0.155859
MSTRG.5029.3	0.670101	7.60773	4.13891	2.58613	1.39434	1.85473	0.0636343	0.156193
MSTRG.19936.2	13.8029	4.02103	8.91194	-1.63438	0.882336	-1.85233	0.0639779	0.156705
MSTRG.19676.1	32.2461	58.7029	45.4745	0.848836	0.46122	1.84041	0.0657074	0.160603
MSTRG.25612.2	4.33109	16.6135	10.4723	1.73293	0.942933	1.8378	0.0660912	0.160899
MSTRG.20073.1	3.57282	13.2941	8.43347	1.70769	0.929258	1.83769	0.0661078	0.160899
MSTRG.24369.1	39.5579	111.92	75.7388	1.40785	0.76648	1.83677	0.0662442	0.160899
MSTRG.8973.2	12.3983	1.9522	7.17523	-2.19641	1.20212	-1.82711	0.0676826	0.163499
MSTRG.2272.2	99.7372	196.249	147.993	0.952047	0.521106	1.82697	0.0677036	0.163499
MSTRG.23444.1	11.3391	1.62683	6.48295	-2.26851	1.24183	-1.82675	0.0677371	0.163499
MSTRG.24988.1	1.1493	8.20369	4.67649	2.2605	1.24089	1.82168	0.0685028	0.165004
MSTRG.4927.1	0.574649	4.60249	2.58857	2.3295	1.28029	1.81952	0.0688329	0.165455
MSTRG.6317.1	40.651	20.1848	30.4179	-0.983229	0.543193	-1.81009	0.0702817	0.168589
MSTRG.26248.1	1.02813	6.90669	3.96741	2.25942	1.24959	1.80812	0.0705871	0.168703
MSTRG.9988.1	66.9346	35.4272	51.1809	-0.899067	0.497295	-1.80791	0.07062	0.168703
MSTRG.23394.1	41.0125	87.1513	64.0819	1.04867	0.581567	1.80319	0.0713588	0.170118
MSTRG.19579.2	31.5965	12.6307	22.1136	-1.24442	0.691753	-1.79894	0.0720283	0.171362
MSTRG.24551.3	5.42327	16.8542	11.1387	1.53974	0.858275	1.794	0.0728135	0.172876
MSTRG.14318.1	61.2243	129.959	95.5915	1.04631	0.584625	1.78972	0.0734997	0.174149
MSTRG.11715.1	23.4196	47.7832	35.6014	0.997884	0.561778	1.7763	0.075684	0.17896
MSTRG.2589.1	0.279077	3.69566	1.98737	2.54089	1.43223	1.77408	0.0760496	1
MSTRG.20349.1	48.1882	22.9387	35.5634	-1.03743	0.585942	-1.77053	0.0766387	0.180849
MSTRG.5397.4	25.9673	52.729	39.3482	0.981498	0.555536	1.76676	0.0772684	0.181886
MSTRG.14430.1	5.05796	0.650734	2.85434	-2.29574	1.29995	-1.76603	0.0773914	0.181886
MSTRG.23555.1	6.2018	0.741913	3.47185	-2.36579	1.34341	-1.76103	0.0782331	0.183492
MSTRG.1764.1	1166.88	1813.23	1490.06	0.628197	0.359629	1.74679	0.0806734	0.188834
MSTRG.496.1	12.4607	34.2105	23.3356	1.37018	0.785939	1.74337	0.0812691	0.189809
MSTRG.4130.1	119.454	68.1882	93.8213	-0.794363	0.455869	-1.74252	0.0814169	0.189809
MSTRG.16665.1	3.26427	16.9596	10.1119	2.00487	1.15159	1.74096	0.0816908	0.190066
MSTRG.20623.2	8.98869	50.6001	29.7944	2.08317	1.20169	1.73354	0.0830004	0.192553
MSTRG.5929.1	19.1177	34.9136	27.0156	0.850528	0.490776	1.73302	0.0830912	0.192553
MSTRG.13799.1	300.068	165.181	232.624	-0.842143	0.486945	-1.72944	0.0837302	0.193647
MSTRG.25022.1	15.602	34.3247	24.9634	1.08165	0.629008	1.71961	0.0855032	0.197354
MSTRG.7843.1	17.3922	5.91963	11.6559	-1.452	0.849896	-1.70844	0.0875542	0.201687
MSTRG.18662.1	95.1791	167.831	131.505	0.802669	0.470609	1.7056	0.088083	0.202504
MSTRG.12145.7	4.74431	24.8252	14.7848	1.99239	1.16956	1.70355	0.0884661	0.202982
MSTRG.7981.4	5.2434	0	2.6217	-2.73047	1.60528	-1.70093	0.088957	0.203706
MSTRG.20024.1	7.43551	1.95397	4.69474	-1.69907	1.00363	-1.69293	0.0904683	0.206759
MSTRG.20178.2	7.24836	1.59397	4.42117	-1.85492	1.09956	-1.68697	0.0916085	0.208786
MSTRG.19448.1	1086.17	1762.93	1424.55	0.686994	0.407368	1.68642	0.0917149	0.208786
MSTRG.11072.2	102.568	271.538	187.053	1.31443	0.780919	1.68319	0.0923388	0.209795
MSTRG.19146.1	22.4334	41.9482	32.1908	0.873429	0.521865	1.67367	0.0941958	0.213596
MSTRG.5181.1	157.82	92.0579	124.939	-0.764395	0.458774	-1.66617	0.0956798	0.216538
MSTRG.9124.2	91.2036	141.302	116.253	0.622301	0.37376	1.66497	0.0959184	0.216656
MSTRG.11140.2	3.2348	15.8458	9.5403	1.92167	1.15608	1.66222	0.096469	0.21736
MSTRG.6160.9	4.54577	12.1871	8.36645	1.34312	0.808594	1.66106	0.0967016	0.21736
MSTRG.19700.1	7.51288	21.5351	14.524	1.38916	0.83663	1.66042	0.0968291	0.21736
MSTRG.10032.2	22.2022	7.16927	14.6857	-1.50795	0.908579	-1.65968	0.096979	0.21736
MSTRG.23830.1	212.066	74.7711	143.419	-1.39359	0.841107	-1.65685	0.0975491	0.218217
MSTRG.17063.3	21.7706	38.5382	30.1544	0.799616	0.483399	1.65415	0.0980962	0.219019
MSTRG.7709.1	30.0262	59.742	44.8841	0.959929	0.580891	1.65251	0.0984304	0.219343
MSTRG.12460.2	69.7057	124.029	96.8674	0.810603	0.491414	1.64953	0.0990388	0.220276
MSTRG.8897.1	351.383	515.831	433.607	0.548267	0.332737	1.64775	0.0994044	0.220365
MSTRG.17726.1	13.1582	31.0755	22.1169	1.16147	0.704998	1.64748	0.0994603	0.220365
MSTRG.22751.1	8.05418	19.2466	13.6504	1.21442	0.737546	1.64656	0.0996482	0.220365
MSTRG.24686.4	257.884	130.189	194.036	-0.952576	0.581878	-1.63707	0.101615	0.223829
MSTRG.21084.2	0.949178	4.86213	2.90566	1.9662	1.20144	1.63654	0.101726	0.223829
MSTRG.11179.1	60.9384	22.783	41.8607	-1.31864	0.805903	-1.63622	0.101793	0.223829
MSTRG.4088.1	15.4349	29.9493	22.6921	0.915729	0.560688	1.63322	0.102422	0.224417
MSTRG.25954.2	57.141	106.838	81.9894	0.879943	0.538816	1.6331	0.102447	0.224417
MSTRG.23116.1	68.9633	43.2319	56.0976	-0.661434	0.405502	-1.63115	0.102859	0.224894
MSTRG.1743.4	129.971	198.55	164.26	0.60502	0.371554	1.62835	0.10345	0.225124
MSTRG.14866.2	7.53096	16.7014	12.1162	1.09509	0.672583	1.62819	0.103484	0.225124
MSTRG.4917.1	1.74044	7.3111	4.52577	1.76209	1.08243	1.6279	0.103546	0.225124
MSTRG.20650.1	129.585	62.0044	95.7946	-1.02358	0.632026	-1.61952	0.105335	0.228587
MSTRG.10043.1	91.2961	146.01	118.653	0.663053	0.409877	1.61769	0.10573	0.22879
MSTRG.23615.1	6.12284	1.3361	3.72947	-1.84398	1.14034	-1.61704	0.10587	0.22879
MSTRG.20501.1	1315.95	1987.52	1651.74	0.586941	0.363129	1.61634	0.10602	0.22879
MSTRG.15761.1	22.5548	10.5695	16.5621	-1.0558	0.657265	-1.60636	0.108195	0.233051
MSTRG.9607.1	20.0923	8.78397	14.4382	-1.13941	0.71131	-1.60185	0.10919	0.234634
MSTRG.7801.1	13.685	5.73904	9.71201	-1.19195	0.744412	-1.60119	0.109334	0.234634
MSTRG.3828.1	6.82981	0.954191	3.892	-2.15472	1.3503	-1.59574	0.110548	0.236801
MSTRG.24155.1	3.92515	11.7152	7.82019	1.45082	0.913348	1.58846	0.112182	0.239858
MSTRG.6366.1	3.78943	10.9485	7.36894	1.38006	0.870748	1.58491	0.112987	0.241135
MSTRG.22063.1	179.131	63.4839	121.308	-1.37544	0.869457	-1.58196	0.113659	0.242126
MSTRG.6653.1	3.05493	10.3525	6.70371	1.59393	1.01396	1.57198	0.115955	0.24616
MSTRG.23065.2	7.89251	18.968	13.4303	1.19203	0.758343	1.57188	0.115977	0.24616
MSTRG.5930.1	33.7294	59.1212	46.4253	0.786708	0.501399	1.56903	0.116642	0.247119
MSTRG.6380.1	1.49084	6.91824	4.20454	1.83991	1.17671	1.5636	0.117912	0.249356
MSTRG.18071.1	40.3396	23.1685	31.754	-0.781109	0.500421	-1.5609	0.118547	0.250242
MSTRG.24849.7	118.649	192.254	155.451	0.684026	0.438969	1.55826	0.119172	0.251106
MSTRG.15221.1	81.5947	48.5073	65.051	-0.739199	0.474876	-1.55661	0.119563	0.251471
MSTRG.24006.1	97.7549	148.018	122.887	0.588948	0.378981	1.55403	0.120177	0.252306
MSTRG.3796.1	6.29725	1.3361	3.81667	-1.84113	1.18817	-1.54955	0.121249	0.254074
MSTRG.3430.3	502.343	364.909	433.626	-0.456998	0.295087	-1.54869	0.121457	0.254074
MSTRG.9019.6	75.1627	253.255	164.209	1.55808	1.00771	1.54615	0.122067	0.254892
MSTRG.3325.1	0.653606	3.68294	2.16827	1.9947	1.29412	1.54136	0.12323	0.256858
MSTRG.12142.3	119.203	76.4508	97.8268	-0.632309	0.411033	-1.53834	0.123965	0.257756
MSTRG.24553.1	133.286	265.004	199.145	0.95574	0.62151	1.53777	0.124105	0.257756
MSTRG.10075.1	42.141	99.1071	70.624	1.1568	0.75774	1.52664	0.12685	0.262988
MSTRG.1088.1	25.4497	85.9883	55.719	1.55169	1.02045	1.52059	0.128363	0.265338
MSTRG.9317.1	145.97	77.6501	111.81	-0.882679	0.580913	-1.51947	0.128644	0.265338
MSTRG.18597.1	20.544	45.0174	32.7807	1.0647	0.701118	1.51858	0.128869	0.265338
MSTRG.6678.1	28.8183	57.5834	43.2009	0.95229	0.627287	1.51811	0.128987	0.265338
MSTRG.11856.2	21.9964	39.3737	30.685	0.80765	0.532205	1.51756	0.129127	0.265338
MSTRG.8432.1	2.94298	0.325367	1.63418	-2.18514	1.44258	-1.51475	0.129837	1
MSTRG.20021.1	1.52383	5.47022	3.49702	1.59264	1.06073	1.50146	0.133237	0.273301
MSTRG.21176.1	11.5189	2.85456	7.18675	-1.72552	1.15687	-1.49153	0.135821	0.277732
MSTRG.2925.1	27.3354	49.5935	38.4644	0.822304	0.551396	1.49131	0.135879	0.277732
MSTRG.23506.1	63.3015	94.9087	79.1051	0.577525	0.387499	1.49039	0.136122	0.277732
MSTRG.2055.1	76.251	42.7516	59.5013	-0.812405	0.545419	-1.48951	0.136354	0.277732
MSTRG.23901.1	11.9997	3.29302	7.64636	-1.6353	1.10536	-1.47942	0.139028	0.282682
MSTRG.7814.1	14.9752	56.394	35.6846	1.64178	1.11327	1.47473	0.140285	0.28474
MSTRG.24932.1	186.446	257.318	221.882	0.459466	0.314655	1.46022	0.144229	0.292234
MSTRG.3950.1	4.92224	12.8926	8.90744	1.25121	0.859266	1.45614	0.145354	0.294
MSTRG.8120.1	36.2224	11.4808	23.8516	-1.46688	1.00882	-1.45405	0.145931	0.294655
MSTRG.12066.1	0.591144	3.67198	2.13156	1.96432	1.36029	1.44404	0.148727	0.299445
MSTRG.4981.2	7.24267	1.80919	4.52593	-1.69812	1.17631	-1.4436	0.148851	0.299445
MSTRG.5691.1	12.554	4.9625	8.75824	-1.22103	0.846297	-1.4428	0.149078	0.299445
MSTRG.17706.1	4.92951	0.943236	2.93637	-1.86063	1.29167	-1.44048	0.149731	0.300222
MSTRG.11606.12	26.4728	9.73816	18.1055	-1.31177	0.911207	-1.4396	0.149981	0.300222
MSTRG.6779.1	18.4421	34.2756	26.3589	0.870868	0.605651	1.4379	0.150461	0.300664
MSTRG.10457.3	34.3597	11.2468	22.8033	-1.43648	0.999768	-1.43681	0.150772	0.300767
MSTRG.5999.2	5.89871	1.37074	3.63472	-1.74403	1.2162	-1.43399	0.151575	0.30185
MSTRG.2907.1	30.4762	51.6635	41.0699	0.742833	0.521291	1.42499	0.154161	0.306474
MSTRG.10519.1	9.09506	19.4618	14.2784	1.04891	0.736809	1.42359	0.154566	0.306754
MSTRG.8290.1	242.499	147.116	194.808	-0.701186	0.493217	-1.42166	0.155126	0.30734
MSTRG.18292.3	95.022	136.955	115.988	0.521214	0.367686	1.41755	0.156322	0.309183
MSTRG.19978.1	90.2205	144.014	117.117	0.662782	0.468435	1.41489	0.157102	0.309737
MSTRG.26446.1	102.68	165.839	134.259	0.674277	0.476599	1.41477	0.157136	0.309737
MSTRG.9985.1	446.139	650.099	548.119	0.535882	0.379889	1.41063	0.158354	0.311609
MSTRG.5152.1	13.7217	6.02059	9.87115	-1.11081	0.789207	-1.4075	0.159278	0.312897
MSTRG.5182.2	613.316	403.714	508.515	-0.593493	0.422262	-1.40551	0.159871	0.31353
MSTRG.13064.1	182.16	103.186	142.673	-0.792713	0.566054	-1.40042	0.161388	0.315971
MSTRG.20731.1	9.72113	20.7805	15.2508	1.02984	0.736108	1.39904	0.161801	0.316247
MSTRG.3565.1	2.05251	7.97456	5.01354	1.62799	1.16536	1.39698	0.162419	0.316921
MSTRG.15569.1	48.7951	75.4449	62.12	0.617827	0.442694	1.39561	0.162833	0.317197
MSTRG.3022.1	31.8166	11.5237	21.6701	-1.32796	0.952908	-1.39359	0.163441	0.317847
MSTRG.7625.2	38.6265	71.1979	54.9122	0.855579	0.615405	1.39027	0.164447	0.319269
MSTRG.19893.1	10.408	22.3034	16.3557	1.04261	0.751982	1.38648	0.165601	0.320974
MSTRG.14617.1	2.83832	9.01816	5.92824	1.49392	1.07886	1.38472	0.166139	0.321479
MSTRG.18532.1	78.4294	30.2619	54.3456	-1.25434	0.908663	-1.38043	0.167455	0.323471
MSTRG.25469.1	218.94	151.372	185.156	-0.526301	0.381503	-1.37955	0.167726	0.323471
MSTRG.4319.1	32.5147	52.568	42.5414	0.669143	0.486624	1.37507	0.169109	0.325598
MSTRG.24901.2	24.0927	46.1625	35.1276	0.892913	0.651061	1.37147	0.170227	0.327208
MSTRG.9683.1	6.15049	1.25765	3.70407	-1.78646	1.30581	-1.36808	0.171286	0.328533
MSTRG.16752.1	44.3554	21.7347	33.0451	-0.969779	0.709184	-1.36746	0.171482	0.328533
MSTRG.24715.3	7.99548	1.94302	4.96925	-1.65755	1.21767	-1.36124	0.173437	0.33173
MSTRG.11398.1	10.5052	2.78529	6.64526	-1.60022	1.18379	-1.35178	0.176446	0.336931
MSTRG.26388.4	650.016	906.044	778.03	0.47281	0.351055	1.34683	0.178036	0.339409
MSTRG.15855.3	18.7592	40.65	29.7046	1.04239	0.774864	1.34526	0.178542	0.339512
MSTRG.3310.1	831.289	587.856	709.572	-0.493678	0.367089	-1.34484	0.178675	0.339512
MSTRG.6182.1	69.9392	107.196	88.5676	0.606855	0.452269	1.3418	0.179661	0.340827
MSTRG.25102.1	11.649	4.90772	8.27834	-1.14462	0.857215	-1.33527	0.181787	0.344297
MSTRG.10631.1	5.61235	16.2736	10.943	1.3534	1.01461	1.33392	0.182232	0.344578
MSTRG.16054.1	3.5801	0.628824	2.10446	-1.83032	1.38322	-1.32323	0.185757	0.350674
MSTRG.19346.1	14.1149	5.9075	10.0112	-1.15053	0.874574	-1.31554	0.18833	0.354953
MSTRG.619.1	9.56528	2.62838	6.09683	-1.54691	1.17853	-1.31257	0.189327	0.356254
MSTRG.3222.1	2.15172	7.30015	4.72593	1.53148	1.16864	1.31048	0.190032	0.357002
MSTRG.24551.2	22.1176	40.5728	31.3452	0.834215	0.638379	1.30677	0.191291	0.358489
MSTRG.8344.1	93.9878	151.649	122.819	0.671815	0.514277	1.30633	0.191441	0.358489
MSTRG.19165.2	57.5183	85.2677	71.393	0.561235	0.430336	1.30418	0.192173	0.35928
MSTRG.5229.2	438.447	565.167	501.807	0.363348	0.279382	1.30054	0.193416	0.360939
MSTRG.12825.1	28.5269	53.0354	40.7812	0.8462	0.651042	1.29976	0.193682	0.360939
MSTRG.18075.1	58.9992	91.2888	75.144	0.614081	0.473458	1.29701	0.194627	0.362118
MSTRG.12816.1	3.20181	0.370956	1.78638	-1.98083	1.5321	-1.29289	0.19605	1
MSTRG.20783.1	3.38191	10.3744	6.87816	1.38111	1.07089	1.28969	0.197157	0.366239
MSTRG.5178.1	158.051	57.1037	107.577	-1.30379	1.02014	-1.27804	0.201234	0.373215
MSTRG.11361.1	196.246	326.486	261.366	0.709925	0.557239	1.27401	0.202662	0.375263
MSTRG.6613.1	202.607	130.583	166.595	-0.619411	0.487009	-1.27187	0.20342	0.376068
MSTRG.1775.2	43.8246	19.7442	31.7844	-1.07259	0.847688	-1.26532	0.205757	0.379784
MSTRG.16719.1	28.1263	44.4205	36.2734	0.638365	0.505354	1.2632	0.206516	0.380337
MSTRG.25990.1	11.44	26.5207	18.9803	1.10118	0.872111	1.26266	0.206712	0.380337
MSTRG.3033.2	168.16	229.85	199.005	0.4444	0.354849	1.25236	0.210437	0.386579
MSTRG.19005.1	256.073	173.515	214.794	-0.551927	0.441164	-1.25107	0.210909	0.386833
MSTRG.25412.1	11.6709	25.7702	18.7206	1.04744	0.838553	1.2491	0.211628	0.38754
MSTRG.22680.8	2.4895	7.07397	4.78174	1.32472	1.06282	1.24642	0.21261	0.388726
MSTRG.12481.1	25.1673	39.8542	32.5107	0.648545	0.521052	1.24468	0.213248	0.389239
MSTRG.13140.1	6.2018	1.6286	3.9152	-1.54628	1.24316	-1.24383	0.213562	0.389239
MSTRG.21706.1	0.574649	3.43603	2.00534	1.79322	1.44286	1.24282	0.213934	1
MSTRG.12853.9	9.44605	21.9282	15.6871	1.11705	0.901015	1.23977	0.215062	0.391359
MSTRG.12787.1	9.65345	3.60448	6.62897	-1.24455	1.00644	-1.23659	0.216239	0.392886
MSTRG.11189.1	20.3181	34.2564	27.2872	0.736173	0.596335	1.2345	0.217018	0.393684
MSTRG.14095.1	141.799	194.642	168.221	0.452437	0.366873	1.23322	0.217492	0.393928
MSTRG.177.2	34.9516	12.5637	23.7577	-1.29781	1.0549	-1.23027	0.218596	0.395312
MSTRG.5224.1	51.2721	78.9789	65.1255	0.610108	0.498185	1.22466	0.220703	0.398502
MSTRG.26421.1	40.0269	26.3812	33.2041	-0.58626	0.479288	-1.22319	0.221258	0.398884
MSTRG.26326.1	73.2995	45.1311	59.2153	-0.674181	0.552742	-1.2197	0.222577	0.400639
MSTRG.16431.1	0.374529	2.9428	1.65866	1.87731	1.54512	1.21499	0.22437	1
MSTRG.17122.1	2.06549	8.39523	5.23036	1.58028	1.30117	1.21451	0.224553	0.403569
MSTRG.12142.1	14.4194	26.7581	20.5887	0.853058	0.706234	1.2079	0.227087	0.407083
MSTRG.18724.2	39.9648	25.8907	32.9278	-0.609922	0.505079	-1.20758	0.227209	0.407083
MSTRG.24208.1	3.9619	0.685368	2.32364	-1.7561	1.45969	-1.20307	0.228951	0.409571
MSTRG.15332.1	15.1684	25.5609	20.3646	0.739388	0.62159	1.18951	0.234239	0.418386
MSTRG.11585.1	19.5344	29.6021	24.5682	0.582727	0.495724	1.17551	0.239791	0.427646
MSTRG.18126.1	0.558154	2.93007	1.74411	1.67712	1.4304	1.17248	0.241003	1
MSTRG.20624.1	87.5608	582.309	334.935	1.77857	1.52344	1.16747	0.243022	0.432611
MSTRG.6481.1	227.324	164.938	196.131	-0.454709	0.38973	-1.16673	0.24332	0.432611
MSTRG.14514.1	5.02472	0.696323	2.86052	-1.79268	1.54037	-1.1638	0.244505	0.434052
MSTRG.12857.2	59.3186	35.8639	47.5913	-0.696331	0.5998	-1.16094	0.245667	0.435449
MSTRG.12033.2	1176.29	889.826	1033.06	-0.398055	0.34338	-1.15922	0.246365	0.435894
MSTRG.14019.1	6.44958	14.1313	10.2905	1.01691	0.877798	1.15848	0.246668	0.435894
MSTRG.4969.1	89.357	125.653	107.505	0.48317	0.417702	1.15673	0.247382	0.435968
MSTRG.12007.3	11.5662	5.30059	8.43341	-1.03561	0.895617	-1.15631	0.247555	0.435968
MSTRG.19534.1	3.42218	0.954191	2.18819	-1.45734	1.26141	-1.15533	0.247955	0.435968
MSTRG.24097.1	12.7761	22.9976	17.8869	0.808613	0.700279	1.1547	0.248213	0.435968
MSTRG.14291.1	9.59645	17.2805	13.4385	0.809685	0.705119	1.1483	0.250846	0.439928
MSTRG.19126.3	511.42	679.132	595.276	0.403491	0.351902	1.1466	0.251547	0.440492
MSTRG.15214.1	121.511	168.671	145.091	0.46352	0.405503	1.14308	0.253007	0.442382
MSTRG.3779.1	5.2343	12.2466	8.74046	1.08163	0.947577	1.14147	0.253673	0.442879
MSTRG.5104.1	1.11631	6.48543	3.80087	1.70079	1.49166	1.1402	0.254204	0.443097
MSTRG.14675.1	4.42654	1.11287	2.76971	-1.55312	1.36317	-1.13934	0.254561	0.443097
MSTRG.7445.1	11.438	5.23603	8.33704	-1.04453	0.919008	-1.13658	0.255712	0.444434
MSTRG.4572.1	3.01818	7.62375	5.32096	1.16836	1.0346	1.12928	0.258778	0.448903
MSTRG.23823.1	35.5131	55.9561	45.7346	0.631029	0.559114	1.12862	0.259057	0.448903
MSTRG.13013.1	124.825	164.343	144.584	0.390551	0.346553	1.12696	0.25976	0.449451
MSTRG.19470.1	143.895	100.23	122.062	-0.509575	0.453156	-1.1245	0.2608	0.449539
MSTRG.23890.3	346.013	470.107	408.06	0.435944	0.38782	1.12409	0.260976	0.449539
MSTRG.12114.2	1330.09	1078.86	1204.47	-0.299786	0.266814	-1.12358	0.261192	0.449539
MSTRG.19031.1	18.2583	8.82131	13.5398	-0.959075	0.853891	-1.12318	0.26136	0.449539
MSTRG.19530.1	92.4991	130.75	111.624	0.488414	0.435647	1.12112	0.262236	0.450378
MSTRG.22125.1	36.686	24.1635	30.4247	-0.587368	0.524662	-1.11952	0.26292	0.450886
MSTRG.11715.2	6.08257	12.7668	9.4247	0.989155	0.887759	1.11422	0.265187	0.454103
MSTRG.11183.2	376.52	266.69	321.605	-0.488369	0.438889	-1.11274	0.26582	0.454517
MSTRG.26422.1	20.1969	32.2384	26.2177	0.662354	0.598852	1.10604	0.268709	0.458188
MSTRG.14531.1	9.04399	4.37926	6.71163	-0.970531	0.878484	-1.10478	0.269255	0.458188
MSTRG.21867.2	17.4817	9.00426	13.243	-0.88459	0.800826	-1.1046	0.269334	0.458188
MSTRG.634.1	29.8854	15.2649	22.5752	-0.896254	0.811744	-1.10411	0.269545	0.458188
MSTRG.4513.1	15.6509	5.92587	10.7884	-1.20183	1.10916	-1.08354	0.278568	0.472833
MSTRG.23304.1	112.35	153.2	132.775	0.442161	0.409712	1.0792	0.2805	0.475416
MSTRG.26115.2	53.7375	79.4815	66.6095	0.55208	0.512425	1.07739	0.281307	0.476089
MSTRG.17963.2	3.85917	8.24338	6.05128	1.00874	0.937784	1.07566	0.282078	0.4767
MSTRG.13080.1	9.02749	18.1956	13.6115	0.925581	0.867688	1.06672	0.286098	0.48279
MSTRG.19051.1	85.5292	53.7494	69.6393	-0.649166	0.612654	-1.0596	0.289328	0.487532
MSTRG.24883.1	3896.8	2776.66	3336.73	-0.478886	0.453701	-1.05551	0.291191	0.489293
MSTRG.19852.1	116.256	64.4725	90.3643	-0.80095	0.758865	-1.05546	0.291216	0.489293
MSTRG.25439.8	4.29592	10.9686	7.63226	1.16331	1.10416	1.05357	0.292078	0.490033
MSTRG.3402.2	110.207	153.768	131.987	0.472067	0.448882	1.05165	0.29296	0.490216
MSTRG.26408.1	27.1754	16.8826	22.029	-0.657162	0.62498	-1.05149	0.293032	0.490216
MSTRG.5247.1	21.005	10.9109	15.9579	-0.870376	0.830042	-1.04859	0.294365	0.491679
MSTRG.20401.10	102.934	144.254	123.594	0.480344	0.458805	1.04694	0.295125	0.491679
MSTRG.19671.1	3.95462	1.27956	2.61709	-1.29424	1.23819	-1.04526	0.295901	0.491679
MSTRG.6801.3	15.6441	31.0729	23.3585	0.918401	0.878756	1.04512	0.29597	0.491679
MSTRG.22308.3	0.837231	6.30626	3.57174	1.64987	1.58021	1.04408	0.296447	0.491679
MSTRG.5829.1	15.2802	28.8758	22.078	0.844701	0.809037	1.04408	0.296447	0.491679
MSTRG.8776.1	9.22192	15.7505	12.4862	0.733794	0.705648	1.03989	0.298393	0.493487
MSTRG.10632.1	112.711	161.372	137.042	0.504641	0.485705	1.03899	0.29881	0.493487
MSTRG.14525.1	30.0822	17.9277	24.005	-0.707206	0.680775	-1.03882	0.298886	0.493487
MSTRG.1749.1	59.3248	9.49809	34.4115	-1.6163	1.55803	-1.0374	0.299549	0.493487
MSTRG.26449.1	78.3577	107.223	92.7903	0.445917	0.430406	1.03604	0.300184	0.493487
MSTRG.16201.4	0.670101	2.58279	1.62645	1.46232	1.41164	1.0359	0.300247	1
MSTRG.18.1	30.7751	53.1729	41.974	0.743541	0.718034	1.03552	0.300425	0.493487
MSTRG.24278.1	56.4237	27.4702	41.9469	-0.945095	0.913467	-1.03462	0.300844	0.493487
MSTRG.5036.2	121.055	179.937	150.496	0.553306	0.534892	1.03442	0.300938	0.493487
MSTRG.7530.1	22.5282	12.3393	17.4338	-0.809983	0.78396	-1.03319	0.301513	0.493684
MSTRG.3056.1	6.6497	14.8691	10.7594	1.02287	0.990817	1.03235	0.301909	0.493684
MSTRG.16578.1	80.1623	105.288	92.7251	0.389379	0.378169	1.02964	0.303178	0.494833
MSTRG.2319.1	8.22653	19.7226	13.9746	1.09369	1.06283	1.02903	0.303463	0.494833
MSTRG.24137.1	30.8894	43.1034	36.9964	0.472576	0.465073	1.01613	0.309566	0.50217
MSTRG.10638.3	23.3287	37.9176	30.6232	0.668223	0.657652	1.01607	0.309595	0.50217
MSTRG.25253.1	127.417	88.4117	107.914	-0.513908	0.505824	-1.01598	0.309638	0.50217
MSTRG.16430.1	1.93135	5.65081	3.79108	1.26344	1.2437	1.01587	0.309693	0.50217
MSTRG.4376.1	25.6516	7.89611	16.7738	-1.33079	1.3148	-1.01217	0.311458	0.504328
MSTRG.5449.1	94.6851	59.6056	77.1454	-0.642191	0.636439	-1.00904	0.312957	0.505781
MSTRG.14883.1	17.7296	10.7454	14.2375	-0.681338	0.675613	-1.00847	0.313227	0.505781
MSTRG.19953.1	353.826	475.897	414.862	0.421562	0.418621	1.00703	0.313922	0.506199
MSTRG.8584.2	70.7678	94.6856	82.7267	0.416801	0.414329	1.00597	0.314432	0.506318
MSTRG.1715.1	4.65044	2.03243	3.34143	-1.05396	1.05176	-1.0021	0.316298	0.508617
MSTRG.8239.4	81.7714	115.8	98.7859	0.489316	0.489576	0.999468	0.317568	0.509954
MSTRG.26550.1	10.7915	18.5769	14.6842	0.727858	0.731071	0.995606	0.319442	0.512254
MSTRG.16605.3	29.4065	15.9411	22.6738	-0.826348	0.830901	-0.99452	0.31997	0.512393
MSTRG.1641.2	28.8569	42.2196	35.5383	0.534272	0.538597	0.991971	0.321212	0.513218
MSTRG.6884.2	11.9591	19.6504	15.8048	0.69222	0.69805	0.991649	0.321369	0.513218
MSTRG.25387.1	136.903	632.944	384.923	1.48697	1.50171	0.990183	0.322085	0.513429
MSTRG.4044.1	2.88052	6.52478	4.70265	1.03979	1.05075	0.989567	0.322386	0.513429
MSTRG.25407.1	2.38483	5.89772	4.14128	1.13224	1.1476	0.986616	0.323831	0.515024
MSTRG.22327.1	5.24728	11.0316	8.13945	0.943405	0.958868	0.983873	0.325178	0.516459
MSTRG.5140.1	60.6347	84.5172	72.576	0.469066	0.477317	0.982713	0.325749	0.516659
MSTRG.5949.9	90.2175	119.049	104.633	0.397758	0.405265	0.981476	0.326358	0.516919
MSTRG.6374.2	2.63092	0.628824	1.62987	-1.42301	1.4519	-0.980102	0.327036	1
MSTRG.2709.3	15.5338	23.2031	19.3685	0.551679	0.563275	0.979413	0.327376	0.517359
MSTRG.21757.1	50.1865	73.8675	62.027	0.539458	0.55097	0.979107	0.327527	0.517359
MSTRG.6025.5	16.4391	26.5716	21.5054	0.670938	0.687497	0.975914	0.329107	0.519149
MSTRG.23274.1	0.965673	3.05412	2.00989	1.29784	1.3339	0.972967	0.33057	1
MSTRG.25657.1	494.128	672.574	583.351	0.436098	0.449089	0.971074	0.331512	0.522232
MSTRG.12853.6	46.108	31.7816	38.9448	-0.522524	0.538925	-0.969566	0.332263	0.522706
MSTRG.18411.5	95.8594	68.7955	82.3275	-0.467625	0.484204	-0.965759	0.334165	0.524987
MSTRG.7504.1	3.65905	1.3361	2.49758	-1.17673	1.22189	-0.963036	0.33553	0.526419
MSTRG.2784.1	10.4429	16.7094	13.5761	0.63348	0.661114	0.9582	0.337962	0.528845
MSTRG.10616.2	39.8562	24.0735	31.9649	-0.693365	0.723649	-0.95815	0.337987	0.528845
MSTRG.8826.1	44.4061	82.1928	63.2994	0.817395	0.855997	0.954904	0.339626	0.530521
MSTRG.2676.1	4.00035	10.2817	7.14103	1.13116	1.18543	0.95422	0.339972	0.530521
MSTRG.12791.1	1.18229	4.23625	2.70927	1.33774	1.40468	0.952343	0.340923	0.531094
MSTRG.12898.1	45.7568	31.2946	38.5257	-0.526422	0.553144	-0.95169	0.341254	0.531094
MSTRG.4678.1	1.50733	4.64631	3.07682	1.25803	1.3279	0.947384	0.343443	0.533786
MSTRG.13814.4	1.70745	4.80559	3.25652	1.18789	1.25543	0.9462	0.344047	0.534008
MSTRG.16895.1	28.7657	17.0913	22.9285	-0.714417	0.756128	-0.944837	0.344742	0.534374
MSTRG.10563.3	45.0777	66.3649	55.7213	0.547387	0.580929	0.942261	0.346059	0.5357
MSTRG.5777.6	203.032	162.887	182.96	-0.313006	0.336991	-0.928825	0.35298	0.54507
MSTRG.10963.1	12.9594	5.43264	9.19604	-1.0621	1.14366	-0.928686	0.353052	0.54507
MSTRG.7490.1	258.389	318.321	288.355	0.298608	0.322285	0.926531	0.35417	0.546071
MSTRG.1686.1	58.7371	37.0801	47.9086	-0.634653	0.690365	-0.9193	0.357939	0.551149
MSTRG.12052.5	16.5439	25.6693	21.1066	0.595023	0.648942	0.916914	0.359188	0.551639
MSTRG.12267.1	13.4426	19.6614	16.552	0.533084	0.581413	0.916877	0.359207	0.551639
MSTRG.25179.1	887.231	633.462	760.346	-0.473622	0.518879	-0.912778	0.361359	0.553979
MSTRG.20186.7	63.0811	44.3602	53.7207	-0.488452	0.535489	-0.91216	0.361685	0.553979
MSTRG.17979.2	185.2	127.186	156.193	-0.525641	0.577249	-0.910597	0.362508	0.554277
MSTRG.5954.1	3.94007	1.3361	2.63808	-1.22024	1.34095	-0.909977	0.362834	0.554277
MSTRG.12827.7	34.6087	49.394	42.0013	0.500911	0.553573	0.904868	0.365535	0.556277
MSTRG.18815.1	8.99791	18.4395	13.7187	0.93226	1.03034	0.90481	0.365566	0.556277
MSTRG.5834.1	21.7991	10.1201	15.9596	-0.97066	1.07281	-0.904783	0.365581	0.556277
MSTRG.3607.1	36.5401	24.0303	30.2852	-0.573299	0.634621	-0.903373	0.366328	0.556684
MSTRG.15381.1	0.870221	2.86552	1.86787	1.24602	1.38603	0.898987	0.368659	1
MSTRG.21516.1	0.749057	4.40177	2.57541	1.42352	1.59264	0.893806	0.371426	0.563123
MSTRG.7567.1	117.909	151.548	134.728	0.359683	0.40251	0.893601	0.371535	0.563123
MSTRG.15632.1	4.09798	9.02912	6.56355	0.973371	1.09242	0.891022	0.372917	0.563383
MSTRG.21737.3	69.6556	88.6605	79.1581	0.345066	0.387679	0.890082	0.373422	0.563383
MSTRG.8978.1	22.0516	33.1314	27.5915	0.558343	0.627643	0.889587	0.373687	0.563383
MSTRG.12178.4	1.24475	3.7839	2.51432	1.22147	1.37425	0.888826	0.374097	0.563383
MSTRG.280.2	37.7583	82.7944	60.2763	0.979982	1.10264	0.888758	0.374133	0.563383
MSTRG.3690.2	3.15232	6.84096	4.99664	0.94375	1.0687	0.883078	0.377194	0.567257
MSTRG.11506.1	1.69096	4.51309	3.10202	1.11671	1.26648	0.881745	0.377915	0.567324
MSTRG.19845.1	61.6902	85.3556	73.5229	0.453449	0.514588	0.881189	0.378216	0.567324
MSTRG.18180.3	45.5423	61.9426	53.7425	0.42674	0.486031	0.87801	0.379938	0.569172
MSTRG.19547.1	52.7947	69.5959	61.1953	0.386304	0.440447	0.877072	0.380448	0.569201
MSTRG.5032.1	26.7017	18.1867	22.4442	-0.527782	0.613474	-0.860316	0.389615	0.581085
MSTRG.3818.3	4.26863	9.1594	6.71401	0.937057	1.08987	0.859788	0.389906	0.581085
MSTRG.20468.5	74.2326	95.5281	84.8804	0.358382	0.416934	0.859564	0.390029	0.581085
MSTRG.10760.2	22.6521	14.399	18.5255	-0.615176	0.716234	-0.858904	0.390393	0.581085
MSTRG.11181.3	49.2133	78.0793	63.6463	0.625514	0.732024	0.854499	0.392829	0.583962
MSTRG.22030.1	19.2427	11.8917	15.5672	-0.658237	0.773134	-0.851389	0.394553	0.585776
MSTRG.24062.1	47.6241	32.7734	40.1987	-0.520248	0.612415	-0.849503	0.395602	0.586582
MSTRG.4510.1	78.1979	101.486	89.8419	0.372572	0.439354	0.848001	0.396438	0.586997
MSTRG.17232.1	32.3563	20.6484	26.5024	-0.617805	0.729246	-0.847183	0.396893	0.586997
MSTRG.26146.1	7.85031	13.5307	10.6905	0.733629	0.867339	0.845838	0.397643	0.587358
MSTRG.5803.1	141.872	105.019	123.445	-0.42456	0.502754	-0.84447	0.398407	0.587739
MSTRG.21930.4	83.5051	107.645	95.5748	0.359977	0.428573	0.839944	0.40094	0.590725
MSTRG.5399.1	6.97123	3.60448	5.28786	-0.850194	1.01936	-0.834044	0.404256	0.594856
MSTRG.14331.1	16.7912	25.2764	21.0338	0.573697	0.692881	0.827987	0.407678	0.599132
MSTRG.8751.1	5.72999	11.0177	8.37386	0.822119	0.995464	0.825865	0.408881	0.599573
MSTRG.11756.1	22.6906	14.4428	18.5667	-0.623303	0.755288	-0.825252	0.409229	0.599573
MSTRG.8108.1	949.504	752.205	850.854	-0.330368	0.40058	-0.824725	0.409528	0.599573
MSTRG.2747.4	81.931	106.109	94.0202	0.367886	0.448269	0.820681	0.411828	0.601768
MSTRG.21553.1	16.5785	22.7738	19.6761	0.43983	0.536494	0.819823	0.412317	0.601768
MSTRG.16529.1	25.2585	35.3082	30.2834	0.461756	0.563874	0.8189	0.412844	0.601768
MSTRG.12106.2	67.9186	51.7529	59.8358	-0.382552	0.46741	-0.81845	0.4131	0.601768
MSTRG.6374.3	7.08123	3.51331	5.29727	-0.863802	1.057	-0.81722	0.413803	0.602036
MSTRG.12571.2	108.256	140.403	124.329	0.364784	0.452116	0.806838	0.41976	0.609939
MSTRG.25408.1	8.03611	14.0683	11.0522	0.734821	0.917584	0.800821	0.423235	0.613778
MSTRG.11503.2	125.443	155.425	140.434	0.307106	0.383675	0.800434	0.42346	0.613778
MSTRG.25539.3	2139.46	2591.86	2365.66	0.273456	0.343464	0.796169	0.425934	0.616595
MSTRG.14902.1	7.53072	14.1912	10.8609	0.805068	1.02049	0.788905	0.430168	0.620848
MSTRG.18996.2	41.1102	54.918	48.0141	0.406919	0.516559	0.78775	0.430843	0.620848
MSTRG.2131.1	14.5628	7.17551	10.8692	-0.884573	1.12298	-0.787702	0.430871	0.620848
MSTRG.5142.2	522.862	625.86	574.361	0.25701	0.326377	0.787463	0.431011	0.620848
MSTRG.1972.3	12961.1	15580.3	14270.7	0.262648	0.334699	0.784727	0.432613	0.622384
MSTRG.9455.1	18.3446	37.0313	27.688	0.877923	1.12139	0.782888	0.433693	0.623165
MSTRG.1763.1	74.2662	55.3018	64.784	-0.413475	0.530697	-0.779117	0.435911	0.625577
MSTRG.10606.1	29.9462	39.8399	34.893	0.401048	0.516776	0.776059	0.437714	0.626559
MSTRG.24202.1	3.01466	5.8036	4.40913	0.82452	1.06393	0.774976	0.438354	0.626559
MSTRG.25061.1	35.2503	23.9082	29.5793	-0.542263	0.702287	-0.772138	0.440033	0.626559
MSTRG.9520.1	38.9656	29.118	34.0418	-0.413359	0.535349	-0.772131	0.440037	0.626559
MSTRG.22166.1	11.7041	17.7941	14.7491	0.557907	0.722979	0.771677	0.440306	0.626559
MSTRG.6409.7	350.555	442.935	396.745	0.330729	0.428743	0.771394	0.440473	0.626559
MSTRG.7992.1	399.04	316.057	357.549	-0.331352	0.430446	-0.769786	0.441427	0.626559
MSTRG.20997.2	4.43382	2.27934	3.35658	-0.819823	1.06501	-0.769782	0.441429	0.626559
MSTRG.12985.3	3.06415	1.29051	2.17733	-0.986009	1.28096	-0.769745	0.441451	0.626559
MSTRG.25140.2	129.353	103.861	116.607	-0.3105	0.404123	-0.768331	0.442291	0.626984
MSTRG.11617.2	256.844	205.348	231.096	-0.316466	0.413669	-0.765021	0.444259	0.627259
MSTRG.23566.1	106.653	87.5109	97.0819	-0.279404	0.365224	-0.76502	0.444259	0.627259
MSTRG.21246.2	196.134	158.036	177.085	-0.305901	0.400068	-0.764624	0.444495	0.627259
MSTRG.12170.1	44.8407	31.0134	37.9271	-0.504148	0.660128	-0.763713	0.445038	0.627259
MSTRG.183.1	9.89954	24.1118	17.0057	1.00969	1.32251	0.763464	0.445187	0.627259
MSTRG.8244.1	62.0598	49.9633	56.0116	-0.307674	0.404003	-0.761565	0.44632	0.628094
MSTRG.24177.1	15.3298	23.3189	19.3244	0.581424	0.765314	0.759719	0.447422	0.628883
MSTRG.22138.2	2.2986	5.22955	3.76407	0.942427	1.26075	0.747512	0.454754	0.638416
MSTRG.1190.2	62.1688	76.627	69.3979	0.295169	0.397888	0.74184	0.458184	0.642454
MSTRG.13409.1	40.534	30.6441	35.5891	-0.397144	0.538441	-0.737582	0.460769	0.644634
MSTRG.5297.1	50.0064	66.7325	58.3695	0.403426	0.547057	0.737448	0.46085	0.644634
MSTRG.13002.1	240.128	319.457	279.792	0.400456	0.545152	0.734577	0.462597	0.646247
MSTRG.24468.2	10.5986	16.5957	13.5972	0.600028	0.817783	0.733726	0.463116	0.646247
MSTRG.10437.2	5.53715	8.59066	7.06391	0.590062	0.805469	0.73257	0.463821	0.646454
MSTRG.22449.5	66.7214	82.8734	74.7974	0.303443	0.414944	0.731287	0.464604	0.646545
MSTRG.7393.2	70.3624	87.5479	78.9551	0.314537	0.430496	0.730639	0.465	0.646545
MSTRG.4929.1	13.5605	8.16611	10.8633	-0.667456	0.915485	-0.729074	0.465956	0.6471
MSTRG.26065.1	7.0645	3.8653	5.4649	-0.776596	1.06749	-0.7275	0.46692	0.647663
MSTRG.22227.1	1.24475	2.69588	1.97032	0.905306	1.2461	0.726512	0.467525	1
MSTRG.15707.1	26.9496	19.7555	23.3525	-0.428175	0.591048	-0.724434	0.468799	0.649494
MSTRG.23643.1	2.34456	5.22508	3.78482	0.909007	1.27512	0.712881	0.475919	0.658572
MSTRG.8320.1	112.132	82.1294	97.1306	-0.43038	0.605024	-0.711344	0.476871	0.658641
MSTRG.20788.1	94.2007	62.0555	78.1281	-0.562669	0.791412	-0.710969	0.477104	0.658641
MSTRG.4927.2	22.3365	34.6892	28.5128	0.592076	0.834189	0.709762	0.477852	0.658891
MSTRG.18853.1	46.4762	32.4024	39.4393	-0.488026	0.701718	-0.695474	0.486759	0.670376
MSTRG.15223.1	10.1599	5.42169	7.79081	-0.76296	1.10516	-0.690361	0.489967	0.673082
MSTRG.4074.3	4.11799	7.24655	5.68227	0.699586	1.01374	0.690102	0.49013	0.673082
MSTRG.20395.1	114.956	94.5648	104.761	-0.276912	0.401571	-0.689573	0.490463	0.673082
MSTRG.7545.1	18.0695	12.726	15.3978	-0.486256	0.707632	-0.687159	0.491983	0.674123
MSTRG.23267.12	25.7105	18.791	22.2507	-0.428918	0.625181	-0.68607	0.492669	0.674123
MSTRG.12145.9	19.6356	26.6329	23.1342	0.416536	0.607547	0.685603	0.492963	0.674123
MSTRG.1905.2	77.7376	60.5952	69.1664	-0.351731	0.51591	-0.681767	0.495386	0.675204
MSTRG.9903.1	35.6195	25.3134	30.4664	-0.476709	0.699669	-0.681335	0.495659	0.675204
MSTRG.3580.1	3105.86	2714.33	2910.09	-0.192804	0.282997	-0.681292	0.495686	0.675204
MSTRG.3530.1	9.68462	5.37787	7.53124	-0.731194	1.07482	-0.680296	0.496317	0.675204
MSTRG.17006.1	504.977	585.385	545.181	0.210693	0.309956	0.679752	0.496662	0.675204
MSTRG.18715.1	222.998	276.604	249.801	0.306021	0.451713	0.677467	0.49811	0.67606
MSTRG.22210.1	415.177	344.927	380.052	-0.264616	0.390912	-0.676921	0.498456	0.67606
MSTRG.26050.1	6.86814	10.2095	8.53881	0.545065	0.811861	0.671377	0.50198	0.680046
MSTRG.10129.1	83.5743	63.1141	73.3442	-0.395326	0.591659	-0.668165	0.504028	0.682024
MSTRG.4969.3	3.1761	6.33795	4.75702	0.816045	1.22859	0.66421	0.506556	0.684552
MSTRG.15287.1	79.753	95.7887	87.7708	0.259671	0.391425	0.663398	0.507076	0.684552
MSTRG.3362.1	3.19829	6.06736	4.63282	0.754867	1.15321	0.654577	0.51274	0.690639
MSTRG.24205.1	21.8915	15.3795	18.6355	-0.481882	0.736456	-0.654326	0.512902	0.690639
MSTRG.23792.6	258.976	302.164	280.57	0.21972	0.336445	0.653065	0.513715	0.690639
MSTRG.24927.2	12.2052	7.7558	9.98048	-0.584414	0.895409	-0.652678	0.513964	0.690639
MSTRG.4350.2	12.5157	9.00721	10.7614	-0.454702	0.702029	-0.647697	0.517181	0.694158
MSTRG.21139.1	21.3042	14.3451	17.8247	-0.518566	0.809631	-0.640497	0.52185	0.699616
MSTRG.11518.1	465.879	597.088	531.483	0.347866	0.54516	0.638099	0.523409	0.700897
MSTRG.8467.1	18.5118	13.4741	15.9929	-0.444985	0.700047	-0.63565	0.525005	0.70195
MSTRG.14950.2	2.23262	0.696323	1.46447	-1.00251	1.57763	-0.635458	0.52513	1
MSTRG.14612.1	25.1692	18.05	21.6096	-0.452342	0.712309	-0.635037	0.525404	0.70195
MSTRG.23239.1	16.127	10.544	13.3355	-0.557738	0.883186	-0.631507	0.527709	0.704219
MSTRG.1385.1	103.307	82.2349	92.7712	-0.322515	0.511634	-0.630363	0.528457	0.704407
MSTRG.8049.1	3.68828	1.96493	2.8266	-0.751349	1.19927	-0.626504	0.530984	0.706964
MSTRG.14996.2	164.329	136.969	150.649	-0.25548	0.410428	-0.622472	0.533631	0.709675
MSTRG.16696.2	3.64984	1.25765	2.45374	-0.953741	1.54401	-0.617705	0.53677	0.713032
MSTRG.24502.1	30.7479	22.2759	26.5119	-0.431129	0.701608	-0.614487	0.538894	0.715035
MSTRG.21048.1	2.42704	0.9761	1.70157	-0.906896	1.4775	-0.613806	0.539344	1
MSTRG.8977.1	95.7283	117.028	106.378	0.285407	0.465689	0.612871	0.539962	0.715482
MSTRG.23843.1	10.9072	7.63942	9.2733	-0.49107	0.802362	-0.61203	0.540518	0.715482
MSTRG.4350.3	4.33837	6.81905	5.57871	0.58286	0.95366	0.611182	0.541079	0.715482
MSTRG.14914.2	63.9182	76.3434	70.1308	0.248123	0.407084	0.609514	0.542184	0.716127
MSTRG.12052.4	6.13751	9.48654	7.81203	0.558375	0.921761	0.60577	0.544667	0.717933
MSTRG.10845.1	246.706	190.031	218.368	-0.363931	0.600954	-0.605589	0.544788	0.717933
MSTRG.18771.1	31.1134	41.8794	36.4964	0.401315	0.669181	0.599711	0.548699	0.721312
MSTRG.8446.9	5.37378	7.97102	6.6724	0.545711	0.911328	0.598808	0.549301	0.721312
MSTRG.5780.1	23.8804	18.2607	21.0706	-0.381114	0.636649	-0.598625	0.549423	0.721312
MSTRG.26086.1	40.286	54.9773	47.6316	0.419377	0.70183	0.597548	0.550141	0.721312
MSTRG.17059.2	55.2336	67.2162	61.2249	0.273699	0.458401	0.597073	0.550459	0.721312
MSTRG.484.1	2.98895	5.2014	4.09518	0.687944	1.1595	0.593313	0.552972	0.723789
MSTRG.15091.1	193.451	222.076	207.763	0.197292	0.333345	0.591856	0.553947	0.724248
MSTRG.8243.3	1.88186	3.32471	2.60328	0.695124	1.17801	0.590085	0.555134	0.724983
MSTRG.11928.1	17.4982	13.5324	15.5153	-0.363878	0.617889	-0.588906	0.555925	0.7252
MSTRG.25670.1	1.54032	2.89721	2.21876	0.73868	1.273	0.580266	0.561735	0.731403
MSTRG.1480.1	12.6773	17.2269	14.9521	0.425133	0.733034	0.579963	0.561939	0.731403
MSTRG.5559.4	6.22751	8.86066	7.54408	0.484828	0.839784	0.577325	0.56372	0.732074
MSTRG.1609.1	79.0421	67.2115	73.1268	-0.227779	0.394754	-0.577014	0.56393	0.732074
MSTRG.23551.2	323.413	373.641	348.527	0.205202	0.356804	0.575111	0.565217	0.732074
MSTRG.25252.4	22.8865	30.253	26.5698	0.386198	0.672584	0.5742	0.565832	0.732074
MSTRG.19527.4	18.4441	23.6951	21.0696	0.350303	0.610933	0.57339	0.566381	0.732074
MSTRG.11357.3	82.2209	62.6144	72.4177	-0.377265	0.658845	-0.572616	0.566905	0.732074
MSTRG.17400.1	18.0607	27.9143	22.9875	0.559916	0.978023	0.572498	0.566985	0.732074
MSTRG.14946.1	31.6364	40.332	35.9842	0.33257	0.581682	0.571738	0.567499	0.732074
MSTRG.14088.1	76.5824	92.3811	84.4817	0.261968	0.459276	0.570393	0.568411	0.732437
MSTRG.13244.1	35.0865	44.1653	39.6259	0.314471	0.552736	0.568934	0.569401	0.732898
MSTRG.12178.5	17.1622	11.8298	14.496	-0.484079	0.856047	-0.565482	0.571746	0.735102
MSTRG.14270.1	328.895	258.307	293.601	-0.337337	0.5992	-0.562979	0.573449	0.736476
MSTRG.26373.1	3.58737	6.22191	4.90464	0.683184	1.22567	0.557397	0.577256	0.740546
MSTRG.7853.1	36.9667	48.0933	42.53	0.364249	0.654725	0.556339	0.577979	0.740656
MSTRG.25261.1	247.936	338.427	293.182	0.421428	0.760622	0.554057	0.57954	0.741321
MSTRG.4829.3	27.9648	37.8816	32.9232	0.414778	0.749085	0.553713	0.579775	0.741321
MSTRG.20564.1	20.0318	14.7871	17.4095	-0.416983	0.755638	-0.551829	0.581066	0.741371
MSTRG.1488.1	22.6814	29.6435	26.1625	0.361986	0.656356	0.551509	0.581285	0.741371
MSTRG.13611.2	11.179	8.37661	9.77779	-0.402533	0.730737	-0.550859	0.581731	0.741371
MSTRG.3388.2	65.6013	77.0062	71.3038	0.224069	0.408276	0.548817	0.583131	0.742342
MSTRG.24279.3	90.9118	108.452	99.6817	0.245117	0.453384	0.540639	0.588756	0.746043
MSTRG.13219.5	85.0033	72.4364	78.7198	-0.223798	0.414044	-0.540517	0.588841	0.746043
MSTRG.22666.1	26.4738	34.1083	30.291	0.344081	0.636629	0.540473	0.588871	0.746043
MSTRG.749.2	10.6743	7.30933	8.99182	-0.488959	0.90537	-0.540066	0.589152	0.746043
MSTRG.14060.3	34.3557	41.0929	37.7243	0.247788	0.459336	0.539449	0.589577	0.746043
MSTRG.25022.2	11.7374	8.54802	10.1427	-0.433763	0.804771	-0.538989	0.589894	0.746043
MSTRG.3644.3	2.90078	5.40567	4.15322	0.715728	1.33331	0.536805	0.591402	0.747136
MSTRG.14453.1	99.7578	78.9192	89.3385	-0.324857	0.609759	-0.532764	0.594197	0.749851
MSTRG.11267.1	3.27531	1.30147	2.28839	-0.821722	1.54883	-0.530545	0.595734	0.750974
MSTRG.24493.1	95.1198	112.706	103.913	0.243579	0.460109	0.529393	0.596533	0.751165
MSTRG.22085.10	3.08064	4.67176	3.8762	0.530792	1.00462	0.528349	0.597257	0.751198
MSTRG.14642.1	4.59719	2.72875	3.66297	-0.641482	1.2161	-0.527491	0.597853	0.751198
MSTRG.14812.1	5.20289	7.98375	6.59332	0.551552	1.05716	0.521731	0.601857	0.755412
MSTRG.12750.1	5.6326	8.30794	6.97027	0.512296	0.984141	0.520551	0.602679	0.755627
MSTRG.17724.1	850.988	769.8	810.394	-0.143739	0.277578	-0.517833	0.604575	0.757046
MSTRG.10789.1	11.7558	8.53529	10.1455	-0.441861	0.854567	-0.517058	0.605115	0.757046
MSTRG.20578.2	7.86874	5.43736	6.65305	-0.491762	0.955305	-0.51477	0.606714	0.758229
MSTRG.12030.3	2.83832	1.34706	2.09269	-0.74693	1.45458	-0.513501	0.607601	0.758522
MSTRG.5600.2	9.39608	12.8787	11.1374	0.417421	0.833906	0.500562	0.61668	0.769028
MSTRG.3697.1	101.626	81.9326	91.7792	-0.301355	0.610948	-0.493258	0.62183	0.774619
MSTRG.16963.1	15.4878	20.1206	17.8042	0.370996	0.765139	0.484873	0.627766	0.781008
MSTRG.1898.3	7.57693	5.58037	6.57865	-0.39671	0.819454	-0.484115	0.628304	0.781008
MSTRG.19009.1	66.0707	52.9007	59.4857	-0.312771	0.654332	-0.478001	0.632649	0.785568
MSTRG.10943.1	203.128	238.935	221.032	0.227176	0.481094	0.472207	0.636779	0.789851
MSTRG.3933.1	19.4628	23.132	21.2974	0.245299	0.522481	0.469488	0.638721	0.791414
MSTRG.26503.1	18.9555	12.8089	15.8822	-0.498359	1.06528	-0.46782	0.639913	0.79146
MSTRG.2973.14	113.695	85.8261	99.7605	-0.376945	0.806792	-0.467215	0.640346	0.79146
MSTRG.23037.6	258.303	285.257	271.78	0.142763	0.305981	0.466576	0.640803	0.79146
MSTRG.21891.1	73.4297	101.347	87.3882	0.42297	0.913829	0.462855	0.643468	0.793731
MSTRG.20178.1	5.28731	2.84066	4.06398	-0.655463	1.41844	-0.4621	0.644009	0.793731
MSTRG.212.2	13.5549	8.89117	11.2231	-0.520362	1.12961	-0.460658	0.645044	0.794163
MSTRG.11356.4	2.58495	4.13117	3.35806	0.570977	1.2447	0.458728	0.64643	0.795027
MSTRG.13826.1	7.46498	5.64786	6.55642	-0.370995	0.810627	-0.457664	0.647193	0.795123
MSTRG.7317.1	88.6241	72.9578	80.7909	-0.271969	0.597017	-0.455546	0.648716	0.796152
MSTRG.17989.3	3.58737	5.6289	4.60814	0.554953	1.22476	0.453113	0.650467	0.796751
MSTRG.16170.2	137.078	160.083	148.581	0.21691	0.478872	0.452961	0.650577	0.796751
MSTRG.23991.1	10.623	7.85793	9.24047	-0.401999	0.894843	-0.44924	0.653259	0.799192
MSTRG.11351.1	53.4898	61.1921	57.341	0.195558	0.443746	0.440697	0.659432	0.805896
MSTRG.25921.2	7.01525	4.94059	5.97792	-0.439819	1.00275	-0.43861	0.660944	0.806642
MSTRG.20835.1	131.404	163.917	147.66	0.302171	0.689988	0.437936	0.661433	0.806642
MSTRG.22009.1	3.37076	6.40992	4.89034	0.649209	1.49008	0.435687	0.663063	0.807782
MSTRG.15193.1	35.1281	28.6461	31.8871	-0.284719	0.658717	-0.432232	0.665573	0.809989
MSTRG.24019.1	11.1625	8.98353	10.073	-0.304573	0.709951	-0.429005	0.667919	0.810853
MSTRG.5246.1	33.9469	28.0877	31.0173	-0.264193	0.616534	-0.428513	0.668278	0.810853
MSTRG.12879.1	15.8147	12.0767	13.9457	-0.35054	0.8183	-0.428376	0.668377	0.810853
MSTRG.2180.7	67.9295	76.4417	72.1856	0.170793	0.40223	0.424616	0.671117	0.81269
MSTRG.4040.1	110.853	98.8665	104.86	-0.162132	0.382048	-0.424376	0.671292	0.81269
MSTRG.7262.1	15.1076	11.6679	13.3878	-0.35178	0.837779	-0.419896	0.674561	0.814857
MSTRG.16963.2	7.78784	10.4644	9.12613	0.397275	0.947697	0.4192	0.67507	0.814857
MSTRG.23302.1	2.90999	4.09948	3.50474	0.4428	1.0567	0.419039	0.675187	0.814857
MSTRG.15000.1	73.5262	85.5682	79.5472	0.212264	0.5078	0.418008	0.675941	0.81492
MSTRG.25404.19	44.5449	51.0685	47.8067	0.194644	0.469274	0.414776	0.678306	0.816142
MSTRG.3044.1	160.283	141.416	150.85	-0.176554	0.425737	-0.414701	0.678361	0.816142
MSTRG.7582.1	136.169	118.18	127.174	-0.201415	0.487486	-0.413171	0.679482	0.816366
MSTRG.25872.1	10.755	14.856	12.8055	0.405782	0.983651	0.412526	0.679954	0.816366
MSTRG.10493.1	60.7787	52.0318	56.4052	-0.216987	0.533858	-0.406452	0.684411	0.818764
MSTRG.3928.1	5.76105	8.14714	6.95409	0.433242	1.06667	0.406161	0.684624	0.818764
MSTRG.10081.1	116.097	85.2214	100.659	-0.399374	0.985734	-0.405154	0.685364	0.818764
MSTRG.14033.1	136.374	169.931	153.153	0.298193	0.736364	0.404954	0.685511	0.818764
MSTRG.16557.1	7.56043	5.04155	6.30099	-0.478324	1.18261	-0.404466	0.68587	0.818764
MSTRG.3577.1	58.9701	67.1583	63.0642	0.190285	0.470954	0.404042	0.686182	0.818764
MSTRG.2542.1	3.35972	2.3122	2.83596	-0.456019	1.16022	-0.393044	0.694287	0.827584
MSTRG.12478.1	268.443	334.53	301.486	0.298992	0.76529	0.390691	0.696025	0.828806
MSTRG.26537.1	66.3785	77.2735	71.826	0.213891	0.550089	0.38883	0.697402	0.829594
MSTRG.16557.2	6.79112	8.86066	7.82589	0.333239	0.859432	0.387743	0.698206	0.8297
MSTRG.7789.1	2.54274	3.78507	3.16391	0.492165	1.27483	0.386062	0.699451	0.83033
MSTRG.17202.1	3.27155	5.09632	4.18393	0.511601	1.33152	0.384222	0.700814	0.831098
MSTRG.21496.1	7.02071	5.45927	6.23999	-0.35126	0.930233	-0.377604	0.705724	0.83444
MSTRG.2393.1	60.9027	70.4092	65.656	0.20093	0.532122	0.377602	0.705726	0.83444
MSTRG.8747.2	5.69507	7.29037	6.49272	0.323701	0.857693	0.377409	0.70587	0.83444
MSTRG.16106.1	10.2408	8.13948	9.19016	-0.293082	0.778962	-0.376246	0.706734	0.83444
MSTRG.6051.3	5.44546	4.09948	4.77247	-0.365598	0.973412	-0.375584	0.707226	0.83444
MSTRG.24686.5	12.8109	17.4353	15.1231	0.393238	1.06144	0.370474	0.711029	0.838076
MSTRG.17924.1	46.3422	39.8281	43.0852	-0.212321	0.574681	-0.369459	0.711786	0.838117
MSTRG.6915.2	281.329	241.312	261.321	-0.212867	0.577798	-0.36841	0.712568	0.838187
MSTRG.15028.1	30.3274	23.969	27.1482	-0.314449	0.85746	-0.366721	0.713827	0.838819
MSTRG.1881.1	57.3106	68.4733	62.892	0.249613	0.689071	0.362245	0.717169	0.841894
MSTRG.10252.1	7.91119	9.86221	8.8867	0.286218	0.796154	0.359501	0.71922	0.842623
MSTRG.15343.1	17.2281	13.7891	15.5086	-0.301186	0.837855	-0.359473	0.719241	0.842623
MSTRG.4041.1	5.04716	3.14412	4.09564	-0.502975	1.40382	-0.358291	0.720125	0.842808
MSTRG.13374.6	45.5127	50.4583	47.9855	0.144038	0.405586	0.355136	0.722488	0.843783
MSTRG.25935.1	11.0521	13.3628	12.2075	0.262593	0.740453	0.354639	0.72286	0.843783
MSTRG.11448.1	24.014	27.6199	25.817	0.188733	0.532742	0.354267	0.723139	0.843783
MSTRG.21123.3	212.346	229.864	221.105	0.113769	0.327965	0.346893	0.728671	0.849245
MSTRG.19638.2	155.956	169.189	162.572	0.114899	0.332002	0.34608	0.729282	0.849245
MSTRG.1984.2	12.442	15.8102	14.1261	0.315913	0.919099	0.34372	0.731057	0.850458
MSTRG.24088.7	3.19829	2.26838	2.73334	-0.415429	1.21927	-0.340718	0.733316	0.852232
MSTRG.24263.1	40.0491	35.1292	37.5891	-0.177533	0.524478	-0.338495	0.73499	0.853324
MSTRG.7584.4	191.274	209.939	200.607	0.130135	0.385769	0.337338	0.735862	0.853482
MSTRG.23525.1	1.41916	2.26661	1.84289	0.497431	1.48255	0.335525	0.737229	1
MSTRG.5970.1	5.41793	3.33861	4.37827	-0.496674	1.48373	-0.334746	0.737816	0.854895
MSTRG.5284.1	19.676	16.2265	17.9513	-0.269806	0.812865	-0.331919	0.73995	0.856513
MSTRG.25153.2	651.712	594.778	623.245	-0.129446	0.391594	-0.330562	0.740976	0.856845
MSTRG.7146.1	33.3572	28.8486	31.1029	-0.197896	0.602763	-0.328316	0.742673	0.857954
MSTRG.5323.2	277.586	252.762	265.174	-0.131219	0.408667	-0.321091	0.748141	0.863412
MSTRG.25670.2	17.0612	14.595	15.8281	-0.21694	0.682103	-0.318045	0.750451	0.864594
MSTRG.12844.3	16.0166	13.7921	14.9043	-0.214558	0.675189	-0.317776	0.750655	0.864594
MSTRG.3898.3	3.91787	2.88448	3.40118	-0.36739	1.16356	-0.315745	0.752196	0.86542
MSTRG.8785.1	21.7886	25.2134	23.501	0.207751	0.659808	0.314866	0.752864	0.86542
MSTRG.5781.1	10.3233	8.45507	9.38919	-0.261552	0.833859	-0.313665	0.753776	0.865612
MSTRG.2046.2	17.5532	20.7627	19.158	0.235952	0.755529	0.312301	0.754812	0.865946
MSTRG.11178.1	2.44729	3.26816	2.85773	0.381285	1.23161	0.309583	0.756878	0.867458
MSTRG.25603.1	307.516	274.396	290.956	-0.16032	0.525303	-0.305195	0.760218	0.870427
MSTRG.7999.4	49.9044	55.1263	52.5153	0.142354	0.469011	0.303519	0.761494	0.87103
MSTRG.3840.1	1.11631	1.94302	1.52966	0.474316	1.56744	0.302605	0.762191	1
MSTRG.14561.1	4.0263	5.4264	4.72635	0.354832	1.20718	0.293936	0.768807	0.878529
MSTRG.19640.2	523.137	607.343	565.24	0.203854	0.709843	0.287182	0.773973	0.883562
MSTRG.2457.1	19.7438	22.3857	21.0647	0.165389	0.580268	0.285022	0.775628	0.884581
MSTRG.15242.1	7.11992	8.59066	7.85529	0.250979	0.887515	0.282788	0.777339	0.885663
MSTRG.12856.8	29.8742	26.6566	28.2654	-0.161391	0.572752	-0.281781	0.778112	0.885674
MSTRG.16605.1	18.275	15.749	17.012	-0.199108	0.71262	-0.279402	0.779936	0.886498
MSTRG.16107.1	5.96493	7.00765	6.48629	0.238185	0.854181	0.278846	0.780363	0.886498
MSTRG.25230.4	28.2519	23.0293	25.6406	-0.267304	0.975552	-0.274003	0.784083	0.889208
MSTRG.2946.3	43.2361	37.1628	40.1994	-0.19833	0.727578	-0.27259	0.785169	0.889208
MSTRG.9341.4	2.05627	2.86257	2.45942	0.381559	1.40395	0.271776	0.785794	0.889208
MSTRG.13577.1	62.7382	54.5783	58.6582	-0.190324	0.700356	-0.271753	0.785812	0.889208
MSTRG.21520.1	3.8884	2.96294	3.42567	-0.327554	1.22182	-0.268088	0.788632	0.891311
MSTRG.25200.1	22.5543	19.0799	20.8171	-0.212971	0.796625	-0.267342	0.789206	0.891311
MSTRG.672.1	28.3087	24.1058	26.2072	-0.209253	0.789485	-0.26505	0.790971	0.892437
MSTRG.3898.2	546.204	505.308	525.756	-0.110199	0.422291	-0.260955	0.794127	0.894381
MSTRG.23317.5	18.6363	15.7638	17.2001	-0.214209	0.821306	-0.260816	0.794235	0.894381
MSTRG.17302.1	7.7329	6.22309	6.978	-0.2632	1.0195	-0.258166	0.796278	0.894837
MSTRG.11184.1	17.4614	21.3346	19.398	0.251841	0.97591	0.258057	0.796363	0.894837
MSTRG.11324.2	224.203	256.524	240.363	0.183199	0.712022	0.257294	0.796952	0.894837
MSTRG.25689.1	30.8032	27.8686	29.3359	-0.143153	0.562479	-0.254504	0.799106	0.896389
MSTRG.2242.1	640.338	680.325	660.332	0.0857279	0.343527	0.249552	0.802934	0.899813
MSTRG.4511.2	12.0859	10.6358	11.3609	-0.173911	0.702621	-0.247517	0.804508	0.899918
MSTRG.16596.1	27.1006	31.0226	29.0616	0.185477	0.749622	0.247427	0.804578	0.899918
MSTRG.25396.2	16.9266	12.9415	14.934	-0.310017	1.28603	-0.241065	0.809504	0.904557
MSTRG.12413.4	15.8497	17.4721	16.6609	0.140239	0.592264	0.236785	0.812824	0.907393
MSTRG.17493.3	5.82897	4.6389	5.23393	-0.280386	1.21634	-0.230516	0.817691	0.911949
MSTRG.4831.1	9.33386	7.92214	8.628	-0.225053	0.988001	-0.227786	0.819812	0.91279
MSTRG.661.1	14.0431	11.5595	12.8013	-0.240305	1.05726	-0.22729	0.820198	0.91279
MSTRG.12369.2	20.9977	23.2342	22.116	0.130397	0.575677	0.226511	0.820804	0.91279
MSTRG.15751.1	16.5786	19.3206	17.9496	0.209931	0.931447	0.225381	0.821683	0.912893
MSTRG.7918.1	50.4067	56.4433	53.425	0.151341	0.685833	0.220667	0.825351	0.915631
MSTRG.19785.2	6.9363	7.97279	7.45454	0.191703	0.871735	0.219909	0.825942	0.915631
MSTRG.3751.8	3.90866	4.55868	4.23367	0.221607	1.01109	0.219177	0.826512	0.915631
MSTRG.4298.1	39.5622	35.5196	37.5409	-0.154716	0.725191	-0.213346	0.831057	0.919788
MSTRG.9603.2	112.71	119.401	116.056	0.0853629	0.402514	0.212074	0.832049	0.920008
MSTRG.17162.1	51.7076	57.1245	54.4161	0.133361	0.636155	0.209637	0.833951	0.921235
MSTRG.13458.3	14.5095	12.6342	13.5718	-0.179493	0.863747	-0.207807	0.83538	0.921935
MSTRG.23819.1	8.97765	7.50559	8.24162	-0.221615	1.07653	-0.20586	0.8369	0.922736
MSTRG.21067.1	64.8306	61.476	63.1533	-0.0768988	0.376711	-0.204132	0.83825	0.923348
MSTRG.12942.2	9.98747	8.96162	9.47454	-0.143848	0.708436	-0.20305	0.839096	0.923371
MSTRG.353.1	10.4722	8.55096	9.5116	-0.240922	1.19227	-0.20207	0.839862	0.923371
MSTRG.19376.2	808.084	775.452	791.768	-0.0587781	0.293504	-0.200263	0.841275	0.924049
MSTRG.19579.6	5.07093	4.16404	4.61749	-0.227493	1.1424	-0.199136	0.842156	0.924143
MSTRG.16429.3	21.0843	18.7315	19.9079	-0.164441	0.831031	-0.197876	0.843142	0.924351
MSTRG.3559.1	1.70745	1.29051	1.49898	-0.291077	1.47289	-0.197623	0.84334	1
MSTRG.26271.1	588.634	617.803	603.218	0.069607	0.353746	0.196771	0.844007	0.924426
MSTRG.22846.1	2.83104	2.35779	2.59441	-0.222561	1.13945	-0.195323	0.84514	0.924795
MSTRG.22626.1	9.24387	7.85793	8.5509	-0.20976	1.08684	-0.193	0.846959	0.925344
MSTRG.20621.1	70.6498	66.1747	68.4123	-0.094642	0.491271	-0.192647	0.847235	0.925344
MSTRG.19376.3	430.418	449.25	439.834	0.0615573	0.32834	0.18748	0.851284	0.927693
MSTRG.16601.1	69.6164	61.9332	65.7748	-0.156294	0.83617	-0.186917	0.851726	0.927693
MSTRG.18699.4	638.492	597.819	618.155	-0.0924919	0.497097	-0.186064	0.852395	0.927693
MSTRG.19384.4	3.93813	3.16603	3.55208	-0.233433	1.25621	-0.185824	0.852583	0.927693
MSTRG.3019.3	21.7354	23.8577	22.7965	0.126816	0.69774	0.181753	0.855777	0.930297
MSTRG.17748.1	92.0541	97.6343	94.8442	0.0802212	0.447589	0.17923	0.857757	0.930357
MSTRG.3791.1	246.963	227.622	237.293	-0.113937	0.637842	-0.178629	0.858229	0.930357
MSTRG.18372.1	1.93135	2.33588	2.13361	0.229844	1.28678	0.17862	0.858236	0.930357
MSTRG.6002.1	5.88221	6.73588	6.30904	0.180602	1.02029	0.177011	0.8595	0.930857
MSTRG.14058.1	20.6986	19.1682	19.9334	-0.110945	0.631317	-0.175736	0.860502	0.931074
MSTRG.25968.2	5.64558	4.79286	5.21922	-0.191235	1.1031	-0.173361	0.862368	0.93172
MSTRG.18918.1	120.185	113.976	117.081	-0.0714237	0.413011	-0.172934	0.862703	0.93172
MSTRG.13415.1	38.2714	41.0795	39.6755	0.095499	0.562652	0.16973	0.865222	0.932843
MSTRG.18642.1	5.03794	4.26617	4.65206	-0.195625	1.15791	-0.168946	0.865839	0.932843
MSTRG.3294.1	74.1124	84.0528	79.0826	0.162157	0.964035	0.168206	0.866421	0.932843
MSTRG.13611.1	101.554	106.66	104.107	0.0720145	0.429874	0.167524	0.866957	0.932843
MSTRG.8865.2	2.84753	3.26816	3.05785	0.184331	1.11957	0.164645	0.869224	0.934153
MSTRG.13467.7	17.1606	15.6957	16.4282	-0.111675	0.681226	-0.163933	0.869784	0.934153
MSTRG.6293.2	278.392	291.077	284.735	0.0642976	0.396971	0.16197	0.871329	0.934947
MSTRG.23548.2	4.2502	3.72853	3.98936	-0.155755	0.979151	-0.159072	0.873612	0.935907
MSTRG.3432.5	108.973	104.36	106.666	-0.0625691	0.394041	-0.158789	0.873835	0.935907
MSTRG.6722.6	153.156	143.584	148.37	-0.0877774	0.571089	-0.153702	0.877845	0.938368
MSTRG.19528.1	87.8532	81.5229	84.688	-0.100272	0.653053	-0.153544	0.877969	0.938368
MSTRG.21948.1	2.05627	2.39243	2.22435	0.197185	1.2905	0.152798	0.878558	0.938368
MSTRG.9225.2	4.07579	4.52404	4.29991	0.148908	0.999781	0.14894	0.881601	0.940752
MSTRG.18180.7	54.0425	50.9483	52.4954	-0.0766483	0.518858	-0.147725	0.88256	0.940911
MSTRG.5158.3	2.99623	2.20088	2.59856	-0.232848	1.59826	-0.145688	0.884168	0.94176
MSTRG.23328.2	85.8586	81.4545	83.6566	-0.0758488	0.526296	-0.144118	0.885407	0.941983
MSTRG.5455.1	62.856	59.626	61.241	-0.0768529	0.536054	-0.143368	0.886	0.941983
MSTRG.15950.1	101.459	97.2941	99.3764	-0.0562991	0.401134	-0.14035	0.888383	0.943653
MSTRG.9322.1	127.16	132.023	129.592	0.053434	0.390665	0.136777	0.891207	0.945787
MSTRG.23795.1	10.623	9.87139	10.2472	-0.112853	0.839726	-0.134392	0.893092	0.946922
MSTRG.13113.1	52.932	50.9365	51.9342	-0.0528114	0.399647	-0.132145	0.89487	0.947941
MSTRG.5062.6	286.481	275.837	281.159	-0.0524754	0.413418	-0.126931	0.898995	0.950734
MSTRG.2043.3	29.1585	30.7448	29.9517	0.0670491	0.529017	0.126743	0.899144	0.950734
MSTRG.12280.1	22.1432	23.1072	22.6252	0.0683783	0.544904	0.125487	0.900138	0.950919
MSTRG.5691.2	4.76808	5.30059	5.03433	0.126684	1.03813	0.122031	0.902874	0.952943
MSTRG.2089.1	81.3753	89.172	85.2737	0.119475	1.00314	0.119102	0.905195	0.953338
MSTRG.13008.1	96.3034	92.7565	94.53	-0.0545897	0.46017	-0.118629	0.905569	0.953338
MSTRG.5765.6	33.9112	35.8284	34.8698	0.0722542	0.610002	0.118449	0.905712	0.953338
MSTRG.1246.2	73.2384	70.3917	71.8151	-0.0562124	0.480403	-0.117011	0.906851	0.953556
MSTRG.10405.1	15.6161	14.5766	15.0963	-0.096473	0.830846	-0.116114	0.907562	0.953556
MSTRG.12596.1	9.87176	10.7172	10.2945	0.0924131	0.806358	0.114606	0.908758	0.953949
MSTRG.23821.3	7.19512	6.78441	6.98977	-0.0947762	0.836658	-0.113279	0.909809	0.95419
MSTRG.18443.1	444.544	454.074	449.309	0.0302529	0.274401	0.11025	0.912211	0.955468
MSTRG.3818.7	6.45686	5.7725	6.11468	-0.13057	1.19447	-0.109312	0.912955	0.955468
MSTRG.21113.1	2.99623	2.48361	2.73992	-0.166305	1.53529	-0.108321	0.913741	0.955468
MSTRG.26155.1	45.1237	47.0841	46.1039	0.0648527	0.604837	0.107223	0.914612	0.955468
MSTRG.19449.1	8.94478	9.94538	9.44508	0.116349	1.09191	0.106555	0.915142	0.955468
MSTRG.22201.1	112.624	109.077	110.851	-0.0436592	0.419803	-0.103999	0.91717	0.956725
MSTRG.17055.1	48.4698	46.6806	47.5752	-0.0535548	0.529792	-0.101087	0.919482	0.95823
MSTRG.3722.1	430.939	419.607	425.273	-0.0380425	0.380042	-0.100101	0.920264	0.95823
MSTRG.12552.1	14.7334	15.7137	15.2236	0.0811013	0.848949	0.0955314	0.923893	0.961146
MSTRG.23267.13	2.61442	2.32493	2.46967	-0.120565	1.28676	-0.0936964	0.92535	0.961801
MSTRG.11548.4	1.55682	1.85478	1.7058	0.143055	1.56644	0.0913246	0.927235	1
MSTRG.26024.1	2.85675	3.20985	3.0333	0.121674	1.34966	0.0901515	0.928167	0.963551
MSTRG.24968.1	210.434	215.018	212.726	0.030822	0.347098	0.088799	0.929242	0.963551
MSTRG.8473.1	2.91921	3.23176	3.07548	0.111663	1.28798	0.0866962	0.930913	0.963551
MSTRG.18786.3	12.5302	11.8369	12.1836	-0.0650151	0.751658	-0.0864956	0.931072	0.963551
MSTRG.14026.1	52.9393	54.1146	53.5269	0.0336089	0.389193	0.0863553	0.931184	0.963551
MSTRG.6880.1	1.86537	2.11265	1.98901	0.121477	1.43369	0.0847305	0.932476	1
MSTRG.6347.2	18.9025	19.9175	19.41	0.0640148	0.781314	0.0819322	0.934701	0.966139
MSTRG.5662.2	106.115	103.386	104.751	-0.0404859	0.501082	-0.0807968	0.935604	0.966139
MSTRG.21970.4	20.4044	19.8357	20.1201	-0.049535	0.618646	-0.0800701	0.936182	0.966139
MSTRG.19985.1	2.61442	2.87647	2.74545	0.100227	1.40047	0.0715667	0.942947	0.972257
MSTRG.14637.3	48.7594	45.9713	47.3654	-0.072796	1.05961	-0.0687007	0.945228	0.973744
MSTRG.1411.3	282.495	290.164	286.329	0.0389668	0.589947	0.0660513	0.947337	0.975052
MSTRG.3680.1	88.9665	86.9907	87.9786	-0.029857	0.476275	-0.0626887	0.950014	0.976941
MSTRG.12272.1	8.21246	8.74133	8.47689	0.0646011	1.06997	0.0603765	0.951856	0.977136
MSTRG.15619.1	2.65663	2.91111	2.78387	0.076115	1.31893	0.0577098	0.95398	0.977136
MSTRG.12413.5	5.80349	5.44537	5.62443	-0.0631541	1.09809	-0.0575129	0.954137	0.977136
MSTRG.14353.2	6.78032	6.44338	6.61185	-0.0681994	1.19222	-0.0572035	0.954383	0.977136
MSTRG.19915.1	43.6768	43.0232	43.35	-0.0235203	0.411429	-0.0571673	0.954412	0.977136
MSTRG.13596.1	15.4015	14.6965	15.049	-0.0491994	0.903155	-0.0544751	0.956557	0.978469
MSTRG.9557.1	5.9101	6.26573	6.08792	0.0581172	1.14738	0.0506523	0.959603	0.978805
MSTRG.17484.1	74.6124	75.9746	75.2935	0.0278191	0.557307	0.049917	0.960189	0.978805
MSTRG.22062.1	24.0342	23.4678	23.751	-0.0345106	0.691675	-0.0498943	0.960207	0.978805
MSTRG.14597.1	29.6519	30.1074	29.8797	0.0282004	0.565919	0.0498311	0.960257	0.978805
MSTRG.11884.1	8.70245	9.11052	8.90648	0.0420416	0.87298	0.0481587	0.96159	0.979303
MSTRG.18412.1	454.724	459.835	457.28	0.0153252	0.343354	0.0446337	0.964399	0.980537
MSTRG.5193.1	31.9577	31.0246	31.4911	-0.0322198	0.723722	-0.0445196	0.96449	0.980537
MSTRG.24674.1	32.2184	31.5134	31.8659	-0.0257354	0.594128	-0.0433162	0.96545	0.980653
MSTRG.4530.2	43.9761	43.0755	43.5258	-0.029571	0.708646	-0.0417289	0.966715	0.98108
MSTRG.15513.1	76.1565	75.4197	75.7881	-0.0126361	0.375922	-0.0336137	0.973185	0.986631
MSTRG.16187.1	93.7156	92.657	93.1863	-0.0184885	0.564746	-0.0327377	0.973884	0.986631
MSTRG.21171.1	42.4527	43.0104	42.7316	0.0126009	0.465595	0.027064	0.978409	0.990351
MSTRG.24584.3	34.1318	34.0426	34.0872	-0.0119727	0.501854	-0.0238569	0.980967	0.991075
MSTRG.13412.1	90.3662	90.8087	90.5874	0.0100901	0.435648	0.0231612	0.981522	0.991075
MSTRG.19853.1	54.2425	54.656	54.4493	0.0137493	0.598919	0.0229568	0.981685	0.991075
MSTRG.18891.14	176.126	175.043	175.584	-0.00794444	0.400329	-0.0198448	0.984167	0.992718
MSTRG.19101.6	143.09	142.119	142.605	-0.00668022	0.441641	-0.0151259	0.987932	0.994243
MSTRG.642.1	23.7592	23.8035	23.7813	0.0101647	0.678179	0.0149882	0.988042	0.994243
MSTRG.18253.1	282.014	282.766	282.39	0.00513605	0.348712	0.0147286	0.988249	0.994243
MSTRG.25468.1	11.8123	11.9379	11.8751	0.0114565	1.00588	0.0113895	0.990913	0.995466
MSTRG.2350.2	1.77719	1.71801	1.7476	-0.0149908	1.47209	-0.0101833	0.991875	1
MSTRG.15699.1	2.90078	2.92206	2.91142	0.0144565	1.46467	0.00987016	0.992125	0.995466
MSTRG.13679.1	88.9437	88.8227	88.8832	-0.0036163	0.410555	-0.00880834	0.992972	0.995466
MSTRG.22638.2	2.92649	2.89544	2.91096	0.0100366	1.22335	0.00820421	0.993454	0.995466
MSTRG.21486.1	9.90851	9.82463	9.86657	-0.00568448	0.72587	-0.00783126	0.993752	0.995466
MSTRG.19679.3	42.7026	42.7514	42.727	-0.00135214	0.483553	-0.00279627	0.997769	0.998018
MSTRG.5555.1	8.57013	8.46956	8.51985	0.00227592	0.916283	0.00248386	0.998018	0.998018

## Sheet: Comparison between SC and TC
id	baseMean of SC	baseMean of TC	baseMean	log2FoldChange	lfcSE	stat	p value	adjust p value
MSTRG.25657.1	521.571	3.15883	262.365	-6.17842	0.695704	-8.88082	6.63697e-19	7.07501e-16
MSTRG.6798.1	9.94222	130.974	70.4582	3.41649	0.533388	6.40527	1.50105e-10	8.0006e-08
MSTRG.17556.1	5957.24	473.961	3215.6	-3.35412	0.538436	-6.22938	4.68284e-10	1.66397e-07
MSTRG.2086.1	0.972979	66.2464	33.6097	4.58914	0.798032	5.75057	8.89424e-09	2.37031e-06
MSTRG.5178.1	165.01	1.08739	83.0488	-4.85415	0.880062	-5.51569	3.47417e-08	7.40692e-06
MSTRG.15950.1	108.378	16.2946	62.3361	-2.56307	0.471043	-5.44126	5.29045e-08	9.39937e-06
MSTRG.13391.1	0.941349	131.062	66.0017	4.68378	0.883891	5.29904	1.16411e-07	1.77277e-05
MSTRG.16937.1	74.6975	4.11666	39.4071	-3.52045	0.719732	-4.89133	1.00156e-06	0.000133458
MSTRG.13636.1	12.4524	117.5	64.9761	2.87518	0.60594	4.745	2.08507e-06	0.000246965
MSTRG.18693.2	26.8267	175.089	100.958	2.48893	0.529741	4.69838	2.6223e-06	0.000279537
MSTRG.20024.1	7.94654	59.1713	33.5589	2.62923	0.563352	4.66711	3.05462e-06	0.000296021
MSTRG.6188.3	1.1547	30.6655	15.9101	3.61489	0.780555	4.63118	3.63594e-06	0.000322993
MSTRG.4185.1	147.148	26.5	86.8241	-2.29599	0.498402	-4.60671	4.09092e-06	0.000335456
MSTRG.19671.1	4.18114	420.538	212.359	4.19779	0.918679	4.56938	4.89169e-06	0.000372467
MSTRG.1453.1	907.716	42.18	474.948	-3.5157	0.789246	-4.45451	8.40865e-06	0.000597575
MSTRG.14381.1	18.9069	119.582	69.2445	2.4313	0.553957	4.38896	1.13895e-05	0.000692104
MSTRG.12368.1	210.341	46.1319	128.237	-2.05543	0.469401	-4.37883	1.19318e-05	0.000692104
MSTRG.140.1	0.652674	35.9639	18.3083	3.85633	0.881233	4.37606	1.20845e-05	0.000692104
MSTRG.7987.1	122.584	4.36267	63.4735	-3.63587	0.831708	-4.37157	1.23358e-05	0.000692104
MSTRG.4416.1	7.95257	49.0835	28.518	2.39545	0.552577	4.33505	1.45724e-05	0.000772949
MSTRG.7821.1	319.412	43.0127	181.212	-2.59222	0.599305	-4.32538	1.52269e-05	0.000772949
MSTRG.17036.2	511.127	76.3667	293.747	-2.48093	0.577145	-4.29863	1.71855e-05	0.000832714
MSTRG.21461.1	1.55636	22.541	12.0487	3.10431	0.738881	4.20137	2.65309e-05	0.00122965
MSTRG.25672.1	2775.38	701.402	1738.39	-1.87216	0.454935	-4.11521	3.86821e-05	0.00171813
MSTRG.24309.3	6983.63	1506.46	4245.05	-2.04712	0.518605	-3.94735	7.90211e-05	0.00336946
MSTRG.15381.1	0.941349	17.2512	9.09629	3.15224	0.807612	3.90317	9.49413e-05	0.00389259
MSTRG.18532.1	82.8663	6.08048	44.4734	-3.00682	0.785848	-3.82621	0.000130131	0.00513775
MSTRG.23566.5	24.5872	90.7679	57.6776	1.77065	0.465287	3.8055	0.00014152	0.00534814
MSTRG.5768.1	1.33698	16.7128	9.02487	2.90831	0.766612	3.79372	0.00014841	0.00534814
MSTRG.19534.1	3.64693	23.6841	13.6655	2.38245	0.628578	3.79023	0.000150511	0.00534814
MSTRG.6160.9	4.83382	28.4143	16.624	2.29502	0.611965	3.75025	0.000176656	0.00607468
MSTRG.15154.6	3109.64	993.871	2051.75	-1.56644	0.42181	-3.71362	0.000204315	0.00680624
MSTRG.7144.1	64.2696	9.82719	37.0484	-2.37313	0.642469	-3.69377	0.000220957	0.00713759
MSTRG.24309.1	10030.1	2881.39	6455.73	-1.69402	0.462937	-3.6593	0.000252905	0.00782098
MSTRG.18483.2	192.608	53.4297	123.019	-1.73605	0.475584	-3.65034	0.000261889	0.00782098
MSTRG.16735.1	627.62	137.625	382.622	-2.00246	0.548896	-3.64816	0.000264123	0.00782098
MSTRG.17122.1	2.16534	20.0307	11.098	2.61426	0.729711	3.58259	0.000340204	0.00980154
MSTRG.10953.1	0.326337	36.0435	18.1849	3.42809	0.959424	3.57307	0.000352819	0.00989751
MSTRG.8869.2	213.021	888.524	550.772	1.89459	0.5366	3.53072	0.000414425	0.0113276
MSTRG.3791.1	267.431	27.4933	147.462	-2.67276	0.761012	-3.51211	0.000444567	0.0116194
MSTRG.11387.1	781.317	126.428	453.872	-2.29491	0.653836	-3.50991	0.000448258	0.0116194
MSTRG.11400.1	225.391	29.533	127.462	-2.47983	0.707652	-3.50431	0.000457801	0.0116194
MSTRG.11375.1	191.834	33.3392	112.587	-2.22162	0.635913	-3.4936	0.000476561	0.0116914
MSTRG.11382.5	135.928	19.9506	77.9392	-2.37557	0.68063	-3.49025	0.000482572	0.0116914
MSTRG.11379.1	1085.9	210.276	648.086	-2.11495	0.608509	-3.47562	0.000509681	0.0118753
MSTRG.15463.1	362.552	67.4465	214.999	-2.15488	0.620257	-3.47417	0.000512442	0.0118753
MSTRG.3847.1	356.395	90.1338	223.264	-1.82664	0.530681	-3.44207	0.000577284	0.0130933
MSTRG.12721.1	64.9378	7.5123	36.225	-2.55624	0.74549	-3.42894	0.000605935	0.0133895
MSTRG.12942.2	10.6521	45.3714	28.0118	1.90756	0.557	3.42471	0.000615463	0.0133895
MSTRG.18454.2	190.069	49.5811	119.825	-1.78808	0.523777	-3.41382	0.000640578	0.0136571
MSTRG.14697.1	92.7364	253.293	173.015	1.38267	0.405853	3.40683	0.00065723	0.0137374
MSTRG.11386.1	619.169	99.753	359.461	-2.27719	0.672364	-3.38684	0.000707035	0.0144942
MSTRG.16735.2	381.227	89.0845	235.156	-1.90809	0.56432	-3.38122	0.000721652	0.0145147
MSTRG.25379.1	25.2131	79.6816	52.4474	1.55708	0.461381	3.37483	0.000738615	0.0145808
MSTRG.11065.1	8.57362	137.85	73.2118	2.90386	0.868769	3.34249	0.000830293	0.0159147
MSTRG.1280.2	38.8377	144.883	91.8605	1.74657	0.522834	3.34058	0.000836046	0.0159147
MSTRG.5381.1	52.438	5.82564	29.1318	-2.56139	0.770987	-3.32222	0.000893041	0.0167014
MSTRG.19564.1	83.9652	196.23	140.097	1.18141	0.356589	3.31308	0.000922735	0.0169592
MSTRG.11382.4	369.002	70.4718	219.737	-2.10305	0.636933	-3.30184	0.000960537	0.0173548
MSTRG.22869.1	2.34762	17.1116	9.72961	2.39282	0.726871	3.29195	0.000994952	0.017677
MSTRG.7648.2	58.2571	155.276	106.767	1.34993	0.412518	3.27242	0.00106631	0.0186341
MSTRG.16839.2	309.841	69.0005	189.421	-1.94427	0.595481	-3.26503	0.00109451	0.0188185
MSTRG.11392.1	1429.9	284.293	857.095	-2.0571	0.633563	-3.24688	0.00116679	0.0197429
MSTRG.23669.5	138.453	383.444	260.949	1.39533	0.43176	3.23173	0.00123043	0.0204943
MSTRG.18516.1	143.625	382.231	262.928	1.34591	0.417682	3.22233	0.00127151	0.0208528
MSTRG.16207.1	5.46034	27.6404	16.5504	2.04343	0.63572	3.21436	0.00130737	0.0210255
MSTRG.1199.2	26.8328	98.1513	62.492	1.71821	0.535056	3.21127	0.00132149	0.0210255
MSTRG.10460.1	454.159	94.5017	274.33	-2.00522	0.6255	-3.2058	0.00134689	0.0211145
MSTRG.17820.2	39.0734	98.3084	68.6909	1.27267	0.398641	3.19253	0.00141032	0.0216852
MSTRG.4643.1	108.443	2.86096	55.652	-3.04285	0.953948	-3.18975	0.00142398	0.0216852
MSTRG.25404.19	47.7611	153.995	100.878	1.57412	0.49888	3.15532	0.00160325	0.0240713
MSTRG.11385.1	903.23	195.42	549.325	-1.95993	0.622032	-3.15085	0.00162799	0.0241033
MSTRG.11415.1	501.252	87.2	294.226	-2.16161	0.688235	-3.1408	0.00168485	0.0246034
MSTRG.15511.2	76.1839	196.908	136.546	1.30637	0.417756	3.12712	0.00176525	0.0254151
MSTRG.559.1	0	8.92463	4.46232	3.04085	0.973589	3.12334	0.00178812	0.0254151
MSTRG.14827.1	0	6.5763	3.28815	3.00913	0.968276	3.10772	0.00188536	1
MSTRG.11962.2	1758.24	538.492	1148.37	-1.583	0.511326	-3.09588	0.00196231	0.0274863
MSTRG.23531.1	113.92	27.7813	70.8509	-1.83509	0.593869	-3.09005	0.0020012	0.0274863
MSTRG.11405.1	854.659	148.945	501.802	-2.15006	0.69626	-3.08802	0.00201496	0.0274863
MSTRG.21140.4	642.723	149.57	396.146	-1.87776	0.608862	-3.08406	0.00204197	0.0274863
MSTRG.11413.21	259.67	46.418	153.044	-2.12551	0.689866	-3.08104	0.00206276	0.0274863
MSTRG.18165.1	33.4679	87.5383	60.5031	1.3119	0.427973	3.06539	0.0021739	0.0286095
MSTRG.11399.1	282.935	44.0529	163.494	-2.23424	0.732704	-3.04931	0.00229371	0.0292591
MSTRG.6184.1	147.389	45.2391	96.3139	-1.57479	0.516594	-3.04841	0.00230058	0.0292591
MSTRG.11390.3	145.625	30.6335	88.1295	-1.96852	0.645893	-3.04775	0.00230559	0.0292591
MSTRG.19893.1	11.0417	46.5898	28.8158	1.85845	0.610538	3.04396	0.00233484	0.0292816
MSTRG.25408.1	8.39884	68.1115	38.2552	2.38999	0.79404	3.00991	0.00261322	0.0323918
MSTRG.22129.1	23.0392	126.983	75.0109	2.09259	0.697127	3.00173	0.00268448	0.0328532
MSTRG.11962.1	5136.09	1625.84	3380.96	-1.53818	0.512964	-2.99862	0.00271209	0.0328532
MSTRG.11613.2	158.239	50.1038	104.171	-1.53496	0.514014	-2.98622	0.0028245	0.0334784
MSTRG.26310.2	1606.94	4946.11	3276.52	1.50761	0.504893	2.986	0.00282651	0.0334784
MSTRG.11413.24	293.065	54.2396	173.652	-2.0718	0.698902	-2.96436	0.00303317	0.0355315
MSTRG.17044.1	524.987	176.024	350.505	-1.46884	0.497872	-2.95023	0.00317534	0.0367926
MSTRG.11413.9	569.394	100.331	334.863	-2.10683	0.718731	-2.93132	0.00337526	0.0386884
MSTRG.21713.2	66.7163	18.713	42.7146	-1.66264	0.568432	-2.92496	0.00344504	0.0390682
MSTRG.12879.1	16.8114	53.6581	35.2347	1.55215	0.533328	2.91031	0.0036107	0.0403582
MSTRG.21240.1	195.055	64.2087	129.632	-1.48693	0.51128	-2.90826	0.00363451	0.0403582
MSTRG.19840.4	104.692	275.378	190.035	1.31427	0.456251	2.88058	0.00396945	0.043216
MSTRG.20146.1	142.702	35.4376	89.0697	-1.78361	0.619243	-2.8803	0.00397295	0.043216
MSTRG.9543.4	2073.09	737.179	1405.13	-1.39438	0.48661	-2.8655	0.0041635	0.0448312
MSTRG.7178.1	79.1422	24.5993	51.8708	-1.54756	0.541943	-2.85557	0.00429592	0.0457945
MSTRG.11390.1	444.061	99.4386	271.75	-1.87702	0.662083	-2.83502	0.00458226	0.0483632
MSTRG.20141.1	1401.13	459.192	930.163	-1.48431	0.52771	-2.81274	0.00491207	0.0507656
MSTRG.25061.1	37.3768	11.6977	24.5373	-1.54139	0.548394	-2.81074	0.00494279	0.0507656
MSTRG.2008.1	27.7821	5.08637	16.4342	-2.04046	0.726118	-2.81009	0.00495274	0.0507656
MSTRG.8402.1	213.507	51.7632	132.635	-1.79638	0.640396	-2.8051	0.00503008	0.0510673
MSTRG.7314.1	106.626	7.17177	56.8989	-2.57634	0.920379	-2.79922	0.00512265	0.0515164
MSTRG.11407.2	685.964	164.665	425.314	-1.80538	0.645981	-2.79478	0.00519345	0.0515781
MSTRG.19856.1	340.284	59.516	199.9	-2.0811	0.745167	-2.79279	0.00522555	0.0515781
MSTRG.12008.1	0	5.02814	2.51407	2.72751	0.977334	2.79077	0.00525835	1
MSTRG.11613.1	75.5555	14.019	44.7873	-2.02362	0.730058	-2.77187	0.00557361	0.0545089
MSTRG.5942.1	30.8256	79.0963	54.9609	1.27567	0.462821	2.75629	0.0058461	0.0566541
MSTRG.25603.1	323.901	112.698	218.299	-1.41259	0.513349	-2.75171	0.00592853	0.0567413
MSTRG.11388.1	181.523	50.3806	115.952	-1.65382	0.603383	-2.74092	0.0061268	0.0567413
MSTRG.1068.1	31.2933	94.9089	63.1011	1.47789	0.539402	2.73986	0.00614654	0.0567413
MSTRG.4056.3	102.047	33.8739	67.9605	-1.45894	0.532506	-2.73976	0.00614841	0.0567413
MSTRG.11414.1	193.329	41.1939	117.261	-1.90417	0.695464	-2.73798	0.00618178	0.0567413
MSTRG.37.1	8.04746	28.0958	18.0716	1.62805	0.594951	2.73644	0.0062108	0.0567413
MSTRG.18510.1	303.759	94.0986	198.929	-1.53809	0.562262	-2.73555	0.0062277	0.0567413
MSTRG.11372.1	322.747	90.1246	206.436	-1.6444	0.604996	-2.71804	0.006567	0.0591812
MSTRG.11255.1	256.167	84.8403	170.503	-1.46241	0.538974	-2.71332	0.00666136	0.0591812
MSTRG.7941.1	180.668	72.6	126.634	-1.24041	0.457163	-2.71328	0.00666205	0.0591812
MSTRG.1598.1	0	5.62105	2.81052	2.64789	0.981929	2.69662	0.00700477	1
MSTRG.25047.1	69.1595	20.2798	44.7196	-1.58569	0.591476	-2.68089	0.00734259	0.0646876
MSTRG.749.2	11.2059	45.912	28.559	1.7753	0.663323	2.67637	0.00744247	0.0650301
MSTRG.980.1	27.082	79.3706	53.2263	1.43114	0.535773	2.67116	0.007559	0.0655113
MSTRG.6317.1	43.4325	16.2727	29.8526	-1.31479	0.494524	-2.65871	0.00784409	0.0674339
MSTRG.7055.1	112.794	39.9648	76.3792	-1.38375	0.523916	-2.64116	0.00826226	0.0704606
MSTRG.11373.2	811.411	222.821	517.116	-1.64907	0.628966	-2.62187	0.0087448	0.0739838
MSTRG.20783.1	3.53943	24.2665	13.9029	2.12606	0.812371	2.6171	0.00886807	0.0744359
MSTRG.4810.2	9.25189	49.226	29.2389	1.97304	0.755454	2.61172	0.00900868	0.0746226
MSTRG.15190.1	69.1189	18.0243	43.5716	-1.69577	0.649497	-2.6109	0.00903031	0.0746226
MSTRG.12142.3	127.585	54.9197	91.2524	-1.15151	0.44253	-2.60212	0.00926499	0.0759729
MSTRG.11602.1	221.551	70.7267	146.139	-1.49102	0.573603	-2.5994	0.00933877	0.0759934
MSTRG.20144.1	761.959	237.366	499.663	-1.51797	0.585241	-2.59375	0.0094936	0.076668
MSTRG.11413.3	173.459	45.2712	109.365	-1.69004	0.654	-2.58415	0.0097618	0.0782412
MSTRG.11606.9	139.949	32.1485	86.0486	-1.80256	0.699449	-2.57711	0.00996291	0.0789605
MSTRG.16846.1	79.0048	8.33848	43.6716	-2.29141	0.88964	-2.57566	0.010005	0.0789605
MSTRG.16892.1	192.317	71.2423	131.78	-1.32424	0.51461	-2.57329	0.0100738	0.0789605
MSTRG.3950.1	5.20274	25.2594	15.231	1.8753	0.729946	2.56909	0.0101965	0.0793396
MSTRG.12876.1	41.0079	89.028	65.0179	1.06573	0.415726	2.56353	0.0103613	0.0800371
MSTRG.10295.1	188.451	70.5612	129.506	-1.31089	0.513721	-2.55175	0.0107183	0.0821997
MSTRG.5662.2	113.344	36.6443	74.9942	-1.47625	0.579423	-2.5478	0.0108404	0.0825421
MSTRG.6165.1	276.889	91.2384	184.064	-1.45149	0.573215	-2.5322	0.0113351	0.085464
MSTRG.11851.1	92.6768	279.389	186.033	1.44481	0.570922	2.53067	0.0113845	0.085464
MSTRG.18483.3	95.5205	27.2443	61.3824	-1.59887	0.63297	-2.52597	0.0115379	0.0860097
MSTRG.24155.1	4.22484	18.8695	11.5472	1.82903	0.726387	2.51798	0.0118028	0.0870493
MSTRG.20731.1	10.4879	39.0437	24.7658	1.65136	0.656118	2.51686	0.0118407	0.0870493
MSTRG.11411.4	157.351	38.4601	97.9056	-1.73513	0.693472	-2.50209	0.0123462	0.0901439
MSTRG.6409.7	373.683	1107.74	740.709	1.42351	0.569969	2.49752	0.0125064	0.0906927
MSTRG.19146.1	23.8762	56.3548	40.1155	1.15719	0.464876	2.48924	0.0128018	0.0922073
MSTRG.22884.1	89.6561	44.2237	66.9399	-0.974678	0.392284	-2.48462	0.012969	0.092785
MSTRG.24927.2	13.0696	2.45964	7.76462	-1.91969	0.774753	-2.47781	0.0132193	0.0939451
MSTRG.21328.1	560.238	270.134	415.186	-1.00582	0.406806	-2.47247	0.0134182	0.0947269
MSTRG.541.1	3.9241	20.0087	11.9664	1.91522	0.776037	2.46794	0.0135892	0.0949095
MSTRG.24620.1	5.91978	23.5005	14.7101	1.71278	0.694779	2.46521	0.0136933	0.0949095
MSTRG.7579.1	14.9773	3.47067	9.224	-1.77131	0.719052	-2.46339	0.013763	0.0949095
MSTRG.1881.1	60.697	214.285	137.491	1.59718	0.648623	2.46242	0.0138002	0.0949095
MSTRG.19553.1	3.35223	17.6551	10.5037	1.9244	0.783006	2.45771	0.0139827	0.095313
MSTRG.11378.1	242.219	66.3466	154.283	-1.62462	0.661411	-2.4563	0.0140377	0.095313
MSTRG.25261.1	263.735	62.3985	163.067	-1.75341	0.71681	-2.44613	0.01444	0.0974243
MSTRG.24173.1	24.2829	1.18067	12.7318	-2.36776	0.970178	-2.44055	0.0146651	0.0977109
MSTRG.8076.2	2.88183	19.1864	11.0341	2.06779	0.847271	2.44053	0.0146658	0.0977109
MSTRG.11605.1	263.805	83.3335	173.569	-1.48386	0.608941	-2.43678	0.0148187	0.0981161
MSTRG.15464.1	215.282	88.1585	151.72	-1.20096	0.493392	-2.43409	0.0149292	0.0982377
MSTRG.22063.1	188.667	37.9773	113.322	-1.86687	0.774962	-2.40898	0.015997	0.104618
MSTRG.5455.1	67.7238	24.3766	46.0502	-1.34323	0.560505	-2.39646	0.0165541	0.106979
MSTRG.15751.2	88.8669	23.6558	56.2613	-1.63835	0.683683	-2.39636	0.0165586	0.106979
MSTRG.14136.1	17.971	62.1422	40.0566	1.5618	0.655652	2.38206	0.0172159	0.109846
MSTRG.8865.2	3.03192	13.5151	8.27349	1.77416	0.745232	2.38068	0.0172808	0.109846
MSTRG.17706.2	118.4	32.2198	75.3099	-1.61506	0.67859	-2.38002	0.0173115	0.109846
MSTRG.4331.2	1.73261	10.4495	6.09106	1.97269	0.83483	2.36298	0.0181286	0.11435
MSTRG.4203.3	0	6.86743	3.43371	2.30045	0.985348	2.33466	0.0195611	1
MSTRG.21718.1	62.7409	23.0656	42.9032	-1.30756	0.561586	-2.32832	0.0198949	0.124753
MSTRG.5399.1	7.33042	43.651	25.4907	1.9461	0.83753	2.32362	0.020146	0.125588
MSTRG.10171.1	0	3.56518	1.78259	2.28897	0.985769	2.32201	0.0202322	1
MSTRG.14617.1	3.02644	16.2883	9.65736	1.9036	0.825156	2.30696	0.021057	0.130504
MSTRG.11409.3	70.7349	18.8476	44.7912	-1.61649	0.70217	-2.30213	0.0213277	0.131418
MSTRG.10988.2	26.9119	7.31691	17.1144	-1.59925	0.6985	-2.28955	0.0220477	0.134453
MSTRG.7445.1	12.0949	32.082	22.0885	1.27051	0.55502	2.28912	0.0220725	0.134453
MSTRG.19107.1	21.4931	56.1732	38.8332	1.26941	0.555559	2.28492	0.0223174	0.135172
MSTRG.7749.2	47.0153	16.6664	31.8409	-1.33806	0.588584	-2.27336	0.0230048	0.137411
MSTRG.21048.1	2.64232	18.3985	10.5204	1.99889	0.879401	2.27302	0.0230252	0.137411
MSTRG.18332.1	2258.05	605.823	1431.94	-1.60855	0.708159	-2.27145	0.0231198	0.137411
MSTRG.26248.1	1.07993	7.43336	4.25665	2.00456	0.883037	2.27008	0.0232027	0.137411
MSTRG.15948.1	120.681	38.7831	79.7319	-1.43992	0.636436	-2.26248	0.023668	0.139393
MSTRG.15629.3	209.084	70.8433	139.964	-1.38896	0.617228	-2.25032	0.0244284	0.14308
MSTRG.11603.3	75.2299	21.6026	48.4163	-1.54004	0.685575	-2.24635	0.0246814	0.143773
MSTRG.13048.1	0.326337	4.8585	2.59242	2.14233	0.960235	2.23105	0.0256781	1
MSTRG.8400.1	140.068	27.8912	83.9798	-1.81271	0.81585	-2.22186	0.0262924	0.152139
MSTRG.7530.1	24.3614	5.37503	14.8682	-1.7341	0.781046	-2.22023	0.0264032	0.152139
MSTRG.5803.1	149.865	52.0417	100.953	-1.36268	0.614491	-2.21757	0.0265839	0.152357
MSTRG.2393.1	65.4972	144.82	105.158	1.07003	0.48324	2.21428	0.0268095	0.152828
MSTRG.21834.1	357.387	144.769	251.078	-1.19499	0.542246	-2.20378	0.0275396	0.156155
MSTRG.6562.1	61.3508	15.0105	38.1807	-1.66506	0.759132	-2.19337	0.0282804	0.159508
MSTRG.2272.2	106.094	402.4	254.247	1.60457	0.732745	2.1898	0.0285386	0.15956
MSTRG.11179.1	64.3829	12.2535	38.3182	-1.82286	0.833749	-2.18634	0.0287905	0.15956
MSTRG.5115.1	90.2722	35.1048	62.6885	-1.23335	0.564446	-2.18507	0.0288839	0.15956
MSTRG.2127.1	48.2849	11.9956	30.1402	-1.65135	0.756671	-2.18239	0.029081	0.15956
MSTRG.484.1	3.13284	15.0401	9.08645	1.77353	0.812999	2.18147	0.0291489	0.15956
MSTRG.17984.1	4480.75	1428.75	2954.75	-1.43733	0.659039	-2.18094	0.0291877	0.15956
MSTRG.12853.9	9.90659	38.7712	24.3389	1.63055	0.74838	2.17878	0.0293481	0.159618
MSTRG.4211.1	62.7748	22.0819	42.4284	-1.3396	0.617869	-2.1681	0.030151	0.163152
MSTRG.20226.1	131.492	293.877	212.685	1.08082	0.499471	2.16393	0.0304699	0.164045
MSTRG.16202.1	134.791	293.566	214.179	1.04855	0.486773	2.15407	0.0312343	0.167316
MSTRG.7593.1	6.04428	24.1487	15.0965	1.62859	0.763254	2.13374	0.0328637	0.175164
MSTRG.2712.1	1040.45	393.665	717.055	-1.2609	0.592575	-2.12783	0.0333515	0.176879
MSTRG.22542.1	4.5713	23.3778	13.9745	1.79716	0.846808	2.12227	0.0338149	0.178449
MSTRG.25468.1	12.6964	50.2705	31.4835	1.61235	0.760608	2.11981	0.0340219	0.178657
MSTRG.3580.1	3299.35	2077.55	2688.45	-0.65059	0.307405	-2.11639	0.0343116	0.179137
MSTRG.5140.1	65.1539	146.482	105.818	1.08439	0.512769	2.11477	0.0344494	0.179137
MSTRG.16605.1	19.3232	47.047	33.1851	1.17805	0.560239	2.10276	0.0354867	0.183635
MSTRG.23970.1	0.288675	5.01123	2.64995	2.04722	0.974692	2.10038	0.0356956	1
MSTRG.22243.1	1.11759	7.13035	4.12397	1.88608	0.898345	2.09951	0.0357722	0.184218
MSTRG.24369.1	42.9986	129.841	86.42	1.38621	0.66208	2.09372	0.0362846	0.185876
MSTRG.19527.4	19.4406	54.2066	36.8236	1.31016	0.626414	2.09153	0.0364808	0.185876
MSTRG.18678.1	10.0808	25.9948	18.0378	1.23642	0.591587	2.09001	0.0366172	0.185876
MSTRG.2714.1	3827.6	1476.06	2651.83	-1.23603	0.593384	-2.08302	0.0372491	0.188088
MSTRG.496.1	13.0826	38.2208	25.6517	1.35571	0.651374	2.08131	0.0374059	0.188088
MSTRG.13777.1	155.062	76.6363	115.849	-0.954676	0.461084	-2.0705	0.0384054	0.192208
MSTRG.21595.2	83.3346	190.576	136.955	1.09773	0.531559	2.06511	0.0389122	0.193834
MSTRG.11603.2	150.112	48.4764	99.294	-1.40015	0.682802	-2.0506	0.0403064	0.199845
MSTRG.119.1	81.5096	156.258	118.884	0.892942	0.436656	2.04495	0.0408593	0.201256
MSTRG.15019.3	9.70474	22.8841	16.2944	1.13557	0.555603	2.04385	0.0409686	0.201256
MSTRG.18642.1	5.26052	24.3283	14.7944	1.69105	0.828342	2.04149	0.0412023	0.201476
MSTRG.5429.1	585.933	231.351	408.642	-1.20521	0.59227	-2.03491	0.0418603	0.203759
MSTRG.18334.1	554.308	179.085	366.696	-1.39705	0.689798	-2.02531	0.0428359	0.207559
MSTRG.2046.2	18.7208	59.0147	38.8677	1.41849	0.701317	2.02261	0.0431138	0.207961
MSTRG.13140.1	6.55491	0.608477	3.5817	-1.94485	0.961946	-2.02178	0.0431988	1
MSTRG.11606.12	27.7738	6.44428	17.109	-1.63726	0.813091	-2.01362	0.0440492	0.211516
MSTRG.11382.3	22.791	4.37958	13.5853	-1.73767	0.866851	-2.00458	0.0450078	0.214322
MSTRG.9317.1	156.118	64.8405	110.479	-1.15095	0.574403	-2.00373	0.0450991	0.214322
MSTRG.11417.1	525.213	153.005	339.109	-1.4782	0.738257	-2.00228	0.0452546	0.214322
MSTRG.15775.2	3822.91	1433.7	2628.3	-1.25347	0.626553	-2.00058	0.0454379	0.214322
MSTRG.13104.1	21.6191	45.2947	33.4569	1.00071	0.500929	1.99771	0.0457484	0.214836
MSTRG.25990.1	12.0682	41.8425	26.9554	1.47308	0.739766	1.99128	0.0464506	0.216176
MSTRG.3751.8	4.18718	0.362463	2.27482	-1.93174	0.97099	-1.98945	0.0466511	1
MSTRG.26281.1	273.34	102.541	187.941	-1.24983	0.62844	-1.98878	0.0467258	0.216176
MSTRG.11393.1	355.979	115.197	235.588	-1.38842	0.698191	-1.98859	0.0467461	0.216176
MSTRG.9903.1	37.7136	12.7181	25.2158	-1.35275	0.68056	-1.9877	0.0468448	0.216176
MSTRG.13799.1	316.938	151.193	234.066	-0.994147	0.502316	-1.97913	0.0478017	0.219641
MSTRG.25252.4	24.5135	64.6392	44.5764	1.24237	0.628962	1.97528	0.0482367	0.220222
MSTRG.18899.1	75.0287	139.629	107.329	0.849533	0.430284	1.97435	0.0483415	0.220222
MSTRG.24205.1	23.5423	5.63539	14.5889	-1.60013	0.812257	-1.96998	0.0488403	0.221548
MSTRG.13811.2	54.0148	113.36	83.6875	0.992975	0.504985	1.96635	0.0492586	0.222499
MSTRG.12478.1	284.371	89.9234	187.147	-1.40154	0.714151	-1.96252	0.0497017	0.223553
MSTRG.11321.1	0	3.84624	1.92312	1.91956	0.978509	1.96172	0.0497949	1
MSTRG.11094.1	713.86	416.108	564.984	-0.747867	0.382073	-1.9574	0.050301	0.225268
MSTRG.23819.1	9.54973	29.9676	19.7587	1.40799	0.720103	1.95526	0.0505523	0.225268
MSTRG.5181.1	167.09	93.2644	130.177	-0.804884	0.412075	-1.95325	0.0507906	0.225268
MSTRG.12844.3	17.2099	41.1358	29.1728	1.13116	0.579465	1.95208	0.0509284	0.225268
MSTRG.18444.1	59.2515	109.861	84.5564	0.843037	0.432934	1.94727	0.0515029	0.226502
MSTRG.12573.1	79.64	134.402	107.021	0.725627	0.372845	1.94619	0.0516322	0.226502
MSTRG.10457.6	511.572	114.939	313.255	-1.63424	0.840974	-1.94327	0.051983	0.227106
MSTRG.8973.2	13.0509	3.64031	8.34563	-1.48195	0.764045	-1.93961	0.0524274	0.228113
MSTRG.5029.3	0.721965	6.07042	3.39619	1.84966	0.955901	1.93499	0.0529918	1
MSTRG.17782.1	111.947	42.8081	77.3777	-1.2208	0.632652	-1.92965	0.0536503	0.232485
MSTRG.14983.1	494.395	145.43	319.912	-1.45043	0.753136	-1.92585	0.0541227	0.233582
MSTRG.26537.1	70.3282	29.0739	49.701	-1.14242	0.593963	-1.92339	0.054431	0.233919
MSTRG.19579.8	443.101	248.625	345.863	-0.79578	0.414095	-1.92173	0.0546397	0.233919
MSTRG.5397.4	27.8736	79.1683	53.5209	1.29903	0.676603	1.91992	0.0548677	0.233956
MSTRG.21516.1	0.791257	10.1627	5.47697	1.87653	0.981977	1.91097	0.0560082	0.237583
MSTRG.15193.1	38.0167	103.473	70.745	1.25864	0.659055	1.90976	0.056164	0.237583
MSTRG.177.2	38.1064	5.16787	21.6372	-1.80346	0.946577	-1.90525	0.0567479	0.23778
MSTRG.24679.1	28.5881	8.91704	18.7526	-1.39007	0.729785	-1.90477	0.0568096	0.23778
MSTRG.4130.1	127.891	70.1982	99.0445	-0.821431	0.431371	-1.90423	0.0568799	0.23778
MSTRG.22730.4	20.9646	5.90457	13.4346	-1.46583	0.771216	-1.90067	0.0573447	0.238787
MSTRG.17968.1	12.1271	3.99898	8.06305	-1.34526	0.708831	-1.89786	0.0577142	0.23939
MSTRG.9611.1	76.2743	24.1366	50.2054	-1.38386	0.73108	-1.8929	0.0583713	0.240801
MSTRG.13573.1	7.83848	27.7336	17.786	1.45706	0.770161	1.89189	0.0585061	0.240801
MSTRG.26326.1	78.1632	158.252	118.208	0.946741	0.501701	1.88706	0.0591516	0.242522
MSTRG.10320.1	443.117	173.581	308.349	-1.19194	0.635356	-1.87602	0.060653	0.247324
MSTRG.2313.1	388.228	198.188	293.208	-0.906938	0.483689	-1.87504	0.0607869	0.247324
MSTRG.21123.3	226.373	373.982	300.178	0.697974	0.372935	1.87157	0.0612663	0.247652
MSTRG.25040.8	24.3276	49.6995	37.0135	0.950834	0.50817	1.87109	0.0613321	0.247652
MSTRG.18133.1	0	3.50572	1.75286	1.8207	0.974419	1.86849	0.0616932	1
MSTRG.11409.5	432.114	153.458	292.786	-1.28245	0.686625	-1.86776	0.0617958	0.248074
MSTRG.12460.1	10.2559	24.439	17.3475	1.1116	0.595734	1.86593	0.0620506	0.248074
MSTRG.8876.3	22.5759	66.2068	44.3914	1.31549	0.705234	1.86533	0.0621349	0.248074
MSTRG.10631.1	6.08138	27.1989	16.6401	1.59837	0.859716	1.85919	0.0630003	0.250591
MSTRG.18182.1	289.593	136.336	212.964	-0.997662	0.537099	-1.8575	0.0632399	0.250609
MSTRG.17809.1	60.7022	29.6519	45.1771	-0.960808	0.517823	-1.85548	0.0635283	0.250819
MSTRG.18334.2	64.415	21.7304	43.0727	-1.3261	0.716867	-1.84985	0.0643347	0.253066
MSTRG.16719.1	30.1726	57.1472	43.6599	0.865677	0.468973	1.8459	0.064907	0.254378
MSTRG.76.1	0	3.75553	1.87777	1.78944	0.971849	1.84127	0.0655816	1
MSTRG.10458.1	1201.29	320.445	760.868	-1.49307	0.810901	-1.84125	0.0655854	0.255415
MSTRG.10129.1	88.8581	186.163	137.51	0.979042	0.531856	1.8408	0.0656506	0.255415
MSTRG.6678.1	31.0245	81.2714	56.148	1.2095	0.65799	1.83818	0.0660361	0.25598
MSTRG.23394.1	44.1487	94.5858	69.3673	1.00423	0.550433	1.82444	0.068085	0.262358
MSTRG.9955.1	161.313	99.2844	130.299	-0.675076	0.370136	-1.82386	0.0681737	0.262358
MSTRG.18317.1	7.94543	25.3687	16.6571	1.36536	0.749676	1.82127	0.0685658	0.262918
MSTRG.13814.4	1.80737	8.42747	5.11742	1.57689	0.867308	1.81815	0.0690414	0.263793
MSTRG.2946.3	45.9741	126.071	86.0226	1.25021	0.6897	1.81269	0.0698797	0.266042
MSTRG.23821.2	52.6854	25.0408	38.8631	-0.982727	0.542975	-1.80989	0.0703125	0.266737
MSTRG.15185.1	75.3071	27.0857	51.1964	-1.25595	0.697028	-1.80187	0.0715666	0.269901
MSTRG.23239.1	16.9696	5.20159	11.0856	-1.37514	0.763407	-1.80132	0.071653	0.269901
MSTRG.4829.3	29.915	65.244	47.5795	1.01989	0.57092	1.78639	0.0740359	0.277895
MSTRG.23480.1	16.5196	42.7994	29.6595	1.19017	0.667788	1.78226	0.0747064	0.278852
MSTRG.10963.1	14.159	2.61115	8.38508	-1.63281	0.916485	-1.7816	0.0748139	0.278852
MSTRG.21888.1	133.63	68.3805	101.005	-0.89506	0.503964	-1.77604	0.0757262	0.281269
MSTRG.24988.1	1.23002	7.11344	4.17173	1.63467	0.92331	1.77045	0.0766528	0.283722
MSTRG.3362.1	3.3577	11.3715	7.36462	1.37955	0.780506	1.76751	0.0771429	0.283968
MSTRG.25895.1	144.658	71.53	108.094	-0.935167	0.529473	-1.76622	0.0773588	0.283968
MSTRG.7595.1	277.952	141.717	209.835	-0.90297	0.51152	-1.76527	0.0775185	0.283968
MSTRG.21768.2	397.308	811.578	604.443	0.946919	0.537018	1.76329	0.0778516	0.284212
MSTRG.8243.4	67.3461	31.7378	49.542	-0.986722	0.560735	-1.75969	0.0784596	0.285454
MSTRG.5830.5	308.45	185.295	246.872	-0.701987	0.399666	-1.75643	0.0790143	0.286494
MSTRG.13737.1	3.659	0	1.8295	-1.6919	0.964385	-1.75439	0.0793644	1
MSTRG.21390.1	2.44854	10.7693	6.60893	1.54242	0.880898	1.75097	0.0799515	0.287645
MSTRG.20183.1	54.4557	98.1988	76.3273	0.796143	0.455265	1.74875	0.0803347	0.287645
MSTRG.3818.3	4.51844	17.7133	11.1159	1.47191	0.842172	1.74776	0.0805062	0.287645
MSTRG.10638.3	25.2389	59.3111	42.275	1.09397	0.626238	1.74689	0.0806557	0.287645
MSTRG.25954.2	61.2306	118.771	90.0007	0.890891	0.511227	1.74265	0.0813942	0.287645
MSTRG.7788.1	1.70098	8.39927	5.05012	1.58442	0.909331	1.7424	0.0814388	0.287645
MSTRG.23282.1	4.80711	27.4913	16.1492	1.6285	0.934693	1.74228	0.0814589	0.287645
MSTRG.665.1	33.2548	79.3607	56.3078	1.10999	0.637854	1.74019	0.0818257	0.287645
MSTRG.9098.2	380.231	122.681	251.456	-1.33001	0.764894	-1.73881	0.0820678	0.287645
MSTRG.8826.1	47.2887	16.2419	31.7653	-1.28187	0.737701	-1.73766	0.0822706	0.287645
MSTRG.23499.1	163.646	81.0787	122.362	-0.93157	0.536157	-1.73749	0.0822999	0.287645
MSTRG.6384.1	189.833	46.3697	118.101	-1.49907	0.865235	-1.73255	0.0831752	0.288667
MSTRG.26277.1	125.293	64.318	94.8053	-0.891916	0.51505	-1.73171	0.0833253	0.288667
MSTRG.18919.1	73.0286	130.966	101.997	0.794378	0.458843	1.73126	0.0834048	0.288667
MSTRG.12059.1	150.369	93.635	122.002	-0.657957	0.381447	-1.7249	0.0845458	0.291669
MSTRG.8432.1	3.13887	0.286096	1.71249	-1.68621	0.980707	-1.71938	0.085545	1
MSTRG.16601.1	76.0311	24.7796	50.4053	-1.31485	0.766139	-1.71621	0.0861238	0.296115
MSTRG.14612.1	26.5576	52.3289	39.4433	0.901217	0.525912	1.71363	0.0865974	0.296115
MSTRG.26115.2	57.3888	100.41	78.8994	0.768013	0.44828	1.71324	0.0866678	0.296115
MSTRG.11503.2	133.099	250.974	192.037	0.852678	0.498794	1.70948	0.0873624	0.297118
MSTRG.6374.3	7.50174	2.26806	4.8849	-1.36682	0.800302	-1.70788	0.0876586	0.297118
MSTRG.22730.6	32.331	9.11281	20.7219	-1.40548	0.823299	-1.70713	0.0877977	0.297118
MSTRG.19579.2	33.5475	17.1854	25.3665	-0.883502	0.520804	-1.69642	0.0898066	0.302019
MSTRG.7843.1	18.2908	6.99073	12.6408	-1.17827	0.695599	-1.6939	0.0902852	0.302019
MSTRG.14270.1	349.827	196.418	273.123	-0.785355	0.463752	-1.69348	0.0903642	0.302019
MSTRG.19927.2	175.623	273.18	224.401	0.614309	0.362766	1.6934	0.0903792	0.302019
MSTRG.5960.1	0.326337	4.65011	2.48822	1.66946	0.985956	1.69324	0.0904097	1
MSTRG.22732.1	46.917	13.8536	30.3853	-1.37017	0.81172	-1.68798	0.091415	0.304526
MSTRG.12413.5	6.08944	16.6364	11.3629	1.22025	0.724768	1.68365	0.0922499	0.30635
MSTRG.5565.4	33.0253	15.5765	24.3009	-0.97345	0.579968	-1.67845	0.0932584	0.306863
MSTRG.6801.3	16.5483	33.5953	25.0718	0.943418	0.562233	1.67798	0.0933502	0.306863
MSTRG.19530.1	99.284	180.223	139.753	0.804911	0.479802	1.67759	0.0934274	0.306863
MSTRG.22227.1	1.33698	7.3244	4.33069	1.56853	0.935358	1.67693	0.0935558	0.306863
MSTRG.19975.1	17.097	38.9046	28.0008	1.04914	0.626573	1.67442	0.0940486	0.307533
MSTRG.11413.13	624.602	225.653	425.128	-1.22238	0.736084	-1.66065	0.0967834	0.315508
MSTRG.18255.1	51.5267	23.1726	37.3496	-1.03074	0.622198	-1.6566	0.0975998	0.317199
MSTRG.23304.1	119.874	203.587	161.731	0.725394	0.439865	1.64913	0.0991212	0.320109
MSTRG.14812.1	5.63714	19.1944	12.4158	1.369	0.830319	1.64877	0.0991957	0.320109
MSTRG.22005.3	42.0072	87.3726	64.6899	0.95886	0.582383	1.64644	0.0996728	0.320109
MSTRG.1763.1	80.0082	36.8517	58.4299	-0.997304	0.605839	-1.64615	0.0997321	0.320109
MSTRG.25412.1	12.5955	34.6243	23.6099	1.20581	0.733071	1.64487	0.0999965	0.320109
MSTRG.7999.4	53.1853	85.9315	69.5584	0.660547	0.402262	1.64208	0.100573	0.320273
MSTRG.24436.1	9.81773	21.9257	15.8717	1.03086	0.627917	1.64172	0.100649	0.320273
MSTRG.23171.1	173.051	91.3301	132.191	-0.851062	0.520631	-1.63467	0.102117	0.323741
MSTRG.12272.1	8.54838	28.552	18.5502	1.34059	0.820641	1.63359	0.102346	0.323741
MSTRG.2424.4	2886.2	1074.08	1980.14	-1.1901	0.732239	-1.62529	0.104101	0.327182
MSTRG.8049.1	4.01696	16.957	10.487	1.45695	0.896805	1.6246	0.104248	0.327182
MSTRG.10885.1	22.3652	9.71699	16.0411	-1.05757	0.651176	-1.6241	0.104355	0.327182
MSTRG.5032.1	28.567	55.2062	41.8866	0.87591	0.540574	1.62033	0.105161	0.328744
MSTRG.5297.1	53.942	22.0068	37.9744	-1.11017	0.686531	-1.61707	0.105864	0.329973
MSTRG.3763.1	24.3672	8.03301	16.2001	-1.26858	0.789085	-1.60765	0.107911	0.335373
MSTRG.15707.1	28.7203	14.0953	21.4078	-0.921597	0.57413	-1.60521	0.108449	0.335487
MSTRG.13064.1	194.451	98.2739	146.362	-0.895533	0.558419	-1.60369	0.108782	0.335487
MSTRG.23890.3	370.143	563.464	466.803	0.584802	0.364773	1.60319	0.108892	0.335487
MSTRG.1480.1	13.3396	28.2553	20.7974	0.97248	0.607171	1.60166	0.109231	0.335564
MSTRG.353.1	11.0132	36.2852	23.6492	1.32965	0.831569	1.59896	0.109829	0.33643
MSTRG.12772.4	1.01064	4.99689	3.00376	1.48763	0.932313	1.59564	0.11057	1
MSTRG.24559.1	73.9784	37.9209	55.9497	-0.877589	0.550456	-1.59429	0.11087	0.338647
MSTRG.15855.3	20.3353	47.8503	34.0928	1.06435	0.67215	1.5835	0.113308	0.344635
MSTRG.14556.1	25.7424	44.2506	34.9965	0.734374	0.464322	1.58161	0.113739	0.344635
MSTRG.17704.1	95.0705	39.9241	67.4973	-1.07583	0.680327	-1.58134	0.113801	0.344635
MSTRG.4511.2	12.8928	25.2737	19.0832	0.886453	0.564225	1.5711	0.11616	0.350782
MSTRG.24834.1	35.1214	19.3978	27.2596	-0.786703	0.501277	-1.5694	0.116555	0.350983
MSTRG.6380.1	1.55033	6.21261	3.88147	1.39365	0.889478	1.56682	0.117158	1
MSTRG.1984.2	13.2775	32.527	22.9022	1.10654	0.709642	1.5593	0.118926	0.356697
MSTRG.10252.1	8.33558	2.93476	5.63517	-1.22648	0.786976	-1.55847	0.119122	0.356697
MSTRG.19766.1	26.3209	46.5243	36.4226	0.773989	0.497116	1.55696	0.11948	0.356768
MSTRG.5182.2	651.29	414.928	533.109	-0.623206	0.400757	-1.55507	0.119929	0.357107
MSTRG.10606.1	31.7129	64.9975	48.3552	0.929665	0.600996	1.54687	0.121893	0.361946
MSTRG.20623.2	9.49508	45.9934	27.7442	1.45637	0.944377	1.54215	0.123037	0.364327
MSTRG.7546.1	65.9153	28.7815	47.3484	-1.03239	0.673258	-1.53342	0.125172	0.369621
MSTRG.23564.4	1027.35	707.772	867.561	-0.521362	0.340749	-1.53005	0.126005	0.371054
MSTRG.23271.8	5.68631	19.2982	12.4922	1.30444	0.861444	1.51425	0.129962	0.381652
MSTRG.24713.4	39.9475	65.8196	52.8836	0.682187	0.451943	1.50945	0.131183	0.382898
MSTRG.19165.2	61.0154	95.1015	78.0584	0.615227	0.407807	1.50862	0.131396	0.382898
MSTRG.22212.1	177.249	257.567	217.408	0.52259	0.346464	1.50835	0.131464	0.382898
MSTRG.10479.1	0.395628	3.3867	1.89117	1.48054	0.985852	1.50179	0.133152	1
MSTRG.19892.1	21.3872	4.78716	13.0872	-1.40804	0.938393	-1.50048	0.133491	0.38742
MSTRG.11856.2	23.4489	41.7404	32.5947	0.764005	0.509506	1.4995	0.133744	0.38742
MSTRG.6002.1	6.36458	16.607	11.4858	1.13736	0.760645	1.49526	0.134846	0.389513
MSTRG.16573.3	12.1573	42.1175	27.1374	1.3051	0.873609	1.49392	0.135197	0.389513
MSTRG.6880.1	1.94596	6.95445	4.4502	1.3173	0.882785	1.49221	0.135644	0.389748
MSTRG.17162.1	54.9272	88.6794	71.8033	0.65088	0.437189	1.48878	0.136545	0.390645
MSTRG.12571.2	115.254	191.211	153.233	0.684835	0.460411	1.48744	0.136898	0.390645
MSTRG.5224.1	54.6122	85.2712	69.9417	0.616108	0.414372	1.48685	0.137055	0.390645
MSTRG.635.1	25.9719	64.2063	45.0891	1.08726	0.738786	1.47168	0.141107	0.401119
MSTRG.21139.1	22.5636	8.97906	15.7713	-1.08649	0.739669	-1.46889	0.141862	0.402194
MSTRG.23792.6	276.217	391.43	333.824	0.488573	0.334585	1.46024	0.144225	0.407809
MSTRG.17017.2	1314.77	713.874	1014.32	-0.803916	0.55801	-1.44068	0.149674	0.421185
MSTRG.18180.7	57.5147	92.2978	74.9063	0.649243	0.451098	1.43925	0.15008	0.421185
MSTRG.16275.1	261.376	393.278	327.327	0.565001	0.392892	1.43806	0.150418	0.421185
MSTRG.17726.1	14.0268	31.1736	22.6002	0.981451	0.682889	1.4372	0.15066	0.421185
MSTRG.16201.4	0.721965	3.6804	2.20118	1.38741	0.966672	1.43524	0.151217	1
MSTRG.1880.1	230.459	384.066	307.262	0.690577	0.481278	1.43488	0.151321	0.421185
MSTRG.7801.1	14.6746	6.70844	10.6915	-0.968701	0.675118	-1.43486	0.151326	0.421185
MSTRG.16605.3	31.1799	60.3065	45.7432	0.847942	0.592166	1.43193	0.152163	0.421612
MSTRG.23223.1	396.344	207.889	302.117	-0.839103	0.58615	-1.43155	0.152273	0.421612
MSTRG.25407.1	2.56152	8.42501	5.49327	1.26431	0.884026	1.43018	0.152666	0.421612
MSTRG.2423.1	4793.44	1951.97	3372.7	-1.06919	0.748938	-1.42761	0.153403	0.422553
MSTRG.5104.1	1.1547	5.84758	3.50114	1.36804	0.958859	1.42674	0.153656	1
MSTRG.17387.2	16.8394	32.729	24.7842	0.852456	0.598537	1.42423	0.154379	0.424145
MSTRG.197.1	19.8404	46.4668	33.1536	1.03548	0.728647	1.4211	0.155286	0.425285
MSTRG.9455.1	19.3536	4.43781	11.8957	-1.3427	0.945529	-1.42005	0.155592	0.425285
MSTRG.23064.1	224.548	152.304	188.426	-0.538931	0.380644	-1.41584	0.156822	0.42755
MSTRG.16726.1	561.237	242.887	402.062	-1.01661	0.719797	-1.41235	0.157846	0.429243
MSTRG.10964.1	0.615012	3.08626	1.85064	1.35303	0.959523	1.41011	0.158508	1
MSTRG.21067.1	69.0778	41.138	55.1079	-0.694007	0.49293	-1.40792	0.159154	0.43144
MSTRG.22138.2	2.46005	7.56795	5.014	1.1901	0.84611	1.40655	0.159561	0.43144
MSTRG.20675.1	16.4463	5.69607	11.0712	-1.17705	0.837452	-1.40552	0.159868	0.43144
MSTRG.24468.2	11.4615	23.5858	17.5236	0.915682	0.652378	1.40361	0.160436	0.43188
MSTRG.1489.1	23.5153	7.5823	15.5488	-1.20579	0.865998	-1.39237	0.163811	0.439856
MSTRG.3818.2	41.9783	69.1577	55.568	0.671342	0.483766	1.38774	0.165216	0.442077
MSTRG.24502.1	32.9086	15.7093	24.3089	-0.923607	0.666101	-1.38659	0.165568	0.442077
MSTRG.18412.1	486.18	706.431	596.306	0.518453	0.374886	1.38296	0.166677	0.442077
MSTRG.7545.1	19.0449	9.41275	14.2288	-0.900274	0.651007	-1.3829	0.166697	0.442077
MSTRG.18715.1	236.664	146.661	191.662	-0.646782	0.467718	-1.38285	0.166712	0.442077
MSTRG.12578.1	102.514	66.3391	84.4263	-0.594276	0.430313	-1.38103	0.167269	0.442454
MSTRG.7981.4	5.5388	0.286096	2.91245	-1.3205	0.958335	-1.37791	0.168232	1
MSTRG.13559.1	1214.88	1839.21	1527.05	0.570621	0.414664	1.3761	0.16879	0.445037
MSTRG.4513.1	16.9922	47.3769	32.1846	1.14132	0.829949	1.37516	0.169081	0.445037
MSTRG.25340.1	17.2752	8.29165	12.7834	-0.911849	0.664525	-1.37218	0.170007	0.446373
MSTRG.12787.1	10.1582	23.1439	16.651	1.00117	0.731212	1.36919	0.17094	0.44772
MSTRG.19686.3	3.07506	8.65154	5.8633	1.12251	0.821705	1.36607	0.171917	0.449175
MSTRG.263.1	13.6872	29.1211	21.4041	0.945086	0.693378	1.36302	0.172877	0.45058
MSTRG.16696.2	3.84933	0.362463	2.1059	-1.33312	0.978394	-1.36256	0.173021	1
MSTRG.20624.1	92.5077	1001.97	547.237	1.31707	0.973833	1.35246	0.176228	0.457203
MSTRG.563.3	41.7149	71.4349	56.5749	0.717745	0.530755	1.35231	0.176276	0.457203
MSTRG.17706.1	5.23492	1.82923	3.53208	-1.13547	0.842077	-1.34842	0.177525	1
MSTRG.2508.1	23.5683	8.56892	16.0686	-1.1167	0.829932	-1.34554	0.178452	0.461724
MSTRG.8383.2	969.014	368.352	668.683	-1.09089	0.813639	-1.34076	0.18	0.464015
MSTRG.9019.6	78.9943	35.3423	57.1683	-0.975466	0.727898	-1.34011	0.180208	0.464015
MSTRG.8977.1	101.363	151.111	126.237	0.548698	0.410108	1.33793	0.180918	0.464719
MSTRG.23388.1	125.557	230.992	178.274	0.79107	0.595692	1.32799	0.184183	0.471337
MSTRG.19935.2	49.3702	26.3211	37.8456	-0.804019	0.605713	-1.32739	0.184378	0.471337
MSTRG.1088.1	27.2313	9.97109	18.6012	-1.10646	0.835259	-1.32469	0.185274	0.472239
MSTRG.26422.1	21.6202	38.1563	29.8882	0.754962	0.570361	1.32366	0.185617	0.472239
MSTRG.24051.1	0.684303	3.04998	1.86714	1.2745	0.965567	1.31995	0.186852	1
MSTRG.22751.1	8.58223	3.03184	5.80703	-1.11001	0.844056	-1.31509	0.188479	0.475843
MSTRG.1609.1	84.3667	130.032	107.199	0.592374	0.450789	1.31408	0.188818	0.475843
MSTRG.17876.2	249.7	125	187.35	-0.867995	0.660919	-1.31332	0.189076	0.475843
MSTRG.10125.3	52.8477	22.9609	37.9043	-0.989198	0.753422	-1.31294	0.189203	0.475843
MSTRG.619.1	10.0834	24.1212	17.1023	1.02484	0.780681	1.31275	0.189266	0.475843
MSTRG.9551.1	858.739	629.22	743.979	-0.435265	0.33258	-1.30875	0.190618	0.476901
MSTRG.13429.1	14.1217	5.74804	9.93487	-1.03271	0.789419	-1.30819	0.190808	0.476901
MSTRG.7582.1	144.252	96.0446	120.149	-0.556917	0.426326	-1.30632	0.191444	0.476901
MSTRG.11882.1	244.399	109.195	176.797	-0.964421	0.738327	-1.30622	0.191476	0.476901
MSTRG.14642.1	4.9201	14.5689	9.74447	1.13197	0.872798	1.29695	0.19465	0.482681
MSTRG.18551.1	34.4872	19.3476	26.9174	-0.751617	0.579873	-1.29617	0.194916	0.482681
MSTRG.1495.1	83.929	183.776	133.853	0.945046	0.729495	1.29548	0.195155	0.482681
MSTRG.3430.3	534.931	392.103	463.517	-0.434448	0.336852	-1.28973	0.197145	0.485421
MSTRG.21553.1	17.7005	30.9749	24.3377	0.733976	0.56913	1.28965	0.197174	0.485421
MSTRG.20981.1	196.71	113.428	155.069	-0.723027	0.561951	-1.28664	0.198221	0.486874
MSTRG.2071.1	0.721965	3.94835	2.33516	1.26536	0.984007	1.28592	0.19847	1
MSTRG.19915.1	46.5872	70.4525	58.5199	0.562076	0.43768	1.28422	0.199066	0.487826
MSTRG.11202.1	0.57735	4.10108	2.33922	1.26175	0.985621	1.28015	0.200491	1
MSTRG.14291.1	10.2188	17.6242	13.9215	0.71459	0.558323	1.27989	0.200585	0.490422
MSTRG.18478.1	35.4914	16.7276	26.1095	-0.912404	0.714437	-1.2771	0.201568	0.491698
MSTRG.22062.1	25.5978	13.1983	19.3981	-0.826371	0.648311	-1.27465	0.202432	0.492677
MSTRG.21731.2	32.2682	12.4396	22.3539	-1.05252	0.827436	-1.27202	0.203365	0.492897
MSTRG.21006.1	350.795	172.345	261.57	-0.878059	0.690412	-1.27179	0.203447	0.492897
MSTRG.18815.1	9.50056	24.5306	17.0156	1.06138	0.83727	1.26767	0.204916	0.493504
MSTRG.25439.8	4.7073	13.3704	9.03886	1.10395	0.871076	1.26734	0.205032	0.493504
MSTRG.26421.1	42.7045	27.464	35.0843	-0.595313	0.469789	-1.26719	0.205086	0.493504
MSTRG.10632.1	120.83	188.938	154.884	0.603743	0.477358	1.26476	0.205958	0.493677
MSTRG.19676.1	34.5245	52.782	43.6532	0.581633	0.460005	1.26441	0.206085	0.493677
MSTRG.10081.1	126.871	43.9808	85.4261	-1.10881	0.87854	-1.26211	0.206911	0.494544
MSTRG.24202.1	3.17598	7.64309	5.40954	0.996661	0.793763	1.25561	0.209256	0.49903
MSTRG.6347.2	20.4095	40.1002	30.2549	0.838301	0.669108	1.25286	0.210256	0.500296
MSTRG.17963.2	4.07419	8.88321	6.4787	0.935928	0.748451	1.25049	0.211122	0.501144
MSTRG.13013.1	133.088	88.0128	110.55	-0.563818	0.45162	-1.24843	0.211873	0.501144
MSTRG.25469.1	234.225	161.008	197.616	-0.516569	0.41395	-1.2479	0.212066	0.501144
MSTRG.3928.1	6.21449	14.0147	10.1146	0.957604	0.768086	1.24674	0.212493	0.501144
MSTRG.13189.1	80.6548	129.683	105.169	0.63461	0.511236	1.24133	0.214486	0.503994
MSTRG.13412.1	96.3103	60.5106	78.4105	-0.623377	0.502363	-1.24089	0.214647	0.503994
MSTRG.5229.2	466.867	607.663	537.265	0.371241	0.299856	1.23806	0.215693	0.504159
MSTRG.19528.1	93.3607	172.102	132.731	0.781723	0.632193	1.23653	0.216263	0.504159
MSTRG.20578.2	8.46063	15.8714	12.166	0.789254	0.638922	1.23529	0.216722	0.504159
MSTRG.16799.1	15.5377	29.1907	22.3642	0.802813	0.650075	1.23495	0.216848	0.504159
MSTRG.4298.1	42.5335	23.4988	33.0161	-0.767227	0.621894	-1.23369	0.217317	0.504159
MSTRG.20349.1	51.2334	31.1976	41.2155	-0.662127	0.53698	-1.23306	0.217555	0.504159
MSTRG.11395.1	259.927	119.264	189.595	-0.924746	0.751939	-1.22982	0.218766	0.505866
MSTRG.5314.1	13.0409	3.94075	8.4908	-1.13746	0.931146	-1.22157	0.22187	0.511933
MSTRG.1972.3	13831.1	10171.2	12001.1	-0.428823	0.351538	-1.21985	0.222522	0.512016
MSTRG.13244.1	37.5576	60.5277	49.0427	0.632837	0.519169	1.21894	0.222866	0.512016
MSTRG.15984.1	149.755	243.27	196.512	0.647044	0.532354	1.21544	0.224198	0.51253
MSTRG.25539.3	2278.62	3235.93	2757.28	0.484395	0.399045	1.21388	0.224792	0.51253
MSTRG.1246.2	78.4831	117.716	98.0993	0.552514	0.455393	1.21327	0.225028	0.51253
MSTRG.12856.8	31.8816	49.6966	40.7891	0.599439	0.494845	1.21137	0.225755	0.51253
MSTRG.634.1	31.5877	60.619	46.1034	0.819254	0.676464	1.21108	0.225863	0.51253
MSTRG.14331.1	18.0109	33.8041	25.9075	0.801763	0.66218	1.21079	0.225975	0.51253
MSTRG.3844.1	87.5103	131.338	109.424	0.549712	0.458481	1.19899	0.230533	0.521759
MSTRG.19084.1	12.0682	27.6864	19.8773	0.943843	0.789789	1.19506	0.232064	0.523525
MSTRG.7567.1	125.862	194.073	159.967	0.584443	0.489776	1.19329	0.232756	0.523525
MSTRG.9520.1	41.7885	79.0159	60.4022	0.796469	0.669015	1.19051	0.233847	0.523525
MSTRG.22799.1	80.5125	47.5565	64.0345	-0.688185	0.578153	-1.19032	0.233922	0.523525
MSTRG.10457.3	36.1785	14.5117	25.3451	-1.00074	0.841386	-1.18939	0.234285	0.523525
MSTRG.23919.2	8.9773	4.00401	6.49065	-0.939966	0.790628	-1.18888	0.234485	0.523525
MSTRG.16963.2	8.41805	17.9943	13.2062	0.905132	0.761866	1.18805	0.234815	0.523525
MSTRG.1657.1	0.941349	3.35422	2.14778	1.12685	0.949321	1.18701	0.235225	1
MSTRG.5001.1	6.38907	2.07524	4.23216	-1.09165	0.919697	-1.18696	0.235242	0.523525
MSTRG.3033.2	179.321	239.223	209.272	0.40268	0.340011	1.18432	0.236288	0.524756
MSTRG.1419.1	0.615012	2.63052	1.62277	1.14895	0.971526	1.18262	0.23696	1
MSTRG.25247.1	1.01064	3.94835	2.4795	1.14124	0.970092	1.17643	0.239423	1
MSTRG.4374.1	11.0452	3.88756	7.46636	-1.06102	0.903247	-1.17468	0.240125	0.531473
MSTRG.1715.1	4.94625	10.7425	7.84436	0.911633	0.776377	1.17421	0.240309	0.531473
MSTRG.8897.1	373.196	268.008	320.602	-0.457848	0.393042	-1.16488	0.244067	0.537296
MSTRG.8751.1	6.11246	13.8932	10.0028	0.922816	0.792602	1.16429	0.244308	0.537296
MSTRG.18853.1	49.5851	87.9662	68.7756	0.737064	0.633257	1.16392	0.244455	0.537296
MSTRG.3432.5	116.427	82.6585	99.5427	-0.470413	0.405443	-1.16025	0.245949	0.539468
MSTRG.3227.1	301.119	211.782	256.451	-0.484809	0.419115	-1.15674	0.247377	0.541486
MSTRG.25612.2	4.55007	13.1397	8.84489	1.04757	0.909711	1.15154	0.24951	0.545037
MSTRG.14407.1	178.514	102.087	140.3	-0.714947	0.623489	-1.14669	0.251511	0.548283
MSTRG.23274.1	1.0483	3.37236	2.21033	1.08543	0.946755	1.14647	0.2516	1
MSTRG.23133.1	99.258	152.278	125.768	0.572405	0.500713	1.14318	0.252964	0.550327
MSTRG.280.2	39.7891	22.5904	31.1897	-0.718122	0.630094	-1.13971	0.254409	0.552342
MSTRG.24097.1	13.7714	6.04553	9.90848	-0.921697	0.8107	-1.13691	0.255574	0.553743
MSTRG.21804.1	50.2929	26.1873	38.2401	-0.797493	0.702759	-1.1348	0.256458	0.554532
MSTRG.25670.1	1.66331	4.68885	3.17608	1.0244	0.903901	1.13331	0.257086	1
MSTRG.11884.1	9.20764	16.2934	12.7505	0.717311	0.634082	1.13126	0.257946	0.556621
MSTRG.20564.1	21.4828	10.1271	15.805	-0.881617	0.783744	-1.12488	0.26064	0.561298
MSTRG.12897.1	5.6567	1.94188	3.79929	-1.0331	0.921975	-1.12052	0.26249	1
MSTRG.3779.1	5.56674	12.2217	8.89424	0.881478	0.786825	1.1203	0.262587	0.562626
MSTRG.9260.2	419.427	596.769	508.098	0.482535	0.431087	1.11935	0.262992	0.562626
MSTRG.4269.1	175.866	114.498	145.182	-0.574002	0.513444	-1.11794	0.263591	0.562626
MSTRG.12552.1	15.7053	32.2532	23.9792	0.847352	0.758858	1.11662	0.264159	0.562626
MSTRG.11398.1	11.0885	3.84624	7.4674	-1.02247	0.915701	-1.1166	0.264167	0.562626
MSTRG.18126.1	0.57735	3.73739	2.15737	1.09271	0.978955	1.1162	0.264336	1
MSTRG.11882.2	42.6817	20.576	31.6289	-0.850802	0.762369	-1.116	0.264424	0.562626
MSTRG.11361.1	210.583	341.928	276.255	0.634219	0.569057	1.11451	0.265061	0.562859
MSTRG.7918.1	54.4142	91.5514	72.9828	0.66951	0.603908	1.10863	0.26759	0.566144
MSTRG.18699.4	678.772	468.324	573.548	-0.504981	0.455577	-1.10844	0.26767	0.566144
MSTRG.9607.1	21.5412	12.0033	16.7722	-0.726832	0.660189	-1.10095	0.27092	0.571883
MSTRG.5144.5	18.6599	36.1566	27.4083	0.798248	0.727014	1.09798	0.272212	0.573475
MSTRG.6613.1	216.214	144.475	180.344	-0.542728	0.497207	-1.09155	0.275029	0.578266
MSTRG.11240.1	3.60872	8.55581	6.08226	0.918851	0.845005	1.08739	0.276864	0.579201
MSTRG.22693.1	17.1493	10.7268	13.938	-0.612839	0.564262	-1.08609	0.277439	0.579201
MSTRG.18600.1	19.7076	8.62335	14.1655	-0.906152	0.835542	-1.08451	0.27814	0.579201
MSTRG.1090.1	146.968	108.804	127.886	-0.417548	0.38513	-1.08417	0.278288	0.579201
MSTRG.21817.1	17.4313	10.4664	13.9489	-0.661584	0.610274	-1.08408	0.278331	0.579201
MSTRG.14831.1	6.52876	13.9034	10.2161	0.870163	0.80335	1.08317	0.278734	0.579201
MSTRG.16895.1	30.6201	62.815	46.7176	0.832629	0.777674	1.07067	0.28432	0.589659
MSTRG.23991.1	11.153	20.0307	15.5919	0.714733	0.668421	1.06929	0.284941	0.5898
MSTRG.14866.2	8.05349	13.6861	10.8698	0.68085	0.63872	1.06596	0.286442	0.591758
MSTRG.12030.3	3.02644	7.35699	5.19172	0.947766	0.891167	1.06351	0.28755	0.592677
MSTRG.19629.2	59.8442	33.3152	46.5797	-0.723894	0.681927	-1.06154	0.288444	0.592677
MSTRG.17694.5	24.9058	14.0502	19.478	-0.713406	0.672202	-1.0613	0.288555	0.592677
MSTRG.18075.1	63.1778	94.1188	78.6483	0.533738	0.504329	1.05831	0.289913	0.594321
MSTRG.9683.1	6.50205	2.59424	4.54815	-0.949945	0.899575	-1.05599	0.290972	0.595347
MSTRG.16170.2	146.603	98.9623	122.783	-0.529326	0.501879	-1.05469	0.291568	0.595424
MSTRG.21810.1	0.57735	2.66937	1.62336	1.03681	0.985984	1.05155	0.293005	1
MSTRG.22125.1	38.9277	24.8993	31.9135	-0.591573	0.562755	-1.05121	0.293163	0.595563
MSTRG.22085.10	3.32663	7.20426	5.26544	0.868819	0.827129	1.0504	0.293533	0.595563
MSTRG.26155.1	47.8442	79.7413	63.7927	0.656627	0.6253	1.0501	0.293672	0.595563
MSTRG.10437.2	5.92526	10.6516	8.28845	0.717072	0.683141	1.04967	0.293871	0.595563
MSTRG.23116.1	73.3484	96.1537	84.751	0.377941	0.360561	1.0482	0.294545	0.595797
MSTRG.6025.5	17.3336	29.1848	23.2592	0.669881	0.639863	1.04691	0.295139	0.595868
MSTRG.5607.1	3.97875	0.858288	2.41852	-1.0309	0.985663	-1.04589	0.295611	1
MSTRG.6089.1	118.926	80.1149	99.5203	-0.53061	0.509433	-1.04157	0.297611	0.599722
MSTRG.7603.2	2.52386	5.69741	4.11064	0.902145	0.868639	1.03857	0.299003	0.599738
MSTRG.3044.1	170.171	114.342	142.256	-0.532684	0.512973	-1.03842	0.299073	0.599738
MSTRG.23037.6	275.137	211.664	243.4	-0.364715	0.351389	-1.03792	0.299306	0.599738
MSTRG.22408.1	28.7326	48.9798	38.8562	0.672069	0.65132	1.03186	0.302139	0.604046
MSTRG.17874.1	464.176	264.818	364.497	-0.698392	0.677462	-1.0309	0.30259	0.604046
MSTRG.4678.1	1.58799	4.34833	2.96816	0.947973	0.922672	1.02742	0.304222	1
MSTRG.6051.3	5.73147	2.07904	3.90526	-0.953631	0.928792	-1.02674	0.304541	1
MSTRG.10075.1	45.8396	24.536	35.1878	-0.752863	0.735191	-1.02404	0.305818	0.607604
MSTRG.672.1	29.7635	49.7683	39.7659	0.656422	0.641333	1.02353	0.306059	0.607604
MSTRG.5449.1	102.25	59.6868	80.9686	-0.676168	0.661028	-1.0229	0.306353	0.607604
MSTRG.25021.1	185.106	264.415	224.76	0.482842	0.472546	1.02179	0.306881	0.607604
MSTRG.21084.2	1.01064	2.97484	1.99274	0.969336	0.949352	1.02105	0.30723	1
MSTRG.7814.1	16.4172	39.5508	27.984	0.906267	0.887941	1.02064	0.307426	0.607604
MSTRG.3402.2	117.991	159.544	138.768	0.416882	0.408761	1.01987	0.307792	0.607604
MSTRG.12369.2	22.3253	33.8906	28.1079	0.543653	0.534757	1.01664	0.309327	0.609505
MSTRG.21575.1	198.718	270.125	234.422	0.423035	0.41672	1.01515	0.310032	0.609705
MSTRG.23315.1	41.0948	71.9332	56.514	0.69048	0.681298	1.01348	0.310833	0.609705
MSTRG.18.1	33.3701	64.4686	48.9193	0.773935	0.765039	1.01163	0.311716	0.609705
MSTRG.5036.2	128.71	171.883	150.296	0.398736	0.394153	1.01163	0.311716	0.609705
MSTRG.3319.1	3.78004	1.23889	2.50947	-0.962251	0.955669	-1.00689	0.313989	1
MSTRG.23267.12	27.2697	39.5606	33.4152	0.508478	0.505348	1.00619	0.314323	0.612571
MSTRG.19971.1	55.3995	140.589	97.994	0.921116	0.915461	1.00618	0.31433	0.612571
MSTRG.5765.6	36.4903	56.699	46.5947	0.571721	0.570679	1.00183	0.316427	0.614574
MSTRG.24104.1	1431.43	852.728	1142.08	-0.653618	0.652903	-1.0011	0.31678	0.614574
MSTRG.5152.1	14.6631	8.81996	11.7415	-0.634168	0.633989	-1.00028	0.317174	0.614574
MSTRG.14914.2	68.0891	96.7062	82.3976	0.470695	0.471508	0.998277	0.318145	0.614574
MSTRG.1488.1	24.0628	13.308	18.6854	-0.71903	0.720675	-0.997718	0.318416	0.614574
MSTRG.3019.3	23.3436	39.01	31.1768	0.651113	0.653144	0.996891	0.318817	0.614574
MSTRG.14453.1	107.493	71.45	89.4713	-0.538424	0.547152	-0.984049	0.325091	0.625537
MSTRG.2350.2	1.87119	4.80284	3.33701	0.921671	0.938606	0.981957	0.326121	1
MSTRG.17493.3	6.33843	2.07524	4.20684	-0.943471	0.968045	-0.974615	0.329751	0.63336
MSTRG.19477.1	34.662	22.0727	28.3673	-0.577206	0.594942	-0.970189	0.331952	0.636441
MSTRG.12825.1	30.4389	18.8075	24.6232	-0.615946	0.637046	-0.966879	0.333604	0.63846
MSTRG.1770.1	78.5002	44.8637	61.682	-0.685392	0.711251	-0.963642	0.335225	0.640128
MSTRG.12413.4	16.86	25.5648	21.2124	0.546561	0.567712	0.962742	0.335677	0.640128
MSTRG.17769.2	194.842	144.605	169.723	-0.408678	0.42507	-0.961437	0.336332	0.640232
MSTRG.3294.1	79.883	168.562	124.223	0.811948	0.848112	0.95736	0.338385	0.642993
MSTRG.8344.1	101.067	141.777	121.422	0.456709	0.478323	0.954813	0.339673	0.64429
MSTRG.22514.1	26.4878	14.0668	20.2773	-0.734954	0.771334	-0.952835	0.340674	0.644494
MSTRG.196.1	17.0443	28.9377	22.991	0.660927	0.694096	0.952212	0.340989	0.644494
MSTRG.21113.1	3.16503	8.6942	5.92961	0.91003	0.960151	0.947799	0.343232	0.645518
MSTRG.9124.2	97.2432	132.961	115.102	0.42768	0.451457	0.947334	0.343468	0.645518
MSTRG.11189.1	21.7703	32.8132	27.2918	0.541935	0.572432	0.946723	0.34378	0.645518
MSTRG.1268.2	0.791257	3.31916	2.05521	0.930231	0.982654	0.946651	0.343817	1
MSTRG.15761.1	23.8204	15.7031	19.7617	-0.544569	0.575422	-0.946382	0.343954	0.645518
MSTRG.12827.7	37.1619	55.4938	46.3278	0.529387	0.560749	0.944072	0.345133	0.646593
MSTRG.16054.1	3.78552	1.21695	2.50123	-0.918611	0.973864	-0.943264	0.345546	1
MSTRG.24135.1	116.868	77.7392	97.3035	-0.535923	0.569555	-0.94095	0.34673	0.646794
MSTRG.14597.1	31.7381	21.1144	26.4262	-0.525652	0.559111	-0.940157	0.347137	0.646794
MSTRG.3056.1	7.16679	14.4022	10.7845	0.77169	0.821653	0.939192	0.347632	0.646794
MSTRG.20430.1	37.9162	58.6494	48.2828	0.561688	0.598369	0.938699	0.347885	0.646794
MSTRG.16429.3	22.2543	39.1758	30.7151	0.678271	0.723147	0.937943	0.348274	0.646794
MSTRG.14125.1	2.28436	7.06956	4.67696	0.911034	0.975981	0.933454	0.350585	0.649955
MSTRG.11072.2	110.285	61.5389	85.9119	-0.693908	0.749861	-0.925382	0.354767	0.656566
MSTRG.4494.1	8.82352	17.3525	13.088	0.750115	0.811921	0.923877	0.35555	0.656607
MSTRG.3577.1	62.7764	43.0215	52.8989	-0.496855	0.538652	-0.922403	0.356318	0.656607
MSTRG.17188.1	7.70156	3.99898	5.85027	-0.738423	0.801075	-0.921791	0.356638	0.656607
MSTRG.4699.1	5.55578	10.6892	8.12247	0.743786	0.808638	0.919801	0.357677	0.657385
MSTRG.19936.2	14.4998	8.51572	11.5078	-0.647184	0.706367	-0.916214	0.359555	0.659699
MSTRG.212.2	14.3466	34.4431	24.3949	0.844557	0.925694	0.912349	0.361585	0.662284
MSTRG.757.1	5.01609	2.09718	3.55664	-0.833207	0.913847	-0.911757	0.361897	1
MSTRG.17006.1	538.577	429.743	484.16	-0.315489	0.349154	-0.903583	0.366217	0.668006
MSTRG.22166.1	12.465	19.267	15.866	0.554716	0.613951	0.903519	0.366251	0.668006
MSTRG.13935.1	83.984	120.056	102.02	0.474645	0.5257	0.902881	0.366589	0.668006
MSTRG.11140.2	3.55204	8.27474	5.91339	0.824473	0.91602	0.900059	0.368089	0.669161
MSTRG.20835.1	142.807	238.771	190.789	0.630909	0.701534	0.899328	0.368478	0.669161
MSTRG.24674.1	34.5081	22.0021	28.2551	-0.570011	0.635206	-0.897364	0.369525	0.669554
MSTRG.19470.1	153.335	117.611	135.473	-0.363356	0.405275	-0.896566	0.36995	0.669554
MSTRG.12853.6	48.9703	66.003	57.4867	0.401522	0.448986	0.894288	0.371168	0.670618
MSTRG.19449.1	9.50782	5.02814	7.26798	-0.728917	0.817601	-0.891531	0.372644	0.671848
MSTRG.5279.1	48.3015	28.9317	38.6166	-0.62901	0.706225	-0.890665	0.373109	0.671848
MSTRG.26024.1	3.0374	6.7886	4.913	0.796495	0.898941	0.886037	0.375598	0.675189
MSTRG.13838.1	2.203	4.90115	3.55208	0.79666	0.900784	0.884408	0.376476	1
MSTRG.22666.1	28.5705	16.4588	22.5146	-0.659544	0.746914	-0.883025	0.377223	0.676857
MSTRG.16835.2	33.444	19.2263	26.3352	-0.662537	0.751205	-0.881966	0.377795	0.676857
MSTRG.15619.1	2.81801	5.92908	4.37355	0.772506	0.878056	0.879792	0.378972	0.677711
MSTRG.22902.3	375.193	459.132	417.162	0.283278	0.32237	0.878738	0.379544	0.677711
MSTRG.16107.1	6.34704	2.93353	4.64028	-0.773273	0.881431	-0.877293	0.380328	0.677975
MSTRG.5691.2	4.97732	2.0571	3.51721	-0.820115	0.938936	-0.873452	0.382417	1
MSTRG.11322.1	2.95715	0.894573	1.92586	-0.857495	0.984949	-0.870598	0.383973	1
MSTRG.7317.1	93.4799	62.1291	77.8045	-0.530878	0.611887	-0.867608	0.385609	0.682751
MSTRG.7625.2	40.7571	60.6584	50.7077	0.519623	0.599226	0.867157	0.385856	0.682751
MSTRG.3222.1	2.26682	6.53745	4.40213	0.849113	0.979746	0.866667	0.386125	0.682751
MSTRG.25935.1	11.9264	20.0602	15.9933	0.630354	0.72802	0.865847	0.386574	0.682751
MSTRG.20178.2	7.6458	3.89013	5.76796	-0.727218	0.839926	-0.865812	0.386593	0.682751
MSTRG.16596.1	28.6542	43.1643	35.9093	0.527948	0.610101	0.865345	0.38685	0.682751
MSTRG.642.1	25.0165	15.4664	20.2414	-0.588262	0.681491	-0.863199	0.388028	0.68345
MSTRG.12816.1	3.47672	1.18067	2.32869	-0.845871	0.980063	-0.863078	0.388094	1
MSTRG.19853.1	57.7007	39.3638	48.5323	-0.497352	0.57678	-0.86229	0.388528	0.68345
MSTRG.24062.1	50.7028	33.0847	41.8938	-0.540172	0.628724	-0.859156	0.390254	0.685356
MSTRG.13916.4	48.2664	34.5179	41.3922	-0.454864	0.530608	-0.857251	0.391306	0.686073
MSTRG.15214.1	129.466	161.575	145.521	0.307091	0.360225	0.852497	0.393939	0.689554
MSTRG.13262.1	30.0682	21.6583	25.8632	-0.430393	0.509747	-0.844326	0.398487	0.696373
MSTRG.20021.1	1.62565	4.30958	2.96762	0.820477	0.97176	0.844321	0.39849	1
MSTRG.12858.1	26.6087	14.8899	20.7493	-0.661705	0.794496	-0.832862	0.404923	0.706461
MSTRG.5070.1	204.32	159.377	181.849	-0.340631	0.409822	-0.831168	0.405879	0.706754
MSTRG.17384.1	33.4478	24.8259	29.1369	-0.407751	0.491139	-0.830216	0.406417	0.706754
MSTRG.12280.1	23.6087	33.9343	28.7715	0.473257	0.571843	0.827599	0.407898	0.708174
MSTRG.17063.2	1.26769	3.12255	2.19512	0.788361	0.955804	0.824815	0.409477	1
MSTRG.17212.1	17.3134	11.1632	14.2383	-0.537512	0.65273	-0.823482	0.410234	0.711072
MSTRG.4319.1	34.4895	46.5243	40.5069	0.397681	0.484261	0.821211	0.411526	0.712154
MSTRG.12596.1	10.5943	16.5393	13.5668	0.543048	0.665882	0.815531	0.414768	0.71472
MSTRG.12145.7	4.90748	11.7209	8.31419	0.774437	0.951353	0.814037	0.415623	0.71472
MSTRG.26550.1	11.6487	18.4525	15.0506	0.558791	0.686735	0.813692	0.415821	0.71472
MSTRG.8108.1	1016.07	790.993	903.53	-0.343802	0.422603	-0.813532	0.415913	0.71472
MSTRG.23506.1	67.154	84.302	75.728	0.316884	0.389891	0.812751	0.416361	0.71472
MSTRG.4229.1	2.4862	5.52654	4.00637	0.763712	0.943808	0.809181	0.418411	0.716626
MSTRG.19031.1	19.4914	11.5244	15.5079	-0.609333	0.755016	-0.807047	0.419639	0.716626
MSTRG.13113.1	56.2799	44.4102	50.3451	-0.32698	0.405386	-0.806588	0.419904	0.716626
MSTRG.20797.1	177.015	223.139	200.077	0.319791	0.397575	0.804353	0.421193	0.716626
MSTRG.23328.2	92.1227	120.561	106.342	0.364563	0.45434	0.802401	0.422321	0.716626
MSTRG.5600.2	10.2053	17.5133	13.8593	0.627247	0.781722	0.802392	0.422326	0.716626
MSTRG.13219.5	90.8006	70.8125	80.8065	-0.340726	0.424875	-0.801944	0.422585	0.716626
MSTRG.9322.1	135.469	109.876	122.673	-0.289923	0.36194	-0.801025	0.423117	0.716626
MSTRG.3796.1	6.66187	3.35422	5.00804	-0.696886	0.871298	-0.799825	0.423812	0.716626
MSTRG.8290.1	257.519	191.256	224.388	-0.398645	0.498827	-0.799166	0.424194	0.716626
MSTRG.10845.1	265.056	184.637	224.847	-0.469942	0.593303	-0.792079	0.428315	0.722397
MSTRG.7755.1	5.91923	9.24445	7.58184	0.551823	0.69766	0.790963	0.428966	0.722397
MSTRG.11548.4	1.70098	3.86819	2.78458	0.751319	0.954022	0.787528	0.430973	1
MSTRG.2676.1	4.38096	8.59209	6.48653	0.696847	0.891158	0.781957	0.43424	0.730126
MSTRG.17979.2	198.828	131.374	165.101	-0.518732	0.665522	-0.779436	0.435723	0.73098
MSTRG.1749.1	64.7023	29.8445	47.2734	-0.728918	0.937648	-0.77739	0.436929	0.73098
MSTRG.19009.1	70.011	48.8848	59.4479	-0.467119	0.601232	-0.776937	0.437196	0.73098
MSTRG.14514.1	5.54773	51.304	28.4259	0.657019	0.846197	0.776437	0.437491	0.73098
MSTRG.4044.1	3.10724	5.52777	4.31751	0.651083	0.840549	0.774592	0.438581	0.731654
MSTRG.14531.1	9.52794	14.8515	12.1897	0.538856	0.699258	0.770611	0.440938	0.733502
MSTRG.25140.2	137.054	108.858	122.956	-0.316803	0.41122	-0.770397	0.441064	0.733502
MSTRG.7146.1	35.381	24.4255	29.9032	-0.472932	0.617721	-0.765607	0.44391	0.736628
MSTRG.23901.1	12.7913	7.79839	10.2949	-0.580519	0.758939	-0.764908	0.444326	0.736628
MSTRG.18762.1	19.8302	28.8455	24.3378	0.477143	0.626054	0.762144	0.445974	0.738212
MSTRG.9709.1	16.8132	27.0098	21.9115	0.563381	0.740459	0.760854	0.446744	0.73834
MSTRG.3690.2	3.36374	1.54313	2.45343	-0.722025	0.949254	-0.760624	0.446882	1
MSTRG.10437.1	1.26165	2.87653	2.06909	0.722246	0.953262	0.757658	0.448656	1
MSTRG.24849.7	126.476	155.527	141.001	0.289027	0.38168	0.757249	0.448901	0.740755
MSTRG.21737.3	73.9945	55.2889	64.6417	-0.388756	0.514971	-0.754909	0.450304	0.741922
MSTRG.24137.1	33.0429	44.4413	38.7421	0.395137	0.527437	0.749163	0.453759	0.745024
MSTRG.14060.3	36.7439	28.4312	32.5876	-0.351454	0.469491	-0.748586	0.454107	0.745024
MSTRG.12857.2	63.3347	81.9626	72.6487	0.354274	0.473443	0.748294	0.454283	0.745024
MSTRG.11210.2	169.659	231.578	200.619	0.411614	0.551696	0.746089	0.455613	0.74535
MSTRG.12985.3	3.28897	1.50305	2.39601	-0.705299	0.947301	-0.744535	0.456553	1
MSTRG.1905.2	82.6265	63.0664	72.8465	-0.362745	0.488089	-0.743194	0.457364	0.74535
MSTRG.3828.1	7.2295	3.77491	5.5022	-0.669345	0.903067	-0.741191	0.458578	0.74535
MSTRG.21689.1	23.6879	16.6365	20.1622	-0.452439	0.610729	-0.740818	0.458804	0.74535
MSTRG.18662.1	100.724	147.988	124.356	0.485323	0.655228	0.740693	0.45888	0.74535
MSTRG.8473.1	3.06903	6.04039	4.55471	0.662161	0.894785	0.740022	0.459286	0.74535
MSTRG.16430.1	2.0966	4.58552	3.34106	0.708643	0.95767	0.739966	0.459321	1
MSTRG.19953.1	375.609	517.947	446.778	0.421145	0.569211	0.739874	0.459376	0.74535
MSTRG.26050.1	7.36371	4.47789	5.9208	-0.57179	0.774231	-0.738527	0.460194	0.745543
MSTRG.23065.2	8.53048	12.9404	10.7354	0.516934	0.70425	0.734021	0.462936	0.747506
MSTRG.11184.1	18.7663	11.6145	15.1904	-0.571865	0.779958	-0.7332	0.463437	0.747506
MSTRG.8239.4	88.0185	115.572	101.795	0.36526	0.498254	0.73308	0.46351	0.747506
MSTRG.21737.2	222.764	173.074	197.919	-0.343424	0.469818	-0.730972	0.464796	0.748448
MSTRG.23555.1	6.55491	3.21963	4.88727	-0.670074	0.918637	-0.729422	0.465744	0.748499
MSTRG.4510.1	83.2627	107.444	95.3533	0.345773	0.47467	0.728449	0.466339	0.748499
MSTRG.22030.1	20.3782	32.1645	26.2714	0.540809	0.744393	0.72651	0.467526	0.748499
MSTRG.5559.4	6.59805	9.79213	8.19509	0.504124	0.69407	0.72633	0.467636	0.748499
MSTRG.14325.1	43.8104	30.2441	37.0272	-0.464611	0.643004	-0.722563	0.469949	0.750001
MSTRG.23821.1	4.90914	7.6806	6.29487	0.545639	0.7552	0.722509	0.469982	0.750001
MSTRG.22826.1	2.49771	4.91929	3.7085	0.657109	0.913583	0.719266	0.471977	1
MSTRG.12142.1	15.368	10.7268	13.0474	-0.447611	0.624963	-0.71622	0.473856	0.753274
MSTRG.1196.1	27.6932	18.2602	22.9767	-0.501466	0.700549	-0.715819	0.474103	0.753274
MSTRG.2152.1	167.199	127.223	147.211	-0.365369	0.510478	-0.715738	0.474153	0.753274
MSTRG.11409.1	93.1047	59.4398	76.2723	-0.533419	0.750282	-0.710959	0.47711	0.756844
MSTRG.7789.1	2.70011	0.97094	1.83552	-0.693085	0.985648	-0.703177	0.481945	1
MSTRG.17119.1	30.3811	19.4046	24.8928	-0.53262	0.75877	-0.701952	0.482709	0.762235
MSTRG.5193.1	34.1969	23.1207	28.6588	-0.479619	0.684398	-0.70079	0.483434	0.762235
MSTRG.25797.1	17.7571	11.5282	14.6427	-0.512373	0.73232	-0.699657	0.484142	0.762235
MSTRG.16529.1	27.1898	36.5351	31.8624	0.386422	0.552547	0.699347	0.484335	0.762235
MSTRG.19051.1	90.9578	66.6871	78.8224	-0.404702	0.578903	-0.699084	0.4845	0.762235
MSTRG.3898.3	4.19265	2.07904	3.13585	-0.654002	0.936132	-0.698622	0.484788	1
MSTRG.20186.7	66.9838	51.4364	59.2101	-0.352911	0.505166	-0.698605	0.484799	0.762235
MSTRG.4572.1	3.295	1.46676	2.38088	-0.676014	0.967968	-0.698384	0.484937	1
MSTRG.20997.2	4.6892	2.78203	3.73561	-0.572989	0.820628	-0.698233	0.485032	1
MSTRG.12178.5	18.2875	12.5328	15.4102	-0.457913	0.658288	-0.695612	0.486672	0.763148
MSTRG.25022.1	16.501	22.5748	19.5379	0.401581	0.57749	0.69539	0.486811	0.763148
MSTRG.5062.6	304.644	248.319	276.482	-0.280523	0.404465	-0.693565	0.487955	0.763754
MSTRG.61.1	0.979011	2.88033	1.92967	0.680254	0.981181	0.693302	0.48812	1
MSTRG.5142.2	557.478	672.133	614.806	0.259954	0.375391	0.692488	0.488631	0.763754
MSTRG.5246.1	35.9214	28.0506	31.986	-0.339634	0.493117	-0.688749	0.490981	0.766304
MSTRG.26388.4	694.107	569.162	631.635	-0.274278	0.40101	-0.683969	0.493995	0.769881
MSTRG.19376.3	457.564	393.019	425.292	-0.214058	0.31361	-0.682562	0.494883	0.77014
MSTRG.23993.3	268.368	220.624	244.496	-0.270477	0.398956	-0.677962	0.497796	0.772869
MSTRG.8141.1	618.049	492.615	555.332	-0.308146	0.454827	-0.677502	0.498088	0.772869
MSTRG.11181.3	53.1301	37.6906	45.4103	-0.438923	0.650296	-0.674959	0.499702	0.773228
MSTRG.10493.1	64.5772	50.8807	57.7289	-0.317097	0.471041	-0.673183	0.500831	0.773228
MSTRG.25387.1	144.624	400.359	272.491	0.660516	0.982154	0.672518	0.501254	0.773228
MSTRG.5536.1	6.35196	3.79428	5.07312	-0.580955	0.864502	-0.672011	0.501577	0.773228
MSTRG.15699.1	3.05807	1.18067	2.11937	-0.661298	0.985873	-0.670774	0.502364	1
MSTRG.5949.9	96.1772	122.149	109.163	0.325394	0.486376	0.669018	0.503484	0.773228
MSTRG.14525.1	31.7549	48.6222	40.1885	0.505832	0.756163	0.668946	0.50353	0.773228
MSTRG.20107.6	24.5636	18.6923	21.6279	-0.355999	0.532475	-0.668573	0.503768	0.773228
MSTRG.2784.1	11.0903	16.4074	13.7489	0.475848	0.714112	0.66635	0.505188	0.773228
MSTRG.17637.1	140.704	117.971	129.338	-0.246338	0.369872	-0.666009	0.505405	0.773228
MSTRG.25153.2	693.448	564.974	629.211	-0.281136	0.422286	-0.665749	0.505572	0.773228
MSTRG.9225.2	4.33124	2.00267	3.16695	-0.642947	0.96736	-0.664641	0.50628	1
MSTRG.16963.1	16.5555	24.8074	20.6814	0.492888	0.746581	0.660194	0.50913	0.776543
MSTRG.19620.1	4.6521	7.87722	6.26466	0.571137	0.865242	0.660089	0.509197	0.776543
MSTRG.5841.1	12.7683	18.1631	15.4657	0.444088	0.675264	0.657651	0.510762	0.776815
MSTRG.3898.2	580.826	698.388	639.607	0.255029	0.388347	0.656704	0.511371	0.776815
MSTRG.14442.1	2.66245	0.858288	1.76037	-0.637656	0.971267	-0.65652	0.51149	1
MSTRG.19679.3	45.1552	35.9059	40.5305	-0.315904	0.481262	-0.656408	0.511561	0.776815
MSTRG.22009.1	3.56066	1.19881	2.37973	-0.632765	0.973834	-0.649767	0.515843	1
MSTRG.25102.1	12.4655	9.03472	10.7501	-0.410595	0.633472	-0.648165	0.516878	0.783772
MSTRG.22308.3	0.866025	3.26217	2.0641	0.604094	0.93296	0.647502	0.517307	1
MSTRG.6653.1	3.28349	6.11173	4.69761	0.603523	0.93447	0.645845	0.51838	0.784933
MSTRG.26503.1	20.6415	13.3054	16.9735	-0.507171	0.791053	-0.641134	0.521436	0.78844
MSTRG.7393.2	74.6715	93.6099	84.1407	0.306669	0.480518	0.638205	0.52334	0.790161
MSTRG.10079.10	3.07561	5.8358	4.45571	0.601018	0.943357	0.637105	0.524056	0.790161
MSTRG.4929.1	14.1996	20.7945	17.497	0.461468	0.725757	0.635844	0.524878	0.790283
MSTRG.15028.1	32.7916	48.1924	40.492	0.462004	0.730953	0.632057	0.52735	0.792371
MSTRG.19638.2	166.079	193.354	179.716	0.212104	0.335905	0.631441	0.527752	0.792371
MSTRG.22722.1	243.743	199.145	221.444	-0.27727	0.440908	-0.628861	0.52944	0.792482
MSTRG.19346.1	14.8638	10.6893	12.7765	-0.412264	0.656056	-0.628398	0.529743	0.792482
MSTRG.15221.1	86.9667	61.9425	74.4546	-0.424291	0.675707	-0.627921	0.530056	0.792482
MSTRG.5247.1	22.3575	17.2499	19.8037	-0.354374	0.566369	-0.625695	0.531515	0.792887
MSTRG.20997.1	8.15386	11.3779	9.76589	0.418133	0.668757	0.625239	0.531814	0.792887
MSTRG.14292.1	1.40627	2.76511	2.08569	0.59618	0.958626	0.621911	0.534001	1
MSTRG.286.1	16.2853	23.8599	20.0726	0.459382	0.739033	0.621599	0.534206	0.794085
MSTRG.26408.1	28.9828	22.0714	25.5271	-0.350065	0.563885	-0.620809	0.534725	0.794085
MSTRG.4844.1	150.799	185.578	168.188	0.28196	0.454323	0.620616	0.534853	0.794085
MSTRG.22742.1	5.00951	8.10509	6.5573	0.523185	0.845009	0.619147	0.53582	0.794414
MSTRG.25385.1	1.58251	5.07448	3.3285	0.58079	0.943994	0.615248	0.538391	1
MSTRG.14950.2	2.3094	5.01123	3.66032	0.599392	0.978786	0.612383	0.540284	1
MSTRG.9985.1	476.531	577.112	526.821	0.262799	0.429378	0.612046	0.540507	0.800251
MSTRG.21930.4	89.4573	73.9002	81.6788	-0.26113	0.429317	-0.608247	0.543024	0.802862
MSTRG.14066.1	99.5165	79.1193	89.3179	-0.306706	0.505926	-0.606226	0.544364	0.803729
MSTRG.18292.3	101.588	120.454	111.021	0.23746	0.393116	0.604046	0.545813	0.804754
MSTRG.3722.1	455.698	538.102	496.9	0.230085	0.383915	0.599312	0.548965	0.808282
MSTRG.3933.1	20.7209	25.7931	23.257	0.296884	0.500358	0.593344	0.552951	0.810969
MSTRG.6374.2	2.77488	4.47666	3.62577	0.524649	0.884499	0.593159	0.553075	1
MSTRG.23302.1	3.06355	5.01257	4.03806	0.528165	0.890708	0.592971	0.5532	0.810969
MSTRG.23993.1	1734.49	1480.89	1607.69	-0.219573	0.370357	-0.592868	0.553269	0.810969
MSTRG.3569.1	6.12655	9.67948	7.90301	0.497935	0.842669	0.590903	0.554585	0.810969
MSTRG.12114.2	1416.29	1235.46	1325.88	-0.191372	0.323871	-0.590891	0.554593	0.810969
MSTRG.13467.7	18.1418	24.9597	21.5507	0.399516	0.678033	0.589227	0.555709	0.811487
MSTRG.26146.1	8.44968	12.3551	10.4024	0.451067	0.77148	0.584677	0.558765	0.814108
MSTRG.1686.1	62.5151	76.4996	69.5074	0.273071	0.46789	0.583621	0.559476	0.814108
MSTRG.7717.10	26.7732	37.2089	31.991	0.40614	0.696464	0.583146	0.559795	0.814108
MSTRG.3388.2	70.2049	84.0184	77.1116	0.244509	0.42024	0.58183	0.560681	0.814286
MSTRG.8722.1	2.49168	4.41844	3.45506	0.540443	0.934699	0.5782	0.563129	1
MSTRG.18891.14	188.446	222.826	205.636	0.23117	0.401558	0.575683	0.564829	0.81783
MSTRG.18996.2	43.7839	53.7575	48.7707	0.277363	0.482527	0.574813	0.565418	0.81783
MSTRG.16260.1	108.598	134.598	121.598	0.289459	0.504178	0.574122	0.565885	0.81783
MSTRG.15513.1	80.9947	68.2187	74.6067	-0.235532	0.41057	-0.573672	0.56619	0.81783
MSTRG.3897.1	2.44854	1.23889	1.84372	-0.555863	0.971468	-0.572189	0.567194	1
MSTRG.4981.2	7.75934	5.2429	6.50112	-0.449927	0.789705	-0.569741	0.568853	0.819004
MSTRG.22065.1	62.6455	41.8028	52.2242	-0.45992	0.808276	-0.569013	0.569347	0.819004
MSTRG.16638.3	98.2861	120.211	109.249	0.271394	0.47696	0.569007	0.569351	0.819004
MSTRG.10563.3	47.8502	37.0794	42.4648	-0.326533	0.577134	-0.565783	0.571541	0.819004
MSTRG.6182.1	74.9262	92.9883	83.9572	0.28964	0.512561	0.565085	0.572016	0.819004
MSTRG.25921.2	7.35109	11.4619	9.40648	0.483098	0.855114	0.564951	0.572107	0.819004
MSTRG.661.1	14.7933	21.9713	18.3823	0.458191	0.811606	0.564548	0.572381	0.819004
MSTRG.20178.1	5.79874	9.82339	7.81106	0.516376	0.91742	0.562856	0.573533	0.819433
MSTRG.16463.1	419.918	497.412	458.665	0.233513	0.416057	0.561253	0.574625	0.819433
MSTRG.7709.1	32.3396	41.1493	36.7444	0.319097	0.570001	0.559818	0.575604	0.819433
MSTRG.26446.1	109.951	134.767	122.359	0.273124	0.488843	0.558716	0.576355	0.819433
MSTRG.13409.1	43.0231	33.4321	38.2276	-0.323647	0.579915	-0.558095	0.57678	0.819433
MSTRG.6366.1	4.01038	6.25146	5.13092	0.472882	0.851323	0.555467	0.578575	0.819433
MSTRG.2131.1	15.4757	9.5694	12.5225	-0.495618	0.892454	-0.555342	0.578661	0.819433
MSTRG.9988.1	71.1715	83.1288	77.1502	0.215951	0.389141	0.554943	0.578934	0.819433
MSTRG.14868.1	375.317	322.839	349.078	-0.209885	0.378991	-0.553799	0.579716	0.819433
MSTRG.8120.1	38.7688	54.1735	46.4711	0.406279	0.736302	0.551784	0.581097	0.819433
MSTRG.21171.1	45.0287	55.2262	50.1274	0.273166	0.495113	0.551725	0.581137	0.819433
MSTRG.5343.1	5.24096	3.27528	4.25812	-0.49256	0.895482	-0.55005	0.582285	0.819968
MSTRG.24883.1	4137.97	3402.92	3770.44	-0.264098	0.481796	-0.548154	0.583586	0.820716
MSTRG.24686.5	13.7866	8.21897	11.0028	-0.50411	0.924273	-0.545412	0.58547	0.820808
MSTRG.12106.2	72.1974	58.5475	65.3724	-0.281413	0.516156	-0.545208	0.58561	0.820808
MSTRG.14430.1	5.4172	3.6766	4.5469	-0.429669	0.78882	-0.544698	0.585961	0.820808
MSTRG.14033.1	144.413	206.315	175.364	0.417702	0.768883	0.543258	0.586953	0.821117
MSTRG.22680.8	2.67395	1.44862	2.06129	-0.519167	0.958332	-0.54174	0.587997	1
MSTRG.18816.1	6.51467	9.32081	7.91774	0.413673	0.776267	0.532901	0.594102	0.829142
MSTRG.17220.1	29.4701	7.30172	18.3859	-0.44666	0.840024	-0.531723	0.594918	0.829142
MSTRG.24584.3	36.4547	30.2473	33.351	-0.258488	0.486772	-0.531025	0.595402	0.829142
MSTRG.5555.1	9.07878	12.2881	10.6834	0.386499	0.731053	0.528687	0.597022	0.829142
MSTRG.14019.1	6.94741	10.0651	8.50626	0.412261	0.779976	0.528556	0.597114	0.829142
MSTRG.24088.7	3.3577	5.22353	4.29062	0.4544	0.860574	0.52802	0.597485	0.829142
MSTRG.11170.1	2.31599	1.22075	1.76837	-0.514819	0.977391	-0.526728	0.598383	1
MSTRG.3586.1	145.557	119.631	132.594	-0.26303	0.49949	-0.526598	0.598473	0.829142
MSTRG.22638.2	3.10121	5.2885	4.19486	0.498592	0.947953	0.525967	0.598911	0.829142
MSTRG.4917.1	1.8827	3.239	2.56085	0.490735	0.933663	0.525602	0.599165	1
MSTRG.23444.1	11.869	8.23845	10.0537	-0.423728	0.807442	-0.524778	0.599738	0.829209
MSTRG.2126.4	1.0483	2.18789	1.6181	0.515323	0.985337	0.522992	0.60098	1
MSTRG.23767.1	11.1978	7.22915	9.2135	-0.454772	0.876178	-0.519041	0.603732	0.833567
MSTRG.16602.3	3.75936	2.49593	3.12765	-0.44993	0.868928	-0.517799	0.604598	1
MSTRG.2709.3	16.5829	12.8176	14.7002	-0.334371	0.646764	-0.516992	0.605162	0.833567
MSTRG.19785.2	7.2818	9.90735	8.59458	0.376452	0.728307	0.516887	0.605235	0.833567
MSTRG.253.1	1.94596	3.56015	2.75305	0.503071	0.97517	0.515881	0.605938	1
MSTRG.16557.2	7.26771	5.14839	6.20805	-0.411973	0.801508	-0.513997	0.607254	0.833677
MSTRG.3310.1	885.975	770.181	828.078	-0.194385	0.378424	-0.51367	0.607482	0.833677
MSTRG.11498.1	128.212	148.423	138.318	0.201313	0.392106	0.513415	0.607661	0.833677
MSTRG.18597.1	22.0662	16.1912	19.1287	-0.379278	0.742122	-0.511073	0.6093	0.833678
MSTRG.16578.1	85.468	97.9886	91.7283	0.191731	0.375248	0.510945	0.609389	0.833678
MSTRG.18253.1	300.597	341.279	320.938	0.178263	0.349493	0.510061	0.610009	0.833678
MSTRG.16557.1	8.0098	5.98094	6.99537	-0.355864	0.701117	-0.507567	0.611757	0.834998
MSTRG.23298.1	33.562	56.0426	44.8023	0.474894	0.943985	0.503074	0.614913	0.838231
MSTRG.18443.1	473.754	531.481	502.618	0.161036	0.323321	0.498067	0.618437	0.841626
MSTRG.5092.2	2877.06	2409.06	2643.06	-0.239658	0.482961	-0.496226	0.619735	0.841626
MSTRG.5970.1	5.74846	10.2728	8.01061	0.482278	0.971993	0.496174	0.619771	0.841626
MSTRG.18724.2	42.5004	49.354	45.9272	0.203784	0.415547	0.490398	0.623852	0.846089
MSTRG.23551.2	345.711	305.718	325.715	-0.171281	0.351762	-0.486922	0.626314	0.847497
MSTRG.26121.1	47.8243	62.5391	55.1817	0.336383	0.691268	0.486617	0.62653	0.847497
MSTRG.18771.1	33.3655	40.3374	36.8515	0.249799	0.51445	0.485566	0.627275	0.847497
MSTRG.2907.1	32.6855	39.9952	36.3403	0.268914	0.558824	0.481214	0.630364	0.850136
MSTRG.8584.2	75.4084	85.7831	80.5958	0.182108	0.379174	0.480275	0.631032	0.850136
MSTRG.24901.2	25.9221	31.8086	28.8654	0.265246	0.553234	0.479447	0.631621	0.850136
MSTRG.8243.3	1.98362	3.31916	2.65139	0.455731	0.952627	0.478394	0.63237	1
MSTRG.5284.1	20.8923	13.7337	17.313	-0.428498	0.901242	-0.475453	0.634464	0.852886
MSTRG.5930.1	36.2485	43.8802	40.0643	0.252342	0.532297	0.474062	0.635456	0.853143
MSTRG.1873.1	1.44338	2.74574	2.09456	0.465893	0.984565	0.473196	0.636073	1
MSTRG.12052.4	6.58341	4.7277	5.65556	-0.386278	0.819677	-0.471256	0.637458	0.854755
MSTRG.17739.15	1.36861	2.40265	1.88563	0.456534	0.975193	0.468147	0.639679	1
MSTRG.13201.1	8.27121	5.42946	6.85034	-0.425314	0.912244	-0.466228	0.641052	0.856106
MSTRG.14302.3	255.571	189.756	222.663	-0.352704	0.757013	-0.465915	0.641277	0.856106
MSTRG.14095.1	150.278	132.068	141.173	-0.178788	0.384796	-0.46463	0.642196	0.856106
MSTRG.22125.4	14.2658	18.9291	16.5974	0.337027	0.726816	0.463704	0.64286	0.856106
MSTRG.16638.2	20.1375	16.806	18.4718	-0.24004	0.517882	-0.463503	0.643004	0.856106
MSTRG.24932.1	198.829	223.468	211.149	0.162555	0.351689	0.462214	0.643928	0.856106
MSTRG.14902.1	8.25934	11.8893	10.0743	0.393594	0.85195	0.461991	0.644088	0.856106
MSTRG.19778.1	4.5124	3.08626	3.79933	-0.409393	0.888102	-0.460975	0.644816	1
MSTRG.14561.1	4.21825	2.61115	3.4147	-0.433525	0.942001	-0.460217	0.645361	1
MSTRG.24006.1	103.772	90.3055	97.0389	-0.189249	0.411338	-0.460081	0.645458	0.856121
MSTRG.19101.6	152.478	130.192	141.335	-0.213201	0.463747	-0.459737	0.645705	0.856121
MSTRG.15287.1	85.0572	101.122	93.0898	0.23097	0.505655	0.456773	0.647834	0.857492
MSTRG.11183.2	404.824	343.283	374.053	-0.222828	0.488594	-0.456059	0.648348	0.857492
MSTRG.23548.2	4.50748	3.12255	3.81501	-0.383857	0.844953	-0.454294	0.649617	1
MSTRG.1764.1	1239.84	1409.3	1324.57	0.177285	0.395055	0.448759	0.653606	0.861832
MSTRG.6779.1	19.4673	24.1926	21.8299	0.283108	0.631324	0.448435	0.653839	0.861832
MSTRG.22327.1	5.48538	7.73883	6.61211	0.363399	0.81091	0.448137	0.654054	0.861832
MSTRG.11518.1	500.328	583.154	541.741	0.208193	0.468149	0.444716	0.656525	0.864019
MSTRG.15751.1	17.4612	12.3087	14.8849	-0.377215	0.851395	-0.443055	0.657726	0.864293
MSTRG.2319.1	9.02445	13.8895	11.457	0.411873	0.932886	0.441505	0.658848	0.864293
MSTRG.2457.1	20.9828	25.9345	23.4587	0.272088	0.616887	0.441066	0.659165	0.864293
MSTRG.15632.1	4.25536	7.02959	5.64247	0.421741	0.97088	0.43439	0.664005	0.869569
MSTRG.6481.1	243.015	214.972	228.993	-0.169077	0.390504	-0.432972	0.665035	0.86985
MSTRG.21867.2	18.7171	22.8739	20.7955	0.256083	0.593882	0.431202	0.666321	0.870464
MSTRG.25107.1	7.51694	11.9888	9.75289	0.413152	0.965423	0.427949	0.668688	0.87082
MSTRG.5829.1	16.5432	22.185	19.3641	0.337177	0.789875	0.426873	0.669472	0.87082
MSTRG.24263.1	42.6286	49.756	46.1923	0.209167	0.490412	0.426512	0.669734	0.87082
MSTRG.3022.1	34.1962	23.7482	28.9722	-0.378455	0.888848	-0.425782	0.670267	0.87082
MSTRG.13458.3	15.4161	18.8721	17.1441	0.263226	0.620251	0.424386	0.671284	0.87082
MSTRG.18071.1	42.6902	36.3839	39.5371	-0.217047	0.513011	-0.423085	0.672234	0.87082
MSTRG.14883.1	18.8704	22.357	20.6137	0.230262	0.544385	0.422976	0.672313	0.87082
MSTRG.25495.1	14.548	21.3261	17.9371	0.381648	0.90589	0.421296	0.673539	0.871024
MSTRG.9016.1	12.1516	18.6179	15.3847	0.394928	0.940636	0.419853	0.674593	0.871024
MSTRG.21486.1	10.5828	13.4442	12.0135	0.291292	0.694538	0.419404	0.674921	0.871024
MSTRG.17063.3	23.1864	27.3139	25.2501	0.217419	0.519794	0.418278	0.675744	0.871031
MSTRG.9341.4	2.15986	3.3867	2.77328	0.403249	0.969051	0.416128	0.677316	1
MSTRG.12481.1	26.5843	31.2959	28.9401	0.219142	0.526954	0.415864	0.677509	0.872252
MSTRG.12007.3	12.4831	16.3893	14.4362	0.319073	0.770995	0.413846	0.678987	0.8731
MSTRG.1743.4	138.685	157.725	148.205	0.176831	0.43272	0.40865	0.682797	0.876941
MSTRG.26449.1	83.3745	96.0715	89.723	0.19079	0.470091	0.405857	0.684848	0.877555
MSTRG.19978.1	96.7079	82.3543	89.5311	-0.214344	0.528255	-0.405758	0.684921	0.877555
MSTRG.1641.2	30.9529	36.1351	33.544	0.211871	0.526763	0.402213	0.687527	0.877625
MSTRG.20501.1	1400.26	1260.52	1330.39	-0.146576	0.36462	-0.401998	0.687686	0.877625
MSTRG.25253.1	135.801	119.322	127.561	-0.1762	0.438742	-0.401601	0.687977	0.877625
MSTRG.23852.10	31.5011	23.6252	27.5631	-0.330291	0.823245	-0.401206	0.688269	0.877625
MSTRG.2747.4	86.7162	99.2897	93.003	0.184782	0.465676	0.396805	0.691512	0.880707
MSTRG.14675.1	4.65702	3.23777	3.94739	-0.359104	0.911045	-0.394167	0.693458	1
MSTRG.19845.1	66.4561	55.5338	60.995	-0.23598	0.601166	-0.392537	0.694662	0.882642
MSTRG.3667.1	10.8203	14.3752	12.5977	0.321717	0.819656	0.392502	0.694687	0.882642
MSTRG.2220.1	3.64638	5.05008	4.34823	0.328515	0.842566	0.389898	0.696612	0.884034
MSTRG.11617.2	272.865	304.836	288.85	0.154356	0.398795	0.387054	0.698716	0.885545
MSTRG.11324.2	241.322	302.248	271.785	0.273866	0.713893	0.383623	0.701258	0.885545
MSTRG.24551.2	23.599	28.4568	26.0279	0.229656	0.599284	0.383217	0.701559	0.885545
MSTRG.17232.1	34.7626	28.165	31.4638	-0.263813	0.690536	-0.38204	0.702432	0.885545
MSTRG.12750.1	6.03221	4.60746	5.31983	-0.30017	0.786001	-0.381895	0.702539	0.885545
MSTRG.21496.1	7.4434	9.63817	8.54079	0.294837	0.772715	0.381561	0.702787	0.885545
MSTRG.19376.2	858.878	782.849	820.864	-0.129853	0.34254	-0.379089	0.704622	0.886809
MSTRG.7992.1	427.281	382.114	404.698	-0.154282	0.410673	-0.375682	0.707154	0.888945
MSTRG.19640.2	549.205	666.534	607.87	0.24392	0.65262	0.373754	0.708587	0.889331
MSTRG.1190.2	65.9951	57.4512	61.7231	-0.185256	0.497459	-0.372405	0.709592	0.889331
MSTRG.12528.1	1.18689	2.0571	1.62199	0.362282	0.975297	0.371458	0.710296	1
MSTRG.5414.1	1351.23	1561.78	1456.5	0.192959	0.521421	0.370064	0.711335	0.889331
MSTRG.20650.1	137.715	121.518	129.617	-0.170889	0.462566	-0.369438	0.711801	0.889331
MSTRG.9557.1	6.17516	8.93138	7.55327	0.344266	0.932892	0.369031	0.712104	0.889331
MSTRG.3644.3	3.05807	4.47409	3.76608	0.354634	0.961594	0.368798	0.712278	1
MSTRG.8785.1	23.3698	19.6188	21.4943	-0.226056	0.614433	-0.36791	0.712941	0.889331
MSTRG.11928.1	18.7548	21.8342	20.2945	0.197373	0.53885	0.366287	0.714151	0.889331
MSTRG.18180.3	48.5666	55.9852	52.2759	0.186657	0.510043	0.365963	0.714393	0.889331
MSTRG.5929.1	20.2815	17.2749	18.7782	-0.204334	0.559526	-0.365191	0.714969	0.889331
MSTRG.25689.1	32.9414	27.9847	30.463	-0.215688	0.595964	-0.361914	0.717416	0.891335
MSTRG.14638.1	6.24064	4.09606	5.16835	-0.347637	0.966622	-0.359641	0.719115	0.891701
MSTRG.25396.2	18.6705	12.8834	15.777	-0.340528	0.950356	-0.358316	0.720107	0.891701
MSTRG.8242.1	6.72802	8.46253	7.59528	0.264206	0.737667	0.358165	0.72022	0.891701
MSTRG.26065.1	7.66993	9.83355	8.75174	0.288728	0.813285	0.355014	0.722579	0.891781
MSTRG.6976.1	43.6789	38.0924	40.8857	-0.183367	0.516572	-0.35497	0.722612	0.891781
MSTRG.6915.2	298.275	257.926	278.1	-0.191336	0.540637	-0.353908	0.723408	0.891781
MSTRG.22210.1	441.217	489.023	465.12	0.141064	0.39911	0.353446	0.723754	0.891781
MSTRG.18411.5	102.521	89.8143	96.1676	-0.180277	0.511431	-0.352495	0.724467	0.891781
MSTRG.19434.1	815.974	901.807	858.89	0.138147	0.396684	0.348253	0.72765	0.894665
MSTRG.5158.3	3.16503	5.1691	4.16706	0.339706	0.98367	0.345345	0.729835	0.895767
MSTRG.12898.1	48.7835	42.8489	45.8162	-0.168762	0.49025	-0.344236	0.730669	0.895767
MSTRG.15223.2	3.03795	2.02081	2.52938	-0.332607	0.966355	-0.344187	0.730706	1
MSTRG.13577.1	67.8986	57.5194	62.709	-0.213135	0.62128	-0.343058	0.731555	0.895767
MSTRG.6999.1	7.32383	11.8849	9.60437	0.337771	0.985934	0.34259	0.731907	0.895767
MSTRG.11585.1	20.758	18.274	19.516	-0.177517	0.520168	-0.341269	0.732901	0.895955
MSTRG.4969.1	95.1023	103.528	99.315	0.118293	0.348432	0.339501	0.734233	0.896554
MSTRG.11715.1	24.6695	28.9131	26.7913	0.203169	0.604167	0.336279	0.736661	0.89849
MSTRG.17202.1	3.54053	2.45964	3.00009	-0.318317	0.949164	-0.335366	0.737349	1
MSTRG.25018.1	16.0038	13.0956	14.5497	-0.254676	0.762397	-0.334046	0.738345	0.899108
MSTRG.13826.1	7.90285	6.44551	7.17418	-0.250891	0.752587	-0.333371	0.738854	0.899108
MSTRG.13008.1	103.186	92.6768	97.9316	-0.147774	0.450136	-0.328287	0.742694	0.902105
MSTRG.1898.3	8.04746	6.54933	7.2984	-0.240828	0.73452	-0.327871	0.743009	0.902105
MSTRG.13002.1	255.779	291.301	273.54	0.173468	0.534066	0.324806	0.745328	0.90252
MSTRG.5781.1	11.086	8.86373	9.97485	-0.261216	0.805839	-0.324154	0.745821	0.90252
MSTRG.24648.1	44.3191	58.5875	51.4533	0.288002	0.888726	0.324061	0.745892	0.90252
MSTRG.10043.1	97.0921	110.436	103.764	0.169551	0.52537	0.322727	0.746902	0.902719
MSTRG.19215.1	2.38472	3.3943	2.88951	0.304059	0.946987	0.32108	0.74815	1
MSTRG.12460.2	75.0766	85.0224	80.0495	0.167088	0.521192	0.320587	0.748523	0.903653
MSTRG.23732.1	1.5187	2.22798	1.87334	0.307089	0.963043	0.318873	0.749823	1
MSTRG.4640.1	82.6308	90.1172	86.374	0.121504	0.382408	0.317733	0.750687	0.903923
MSTRG.2973.14	122.863	149.059	135.961	0.233301	0.735972	0.316997	0.751246	0.903923
MSTRG.17059.2	59.2707	66.3983	62.8345	0.151344	0.47752	0.316938	0.751291	0.903923
MSTRG.19384.4	4.14348	5.1653	4.65439	0.263289	0.842058	0.312674	0.754529	0.906796
MSTRG.21757.1	54.0047	61.3024	57.6535	0.167913	0.539333	0.311335	0.755546	0.906995
MSTRG.19005.1	270.969	249.326	260.148	-0.116275	0.380999	-0.305186	0.760224	0.909934
MSTRG.2925.1	29.1281	33.3754	31.2517	0.170884	0.561139	0.30453	0.760724	0.909934
MSTRG.24968.1	225.223	205.033	215.128	-0.12973	0.427173	-0.303694	0.761361	0.909934
MSTRG.10616.2	42.7141	36.595	39.6545	-0.198867	0.65496	-0.303632	0.761408	0.909934
MSTRG.20468.5	78.9637	72.9229	75.9433	-0.111034	0.367924	-0.301786	0.762816	0.910595
MSTRG.10943.1	216.663	193.402	205.033	-0.153148	0.511544	-0.299384	0.764647	0.911761
MSTRG.8978.1	23.4484	27.3215	25.3849	0.189169	0.635973	0.297449	0.766124	0.912007
MSTRG.5834.1	22.6187	29.0714	25.8451	0.260265	0.876694	0.296871	0.766565	0.912007
MSTRG.10789.1	12.3454	10.1597	11.2526	-0.228946	0.777857	-0.294329	0.768506	0.913007
MSTRG.2507.1	35.2533	29.4052	32.3293	-0.219383	0.747402	-0.293528	0.769119	0.913007
MSTRG.20300.1	1.37464	1.90559	1.64012	0.282359	0.970948	0.290808	0.771198	1
MSTRG.24019.1	11.9253	13.957	12.9411	0.193271	0.665265	0.290517	0.77142	0.914721
MSTRG.15091.1	205.79	189.025	197.407	-0.1163	0.404292	-0.287664	0.773604	0.915623
MSTRG.8467.1	19.7704	23.6908	21.7306	0.210545	0.732895	0.287279	0.773899	0.915623
MSTRG.1411.3	300.161	268.158	284.159	-0.148642	0.524325	-0.283493	0.776799	0.918035
MSTRG.21948.1	2.15986	2.81831	2.48909	0.268297	0.947637	0.283122	0.777083	1
MSTRG.21046.1	48.9626	57.229	53.0958	0.195938	0.696635	0.281263	0.778508	0.918571
MSTRG.2180.7	72.382	79.18	75.781	0.122019	0.434766	0.280654	0.778976	0.918571
MSTRG.22846.1	2.99426	3.79182	3.39304	0.247101	0.922545	0.267847	0.788817	1
MSTRG.20073.1	3.75333	2.9567	3.35502	-0.249005	0.931475	-0.267324	0.78922	1
MSTRG.20929.1	27.5357	24.1817	25.8587	-0.164347	0.615638	-0.266954	0.789504	0.929958
MSTRG.15357.1	3.49629	4.53109	4.01369	0.247572	0.932765	0.265417	0.790688	0.930324
MSTRG.22626.1	9.95318	7.4971	8.72514	-0.24867	0.963133	-0.258188	0.796262	0.935234
MSTRG.16106.1	10.8977	9.36764	10.1327	-0.177551	0.688906	-0.257729	0.796616	0.935234
MSTRG.13080.1	9.49028	11.0348	10.2626	0.174017	0.679747	0.256003	0.797949	0.935768
MSTRG.20401.10	109.239	120.011	114.625	0.127693	0.503249	0.253736	0.799699	0.935914
MSTRG.8320.1	118.72	134.205	126.463	0.159512	0.630237	0.253098	0.800192	0.935914
MSTRG.12145.9	20.7514	23.0807	21.916	0.13454	0.533943	0.251974	0.801061	0.935914
MSTRG.15000.1	79.189	71.4968	75.3429	-0.13637	0.54417	-0.250602	0.802122	0.935914
MSTRG.20395.1	121.643	112.995	117.319	-0.102283	0.412859	-0.247742	0.804334	0.935914
MSTRG.5999.2	6.40224	7.87465	7.13845	0.211824	0.860001	0.246306	0.805445	0.935914
MSTRG.14946.1	34.1001	39.0925	36.5963	0.167078	0.6807	0.24545	0.806108	0.935914
MSTRG.3530.1	10.2936	9.22374	9.75867	-0.154465	0.632693	-0.244139	0.807123	0.935914
MSTRG.13679.1	94.7449	87.6622	91.2036	-0.105307	0.43579	-0.241647	0.809054	0.935914
MSTRG.17924.1	49.8224	54.9235	52.3729	0.126806	0.530225	0.239156	0.810985	0.935914
MSTRG.5777.6	216.083	231.484	223.784	0.0962335	0.402553	0.239058	0.81106	0.935914
MSTRG.20621.1	75.8225	83.367	79.5948	0.123809	0.518188	0.238927	0.811162	0.935914
MSTRG.24208.1	4.21333	5.58856	4.90094	0.234196	0.982861	0.23828	0.811664	0.935914
MSTRG.21970.4	21.9052	19.8002	20.8527	-0.140924	0.592192	-0.237969	0.811905	0.935914
MSTRG.23566.1	113.631	105.954	109.793	-0.0960071	0.40501	-0.237048	0.812619	0.935914
MSTRG.13101.1	6.48507	7.61735	7.05121	0.194315	0.819872	0.237007	0.812651	0.935914
MSTRG.23525.1	1.51322	2.09841	1.80582	0.233067	0.985428	0.236514	0.813034	1
MSTRG.2849.2	6.74815	5.71556	6.23185	-0.176739	0.749635	-0.235766	0.813614	0.935914
MSTRG.17302.1	8.21275	6.6371	7.42492	-0.208042	0.883676	-0.235428	0.813877	0.935914
MSTRG.8244.1	66.3477	71.208	68.7779	0.0986697	0.426823	0.231172	0.817181	0.938701
MSTRG.10032.2	23.5548	20.9113	22.233	-0.157068	0.683188	-0.229904	0.818166	0.938822
MSTRG.19448.1	1162.82	1256.43	1209.62	0.105051	0.461195	0.22778	0.819817	0.939704
MSTRG.8747.2	6.06384	6.89622	6.48003	0.171269	0.757029	0.226238	0.821016	0.940068
MSTRG.9048.1	2.71162	2.09338	2.4025	-0.214742	0.958201	-0.224109	0.822672	1
MSTRG.15223.1	10.8551	9.2263	10.0407	-0.171358	0.770116	-0.22251	0.823917	0.941653
MSTRG.17724.1	906.052	846.836	876.444	-0.0930094	0.419019	-0.22197	0.824338	0.941653
MSTRG.14058.1	21.8799	24.4605	23.1702	0.135981	0.615147	0.221054	0.82505	0.941653
MSTRG.12267.1	14.3744	15.9709	15.1726	0.129386	0.598212	0.216288	0.828763	0.943404
MSTRG.4041.1	5.266	4.51797	4.89199	-0.185092	0.859931	-0.21524	0.82958	0.943404
MSTRG.23267.13	2.73721	2.15161	2.44441	-0.20439	0.95237	-0.214612	0.83007	1
MSTRG.26373.1	3.8177	4.69019	4.25394	0.206302	0.96159	0.214543	0.830124	0.943404
MSTRG.4074.3	4.41204	3.6728	4.04242	-0.192137	0.895566	-0.214542	0.830124	0.943404
MSTRG.10519.1	9.78665	8.29668	9.04167	-0.177747	0.837431	-0.212253	0.83191	0.944354
MSTRG.25200.1	23.9594	20.9772	22.4683	-0.148712	0.719278	-0.206752	0.836204	0.944354
MSTRG.6461.1	6.11904	7.34265	6.73085	0.184263	0.895636	0.205735	0.836998	0.944354
MSTRG.19579.6	5.33584	4.55303	4.94444	-0.165731	0.808198	-0.205063	0.837523	0.944354
MSTRG.5146.1	267.953	290.385	279.169	0.107491	0.525679	0.20448	0.837978	0.944354
MSTRG.23615.1	6.48562	7.59112	7.03837	0.175884	0.861226	0.204226	0.838177	0.944354
MSTRG.14996.2	174.924	185.983	180.454	0.0864946	0.423832	0.204078	0.838293	0.944354
MSTRG.5997.1	3.7217	4.44161	4.08165	0.169996	0.833	0.204077	0.838294	0.944354
MSTRG.4831.1	9.96782	8.86384	9.41583	-0.137313	0.67556	-0.203258	0.838934	0.944354
MSTRG.17055.1	52.1918	48.0683	50.1301	-0.107762	0.5393	-0.199818	0.841623	0.946381
MSTRG.4927.2	23.3842	20.357	21.8706	-0.156392	0.787574	-0.198574	0.842596	0.946478
MSTRG.23795.1	11.153	12.8147	11.9838	0.149356	0.766162	0.19494	0.84544	0.948672
MSTRG.18372.1	2.0966	1.52119	1.8089	-0.187859	0.974277	-0.192818	0.847101	1
MSTRG.15332.1	16.1593	17.4972	16.8283	0.116956	0.617101	0.189525	0.849681	0.950936
MSTRG.11351.1	57.0297	60.3698	58.6998	0.0825727	0.437738	0.188635	0.850379	0.950936
MSTRG.21891.1	80.1447	70.7998	75.4723	-0.14578	0.774722	-0.188171	0.850743	0.950936
MSTRG.10424.1	7.18691	8.08315	7.63503	0.130355	0.696106	0.187263	0.851454	0.950936
MSTRG.1430.2	19.3419	21.3721	20.357	0.128299	0.687295	0.186672	0.851918	0.950936
MSTRG.4969.3	3.43358	4.05977	3.74668	0.172641	0.945357	0.18262	0.855096	1
MSTRG.6293.2	295.841	312.59	304.216	0.07613	0.419924	0.181295	0.856136	0.953582
MSTRG.8583.1	99.1127	113.023	106.068	0.148481	0.819762	0.181127	0.856268	0.953582
MSTRG.22449.5	71.2728	67.7445	69.5086	-0.0720747	0.400255	-0.180072	0.857096	0.953582
MSTRG.25670.2	18.3275	20.072	19.1998	0.108151	0.603887	0.179091	0.857866	0.953582
MSTRG.3697.1	109.067	101.114	105.091	-0.10092	0.571103	-0.176711	0.859736	0.953779
MSTRG.21520.1	4.23635	5.01503	4.62569	0.156573	0.893283	0.175279	0.860861	0.953779
MSTRG.13611.2	11.9629	11.0723	11.5176	-0.114517	0.653551	-0.175222	0.860905	0.953779
MSTRG.1646.1	5.13345	6.04296	5.58821	0.151476	0.869009	0.174309	0.861622	0.953779
MSTRG.26271.1	627.267	659.043	643.155	0.0685791	0.404456	0.169559	0.865357	0.95692
MSTRG.183.1	10.3715	8.37315	9.37233	-0.163687	0.981727	-0.166734	0.867579	0.957659
MSTRG.2055.1	80.5777	74.1297	77.3537	-0.104412	0.631151	-0.165431	0.868605	0.957659
MSTRG.24686.4	275.422	252.989	264.206	-0.106874	0.647261	-0.165117	0.868852	0.957659
MSTRG.10062.1	18.4038	19.8818	19.1428	0.0939803	0.584917	0.160673	0.872351	0.957659
MSTRG.19700.1	7.87011	8.93764	8.40387	0.125367	0.780882	0.160545	0.872451	0.957659
MSTRG.14631.1	22.0846	25.2839	23.6842	0.142809	0.891327	0.16022	0.872708	0.957659
MSTRG.1490.1	295.666	266.773	281.22	-0.121928	0.761395	-0.160137	0.872773	0.957659
MSTRG.13415.1	41.1691	38.5277	39.8484	-0.0854461	0.535446	-0.159579	0.873212	0.957659
MSTRG.25405.1	1.94596	2.3432	2.14458	0.156273	0.980766	0.159338	0.873403	1
MSTRG.14088.1	81.7159	86.2336	83.9747	0.0733367	0.465193	0.157648	0.874734	0.958342
MSTRG.14375.1	1.59402	2.0001	1.79706	0.151584	0.985679	0.153786	0.877778	1
MSTRG.16246.1	2.3094	1.86931	2.08936	-0.142308	0.976932	-0.145668	0.884183	1
MSTRG.11448.1	25.647	24.3778	25.0124	-0.072449	0.499625	-0.145007	0.884705	0.967116
MSTRG.14637.3	52.5649	40.0395	46.3022	-0.135466	0.938348	-0.144366	0.885211	0.967116
MSTRG.3680.1	94.0181	89.2397	91.6289	-0.0695958	0.483151	-0.144046	0.885464	0.967116
MSTRG.18360.1	3.97327	4.39773	4.1855	0.112786	0.832846	0.135423	0.892278	0.973156
MSTRG.17447.2	12.2315	13.7855	13.0085	0.115135	0.863366	0.133356	0.893912	0.973156
MSTRG.11356.4	2.78091	2.36134	2.57112	-0.125775	0.945151	-0.133073	0.894135	1
MSTRG.24493.1	100.984	105.527	103.256	0.0626365	0.470761	0.133054	0.894151	0.973156
MSTRG.6722.6	163.716	154.229	158.973	-0.0764848	0.584774	-0.130794	0.895938	0.973156
MSTRG.11357.3	87.7014	93.6266	90.664	0.0811008	0.624482	0.129869	0.89667	0.973156
MSTRG.21246.2	207.622	199.33	203.476	-0.0553152	0.427944	-0.129258	0.897154	0.973156
MSTRG.17484.1	79.4183	82.3711	80.8947	0.0515721	0.399892	0.128965	0.897385	0.973156
MSTRG.24715.3	8.46376	9.05163	8.7577	0.101682	0.80972	0.125577	0.900067	0.973355
MSTRG.5691.1	13.4221	12.4019	12.912	-0.0910717	0.727063	-0.12526	0.900318	0.973355
MSTRG.1385.1	110.798	116.015	113.406	0.0608346	0.49171	0.123721	0.901537	0.973355
MSTRG.2242.1	682.259	661.495	671.877	-0.0432315	0.350031	-0.123507	0.901705	0.973355
MSTRG.25968.2	5.95086	5.42946	5.69016	-0.0933107	0.781986	-0.119325	0.905018	0.973355
MSTRG.25872.1	11.4543	10.8382	11.1463	-0.0771281	0.650553	-0.118558	0.905626	0.973355
MSTRG.24664.2	370.486	381.692	376.089	0.041662	0.351442	0.118546	0.905635	0.973355
MSTRG.16187.1	98.5607	103.698	101.129	0.0650276	0.553856	0.117409	0.906536	0.973355
MSTRG.4350.2	13.2879	14.2119	13.7499	0.0861614	0.739657	0.116488	0.907266	0.973355
MSTRG.13611.1	108.312	104.86	106.586	-0.045075	0.390059	-0.115559	0.908002	0.973355
MSTRG.2089.1	86.7751	91.147	88.9611	0.0673266	0.584553	0.115176	0.908306	0.973355
MSTRG.11147.1	44.4301	46.8234	45.6267	0.0627223	0.545891	0.114899	0.908525	0.973355
MSTRG.19547.1	55.9197	58.1194	57.0196	0.0481263	0.430434	0.111809	0.910975	0.974172
MSTRG.5538.1	21.6055	20.5653	21.0854	-0.0677243	0.606677	-0.111631	0.911116	0.974172
MSTRG.8776.1	9.82321	10.5765	10.1999	0.0756157	0.687215	0.110032	0.912384	0.97455
MSTRG.5780.1	25.2	26.6834	25.9417	0.0621608	0.582282	0.106754	0.914984	0.976013
MSTRG.17400.1	18.867	20.2084	19.5377	0.0778425	0.738805	0.105363	0.916088	0.976013
MSTRG.3607.1	39.2585	37.3883	38.3234	-0.0585204	0.559416	-0.10461	0.916685	0.976013
MSTRG.26086.1	43.1092	40.9188	42.014	-0.0699525	0.674636	-0.103689	0.917416	0.976013
MSTRG.4350.3	4.58225	4.87921	4.73073	0.078806	0.790581	0.0996811	0.920598	0.978422
MSTRG.18918.1	127.987	131.895	129.941	0.0442139	0.456798	0.096791	0.922892	0.978995
MSTRG.18786.3	13.3522	14.0527	13.7025	0.0669798	0.696727	0.0961349	0.923413	0.978995
MSTRG.9603.2	119.966	123.189	121.577	0.0372366	0.393578	0.0946104	0.924624	0.978995
MSTRG.10405.1	16.977	18.0952	17.5361	0.0727483	0.771432	0.094303	0.924868	0.978995
MSTRG.12170.1	47.8816	49.3278	48.6047	0.0413126	0.443172	0.0932203	0.925729	0.978995
MSTRG.14318.1	65.6609	67.7656	66.7132	0.0418052	0.460709	0.0907411	0.927698	0.980105
MSTRG.16665.1	3.50835	3.1652	3.33677	-0.0843061	0.958644	-0.0879431	0.929922	1
MSTRG.14302.2	876.477	924.572	900.524	0.064085	0.73581	0.0870945	0.930596	0.981546
MSTRG.3877.2	195.883	200.727	198.305	0.0328859	0.37927	0.0867084	0.930903	0.981546
MSTRG.24553.1	140.971	146.096	143.534	0.0486409	0.577423	0.0842379	0.932867	0.981796
MSTRG.7490.1	275.444	269.182	272.313	-0.0311544	0.370477	-0.0840927	0.932983	0.981796
MSTRG.23317.5	20.006	20.7414	20.3737	0.0549308	0.667971	0.0822352	0.93446	0.982381
MSTRG.15343.1	18.6774	17.7859	18.2317	-0.0595997	0.74922	-0.0795489	0.936596	0.983656
MSTRG.17218.1	2.0966	1.90559	2.0011	-0.0752946	0.959413	-0.0784798	0.937446	1
MSTRG.14353.2	7.11651	6.52321	6.81986	-0.0757129	0.974503	-0.0776938	0.938072	0.984237
MSTRG.24551.3	5.80735	6.02102	5.91419	0.0610751	0.817089	0.0747472	0.940416	0.985726
MSTRG.24210.1	2.19753	2.36257	2.28005	0.0694441	0.968729	0.0716858	0.942852	1
MSTRG.11776.1	1.73205	1.58321	1.65763	-0.0680156	0.972607	-0.0699312	0.944248	1
MSTRG.10760.2	23.8672	23.0098	23.4385	-0.0420345	0.605955	-0.0693689	0.944696	0.986102
MSTRG.14026.1	56.3121	57.5221	56.9171	0.0326458	0.470952	0.0693188	0.944736	0.986102
MSTRG.20788.1	98.4767	103.074	100.775	0.0526451	0.767586	0.0685852	0.94532	0.986102
MSTRG.12033.2	1250.54	1222.82	1236.68	-0.030664	0.449015	-0.0682917	0.945553	0.986102
MSTRG.8446.9	5.69437	5.92149	5.80793	0.0606534	0.898036	0.0675401	0.946152	0.986102
MSTRG.16752.1	47.6595	45.7404	46.7	-0.0465276	0.691117	-0.0673223	0.946325	0.986102
MSTRG.17748.1	98.0947	100.245	99.1697	0.0267886	0.443103	0.0604568	0.951792	0.988265
MSTRG.21176.1	12.1375	11.8091	11.9733	-0.0449702	0.756578	-0.059439	0.952602	0.988265
MSTRG.2043.3	30.9932	30.4064	30.6998	-0.0327331	0.553299	-0.0591598	0.952825	0.988265
MSTRG.22201.1	119.453	116.866	118.159	-0.0275376	0.472522	-0.058278	0.953527	0.988265
MSTRG.11756.1	24.0683	23.4732	23.7707	-0.03842	0.666058	-0.0576826	0.954001	0.988265
MSTRG.5323.2	295.044	299.873	297.458	0.0238228	0.423298	0.0562791	0.955119	0.988265
MSTRG.3818.7	6.97959	7.22363	7.10161	0.0407064	0.744745	0.0546582	0.956411	0.988265
MSTRG.19846.1	73.859	72.5564	73.2077	-0.0263026	0.482369	-0.0545279	0.956515	0.988265
MSTRG.7853.1	39.1228	38.071	38.5969	-0.0320059	0.59009	-0.0542391	0.956745	0.988265
MSTRG.23643.1	2.45402	2.68875	2.57138	0.0505831	0.936189	0.0540308	0.956911	1
MSTRG.14354.1	10.1665	10.6518	10.4091	0.0456954	0.897324	0.0509241	0.959386	0.989804
MSTRG.24278.1	60.4692	62.5398	61.5045	0.0386602	0.781932	0.049442	0.960567	0.989804
MSTRG.1775.2	46.1963	47.6324	46.9144	0.0319606	0.669929	0.0477074	0.961949	0.989804
MSTRG.5954.1	4.11678	4.40532	4.26105	0.0448483	0.944681	0.0474746	0.962135	0.989804
MSTRG.24279.3	97.1027	99.1779	98.1403	0.0258506	0.567362	0.0455628	0.963659	0.989804
MSTRG.23843.1	11.7065	11.3454	11.5259	-0.0320226	0.723185	-0.04428	0.964681	0.989804
MSTRG.11715.2	6.37812	6.53499	6.45655	0.0351164	0.795864	0.0441236	0.964806	0.989804
MSTRG.24177.1	16.4169	16.6946	16.5558	0.0295508	0.686438	0.0430495	0.965662	0.989804
MSTRG.12780.2	1.59402	1.50685	1.55043	-0.040511	0.985517	-0.0411063	0.967211	1
MSTRG.7584.4	203.202	206.26	204.731	0.0197901	0.484555	0.0408418	0.967422	0.990215
MSTRG.25022.2	12.3344	12.6543	12.4944	0.026406	0.656616	0.0402152	0.967922	0.990215
MSTRG.11267.1	3.4537	3.57952	3.51661	0.0385393	0.983566	0.0391832	0.968744	1
MSTRG.12635.1	37.105	36.3676	36.7363	-0.0211105	0.565691	-0.037318	0.970231	0.991324
MSTRG.12052.5	17.4794	17.3587	17.4191	-0.0247772	0.678392	-0.0365234	0.970865	0.991324
MSTRG.4376.1	27.0845	25.3142	26.1993	-0.027225	0.88538	-0.0307496	0.975469	0.995072
MSTRG.26032.2	2.91949	2.74574	2.83262	-0.0275195	0.922869	-0.0298196	0.976211	1
MSTRG.13374.6	48.5769	48.9438	48.7604	0.0113843	0.421171	0.02703	0.978436	0.997144
MSTRG.2058.2	35.3527	35.7407	35.5467	0.0172544	0.67602	0.0255234	0.979637	0.997415
MSTRG.3565.1	2.2467	2.20983	2.22826	-0.0243664	0.962454	-0.025317	0.979802	1
MSTRG.19126.3	545.592	549.186	547.389	0.00861141	0.359778	0.0239354	0.980904	0.997607
MSTRG.14334.1	51.8564	51.2934	51.5749	-0.00993268	0.435979	-0.0227825	0.981824	0.997607
MSTRG.15242.1	7.46352	7.43459	7.44906	-0.0153233	0.771932	-0.0198505	0.984163	0.997607
MSTRG.24042.1	1566.51	1559.82	1563.17	-0.00589766	0.303473	-0.0194339	0.984495	0.997607
MSTRG.14108.1	6.99805	7.0139	7.00598	-0.0148416	0.842243	-0.0176216	0.985941	0.997607
MSTRG.6884.2	12.8562	12.71	12.7831	-0.0120138	0.701253	-0.0171319	0.986331	0.997607
MSTRG.4088.1	16.3569	16.5731	16.465	0.00971045	0.568698	0.0170749	0.986377	0.997607
MSTRG.19852.1	122.64	121.6	122.12	-0.0100767	0.719052	-0.0140139	0.988819	0.998562
MSTRG.4040.1	118.471	118.99	118.73	0.00520181	0.386383	0.0134628	0.989259	0.998562
MSTRG.23821.3	7.61965	7.69875	7.6592	-0.00845199	0.695233	-0.0121571	0.9903	0.998562
MSTRG.7356.1	320.795	321.539	321.167	0.00367817	0.328549	0.0111952	0.991068	0.998562
MSTRG.11174.1	98.6797	98.9761	98.8279	0.0061416	0.655179	0.00937392	0.992521	0.999023
MSTRG.13596.1	16.454	16.1963	16.3252	-0.00503235	0.608319	-0.00827254	0.9934	0.999023
MSTRG.25230.4	29.891	29.836	29.8635	-0.00542737	0.80895	-0.00670915	0.994647	0.999158
MSTRG.17989.3	3.8177	3.75676	3.78723	0.00635262	0.952358	0.00667041	0.994678	1
MSTRG.7262.1	16.3068	16.2896	16.2982	0.00323416	0.643539	0.00502559	0.99599	0.999158
MSTRG.24500.1	121.127	120.568	120.847	-0.00282915	0.617858	-0.00457896	0.996347	0.999158
MSTRG.4530.2	46.7933	46.6276	46.7105	0.00138707	0.464219	0.00298796	0.997616	0.999394
MSTRG.23823.1	37.422	37.6506	37.5363	0.00106729	0.576324	0.0018519	0.998522	0.999394
MSTRG.15569.1	52.2686	52.2242	52.2464	0.000338377	0.445806	0.000759023	0.999394	0.999394

## Sheet: Comparison between HC and yak
id	baseMean of HC	baseMean of yak	baseMean	log2FoldChange	lfcSE	stat	p value	adjust p value
MSTRG.24042.1	1580.83	22.449	801.638	-6.06807	0.323417	-18.7624	1.53439e-78	1.80597e-75
MSTRG.23993.1	2141.3	107.29	1124.29	-4.28646	0.276047	-15.528	2.24282e-54	1.3199e-51
MSTRG.17874.1	1405.2	81.6884	743.443	-4.07116	0.288609	-14.1061	3.48134e-45	1.36585e-42
MSTRG.25657.1	1.53667	675.073	338.305	8.33575	0.641301	12.9982	1.25293e-38	3.68676e-36
MSTRG.26310.2	765.213	12311.3	6538.26	3.96886	0.311209	12.753	2.99859e-37	7.05869e-35
MSTRG.17876.2	857.077	49.9287	453.503	-4.06071	0.329649	-12.3183	7.2226e-35	1.41683e-32
MSTRG.15775.2	11597.4	1159.21	6378.3	-3.29814	0.270702	-12.1837	3.79784e-34	6.3858e-32
MSTRG.15463.1	471.884	2.35248	237.118	-7.3209	0.615838	-11.8877	1.37142e-32	2.0177e-30
MSTRG.2712.1	2471.1	119.196	1295.15	-4.31134	0.380246	-11.3383	8.47931e-30	1.10891e-27
MSTRG.25340.1	3.0885	282.97	143.029	6.25629	0.58957	10.6116	2.63128e-26	3.09701e-24
MSTRG.23993.3	321.491	30.334	175.913	-3.36878	0.3256	-10.3464	4.34571e-25	4.64991e-23
MSTRG.10457.6	806.687	38.6343	422.661	-4.3071	0.423585	-10.1682	2.74909e-24	2.6964e-22
MSTRG.18182.1	443.317	57.4879	250.403	-2.92034	0.292629	-9.97967	1.87086e-23	1.69385e-21
MSTRG.11210.2	217.757	4.62767	111.192	-5.36637	0.540795	-9.92312	3.30274e-23	2.77666e-21
MSTRG.11882.1	639.176	62.7349	350.955	-3.31194	0.335775	-9.86355	5.98958e-23	4.69982e-21
MSTRG.17782.1	287.966	10.9039	149.435	-4.59459	0.487928	-9.41654	4.66199e-21	3.42948e-19
MSTRG.14302.2	1254.41	37.8747	646.145	-4.91167	0.522572	-9.39904	5.50625e-21	3.62928e-19
MSTRG.8583.1	235.817	0.975082	118.396	-7.29093	0.775779	-9.3982	5.5503e-21	3.62928e-19
MSTRG.11882.2	156.679	3.77614	80.2277	-5.20898	0.563352	-9.2464	2.32187e-20	1.43834e-18
MSTRG.16839.2	271.605	29.484	150.544	-3.16661	0.345247	-9.17201	4.64268e-20	2.73222e-18
MSTRG.10458.1	2219.63	130.974	1175.3	-4.00458	0.43704	-9.16295	5.04962e-20	2.83019e-18
MSTRG.17447.2	0.607276	232.629	116.618	7.73303	0.846497	9.13534	6.52039e-20	3.48841e-18
MSTRG.2714.1	7499.46	786.874	4143.17	-3.20857	0.36576	-8.77233	1.75002e-18	8.95553e-17
MSTRG.18483.2	210.206	20.5944	115.4	-3.3013	0.384913	-8.57676	9.75836e-18	4.78566e-16
MSTRG.14354.1	0	308.918	154.459	9.33514	1.09839	8.49894	1.91332e-17	9.00789e-16
MSTRG.17637.1	108.888	2.39722	55.6424	-5.27943	0.632582	-8.34585	7.07058e-17	3.2008e-15
MSTRG.5279.1	7.27983	266.475	136.878	4.97798	0.601642	8.27399	1.29551e-16	5.64748e-15
MSTRG.16735.1	469.647	65.6881	267.668	-2.80517	0.34147	-8.21497	2.12223e-16	8.92094e-15
MSTRG.18510.1	257.156	39.2073	148.182	-2.68063	0.330262	-8.11668	4.79116e-16	1.94455e-14
MSTRG.14125.1	1.96302	285.105	143.534	6.63589	0.829548	7.9994	1.25027e-15	4.90524e-14
MSTRG.16735.2	275.179	36.4601	155.819	-2.87338	0.364527	-7.88248	3.20959e-15	1.21861e-13
MSTRG.21006.1	460.41	62.1531	261.281	-2.8502	0.364017	-7.82986	4.8842e-15	1.79647e-13
MSTRG.11390.1	370.424	28.7566	199.59	-3.60636	0.464632	-7.76175	8.37638e-15	2.98758e-13
MSTRG.19778.1	2.6222	130.321	66.4718	5.36998	0.694062	7.73703	1.01766e-14	3.52289e-13
MSTRG.5070.1	113.989	7.10217	60.5454	-3.89836	0.509997	-7.64389	2.10747e-14	7.08713e-13
MSTRG.19579.8	162.029	926.437	544.233	2.48884	0.327416	7.60146	2.92818e-14	9.57354e-13
MSTRG.24309.3	5683.99	1010.71	3347.35	-2.46384	0.330248	-7.46059	8.61363e-14	2.74007e-12
MSTRG.11094.1	507.803	87.6628	297.733	-2.50689	0.338176	-7.41299	1.23488e-13	3.73315e-12
MSTRG.15948.1	151.322	16.6168	83.9694	-3.13097	0.422376	-7.41276	1.23698e-13	3.73315e-12
MSTRG.25621.1	0	158.332	79.1662	8.4622	1.14357	7.39982	1.36369e-13	4.01267e-12
MSTRG.21048.1	164.865	0.975082	82.9202	-6.61968	0.90247	-7.33507	2.21604e-13	6.36165e-12
MSTRG.11386.1	467.509	34.2933	250.901	-3.66834	0.507161	-7.23309	4.72114e-13	1.32304e-11
MSTRG.1578.2	0	132.213	66.1065	8.268	1.14891	7.19638	6.18307e-13	1.69244e-11
MSTRG.4416.1	3.18504	81.7186	42.4518	4.49556	0.626521	7.17543	7.20819e-13	1.92819e-11
MSTRG.24559.1	161.215	23.2658	92.2404	-2.74922	0.387073	-7.10258	1.22448e-12	3.20271e-11
MSTRG.11255.1	228.347	48.1029	138.225	-2.22284	0.31889	-6.97057	3.15666e-12	8.07692e-11
MSTRG.11072.2	16.6957	274.783	145.739	3.91317	0.564598	6.9309	4.18179e-12	1.04723e-10
MSTRG.14334.1	92.4024	421.294	256.848	2.16595	0.313623	6.90622	4.97726e-12	1.22046e-10
MSTRG.14302.3	278.574	27.7331	153.154	-3.25597	0.472668	-6.88849	5.63886e-12	1.35448e-10
MSTRG.18317.1	2.40667	92.0101	47.2084	4.92083	0.721775	6.81768	9.25238e-12	2.17801e-10
MSTRG.11407.2	535.392	58.9721	297.182	-3.1137	0.459199	-6.78073	1.19568e-11	2.75945e-10
MSTRG.5429.1	659.483	124.201	391.842	-2.37683	0.353564	-6.72249	1.7865e-11	4.04366e-10
MSTRG.1419.1	0	112.363	56.1817	7.91505	1.18841	6.66018	2.73496e-11	6.00578e-10
MSTRG.11382.4	307.623	35.1743	171.399	-3.05928	0.459414	-6.65908	2.75541e-11	6.00578e-10
MSTRG.11373.2	760.227	102.98	431.604	-2.829	0.425978	-6.64119	3.11166e-11	6.65896e-10
MSTRG.8.1	0	95.6059	47.8029	7.81505	1.17964	6.62496	3.47332e-11	7.30017e-10
MSTRG.19856.1	62.7461	1.01525	31.8807	-5.46315	0.827855	-6.59916	4.13485e-11	8.53811e-10
MSTRG.18535.1	0	89.1275	44.5637	7.74497	1.18072	6.55953	5.39768e-11	1.09536e-09
MSTRG.14556.1	42.1231	293.785	167.954	2.75053	0.419837	6.55143	5.69894e-11	1.13689e-09
MSTRG.11962.1	3935.62	821.939	2378.78	-2.23259	0.341048	-6.54626	5.89949e-11	1.15728e-09
MSTRG.13429.1	0.636966	64.9448	32.7909	5.96891	0.913785	6.53207	6.48653e-11	1.25158e-09
MSTRG.23315.1	8.97285	132.857	70.9149	3.74501	0.578963	6.46848	9.89967e-11	1.87934e-09
MSTRG.21804.1	62.2971	1.94711	32.1221	-4.67061	0.723998	-6.45113	1.11018e-10	2.0741e-09
MSTRG.11387.1	497.544	47.4671	272.506	-3.29771	0.512235	-6.43788	1.21151e-10	2.22804e-09
MSTRG.11392.1	1095.63	111.342	603.488	-3.2139	0.499758	-6.43091	1.26839e-10	2.29676e-09
MSTRG.11413.24	207.361	19.3911	113.376	-3.3216	0.516977	-6.42504	1.31832e-10	2.35101e-09
MSTRG.25261.1	42.5951	341.555	192.075	2.93853	0.458881	6.40368	1.51677e-10	2.66454e-09
MSTRG.11415.1	392.114	39.7797	215.947	-3.21233	0.502171	-6.39689	1.58574e-10	2.74472e-09
MSTRG.20501.1	498.576	1997.01	1247.79	1.98264	0.310534	6.38462	1.71824e-10	2.93097e-09
MSTRG.26281.1	465.325	78.3958	271.86	-2.52668	0.39701	-6.36428	1.96202e-10	3.29899e-09
MSTRG.25262.1	2.27039	65.6534	33.9619	4.59665	0.728378	6.3108	2.77599e-10	4.60189e-09
MSTRG.1880.1	479.969	77.5996	278.784	-2.58405	0.410003	-6.30251	2.92873e-10	4.78766e-09
MSTRG.6165.1	355.739	82.1561	218.948	-2.09001	0.33196	-6.29598	3.05468e-10	4.92515e-09
MSTRG.9543.4	2882.51	901.894	1892.2	-1.66415	0.26579	-6.26114	3.82179e-10	6.07872e-09
MSTRG.15751.2	146.461	10.1717	78.3162	-3.71687	0.603043	-6.16352	7.11435e-10	1.11648e-08
MSTRG.17984.1	4991.05	1582.08	3286.57	-1.64549	0.267997	-6.13993	8.25558e-10	1.27853e-08
MSTRG.11378.1	202.622	18.2863	110.454	-3.35604	0.551902	-6.08087	1.19534e-09	1.82716e-08
MSTRG.25700.1	0	58.5894	29.2947	7.23938	1.20721	5.9968	2.01248e-09	3.03678e-08
MSTRG.5381.1	60.9655	0	30.4827	-7.20614	1.2081	-5.96487	2.4483e-09	3.64765e-08
MSTRG.7788.1	53.5374	0.650054	27.0937	-5.59469	0.944805	-5.92152	3.18972e-09	4.69287e-08
MSTRG.18454.2	209.89	37.1598	123.525	-2.45662	0.415914	-5.90655	3.49337e-09	5.01902e-08
MSTRG.18597.1	1.58131	45.165	23.3731	4.52265	0.765721	5.9064	3.49668e-09	5.01902e-08
MSTRG.21328.1	668.358	236.607	452.482	-1.48833	0.252278	-5.89957	3.6445e-09	5.16816e-08
MSTRG.21390.1	0	52.8639	26.432	7.10854	1.21575	5.84704	5.00389e-09	7.0114e-08
MSTRG.19640.2	112.477	614.34	363.409	2.40694	0.415822	5.7884	7.10581e-09	9.83946e-08
MSTRG.23133.1	234.036	965.763	599.9	2.01872	0.349415	5.77743	7.58519e-09	1.03811e-07
MSTRG.4640.1	34.5585	183.248	108.903	2.36536	0.411411	5.74937	8.95767e-09	1.21186e-07
MSTRG.6182.1	18.4237	107.725	63.0742	2.49577	0.435859	5.72609	1.02774e-08	1.3746e-07
MSTRG.6184.1	97.7852	18.3208	58.053	-2.37627	0.415749	-5.71563	1.09296e-08	1.44541e-07
MSTRG.10320.1	406.039	107.131	256.585	-1.89936	0.333782	-5.69042	1.26729e-08	1.65734e-07
MSTRG.11606.9	119.359	12.3677	65.8632	-3.16219	0.555978	-5.68761	1.28827e-08	1.66626e-07
MSTRG.9709.1	2.25544	50.8422	26.5488	4.23657	0.746969	5.67168	1.41403e-08	1.80904e-07
MSTRG.10460.1	434.829	31.1362	232.983	-3.63677	0.643311	-5.65321	1.57477e-08	1.99302e-07
MSTRG.11147.1	39.5064	188.079	113.793	2.21487	0.395693	5.59744	2.17535e-08	2.72382e-07
MSTRG.13201.1	1.31857	44.5084	22.9135	4.70334	0.841239	5.59096	2.25813e-08	2.7977e-07
MSTRG.25047.1	121.488	9.88403	65.6862	-3.46336	0.620943	-5.57757	2.43895e-08	2.99025e-07
MSTRG.11390.3	122.659	9.69171	66.1751	-3.50479	0.631188	-5.55269	2.8131e-08	3.41342e-07
MSTRG.25385.1	0.307376	39.3178	19.8126	5.84199	1.0536	5.54477	2.9434e-08	3.53508e-07
MSTRG.362.1	0	71.5809	35.7905	7.03246	1.27711	5.50656	3.65922e-08	4.35041e-07
MSTRG.13737.1	0	66.9961	33.498	6.99136	1.27488	5.48393	4.15971e-08	4.89598e-07
MSTRG.12858.1	45.3487	0	22.6743	-6.7909	1.24036	-5.47495	4.37632e-08	5.09993e-07
MSTRG.11375.1	133.487	20.3722	76.9297	-2.64135	0.491308	-5.37616	7.60901e-08	8.7802e-07
MSTRG.11372.1	289.192	54.2774	171.735	-2.36461	0.440513	-5.36785	7.968e-08	9.10519e-07
MSTRG.22492.1	0	38.5677	19.2839	6.67519	1.24845	5.34679	8.95277e-08	1.01321e-06
MSTRG.23298.1	50.9099	0	25.4549	-6.75983	1.26549	-5.34166	9.20992e-08	1.03239e-06
MSTRG.20144.1	395.932	83.5646	239.748	-2.20407	0.41281	-5.3392	9.33594e-08	1.03664e-06
MSTRG.24686.4	715.199	130.26	422.73	-2.40739	0.45113	-5.33635	9.48348e-08	1.04318e-06
MSTRG.5942.1	19.4493	104.402	61.9257	2.37497	0.44653	5.31873	1.04496e-07	1.13881e-06
MSTRG.24135.1	89.5792	5.43687	47.508	-3.82102	0.719532	-5.31042	1.09375e-07	1.18105e-06
MSTRG.15185.1	69.8781	8.60223	39.2402	-2.91514	0.549196	-5.30802	1.10822e-07	1.18579e-06
MSTRG.17556.1	828.987	93.143	461.065	-3.04447	0.575231	-5.2926	1.2059e-07	1.27869e-06
MSTRG.16601.1	3.87391	62.7253	33.2996	3.80879	0.721279	5.2806	1.2876e-07	1.35313e-06
MSTRG.7814.1	0.5998	57.5107	29.0553	5.57463	1.05698	5.2741	1.33408e-07	1.38957e-06
MSTRG.21718.1	80.2812	7.17246	43.7268	-3.32064	0.629997	-5.27089	1.35765e-07	1.39248e-06
MSTRG.4927.2	0	34.9464	17.4732	6.58695	1.24978	5.2705	1.36053e-07	1.39248e-06
MSTRG.5536.1	6.05759	141.325	73.6911	4.21199	0.80196	5.25212	1.50361e-07	1.52565e-06
MSTRG.23223.1	378.649	106.606	242.627	-1.80739	0.344247	-5.25027	1.51877e-07	1.52785e-06
MSTRG.757.1	0	39.1495	19.5747	6.61163	1.26347	5.23291	1.66859e-07	1.66435e-06
MSTRG.17706.2	107.865	21.5233	64.6941	-2.27762	0.436124	-5.22241	1.76605e-07	1.74676e-06
MSTRG.11322.1	0.2999	34.1332	17.2166	5.61113	1.08485	5.17224	2.31299e-07	2.26866e-06
MSTRG.23919.2	6.21395	52.9218	29.5679	2.97607	0.575973	5.16702	2.37855e-07	2.31368e-06
MSTRG.15950.1	17.6896	98.0187	57.8542	2.41057	0.467051	5.16126	2.45295e-07	2.36649e-06
MSTRG.9098.2	256.888	23.7083	140.298	-3.29029	0.638699	-5.15155	2.58341e-07	2.47209e-06
MSTRG.3667.1	9.55492	83.0263	46.2906	3.01461	0.585943	5.14489	2.67678e-07	2.54078e-06
MSTRG.23388.1	116.768	504.892	310.83	2.07608	0.404014	5.13863	2.76743e-07	2.60581e-06
MSTRG.18360.1	1.85152	35.1013	18.4764	3.94856	0.768822	5.13586	2.80862e-07	2.6236e-06
MSTRG.11613.2	140.352	13.532	76.9418	-3.22804	0.628935	-5.13256	2.85835e-07	2.64903e-06
MSTRG.9611.1	142.174	9.76787	75.971	-3.66149	0.715497	-5.1174	3.09775e-07	2.84848e-06
MSTRG.496.1	0.2999	34.6	17.4499	5.599	1.09631	5.10713	3.27083e-07	2.98431e-06
MSTRG.11379.1	679.261	117.212	398.236	-2.47303	0.484478	-5.10453	3.31615e-07	3.00239e-06
MSTRG.2126.4	0.644442	32.7853	16.7149	4.99718	0.981721	5.09023	3.57628e-07	3.21319e-06
MSTRG.18899.1	34.8561	132.491	83.6737	1.90214	0.374291	5.08199	3.73506e-07	3.33043e-06
MSTRG.8402.1	165.999	38.1318	102.066	-2.0875	0.410935	-5.07988	3.77678e-07	3.3423e-06
MSTRG.5343.1	3.41061	58.9887	31.1996	3.8441	0.758252	5.06968	3.98485e-07	3.50013e-06
MSTRG.4056.3	115.284	24.1067	69.6951	-2.20976	0.436384	-5.06381	4.10959e-07	3.58296e-06
MSTRG.6402.2	0	30.6321	15.3161	6.39193	1.26726	5.04389	4.56156e-07	3.94776e-06
MSTRG.10295.1	235.946	50.6095	143.278	-2.17847	0.43207	-5.04194	4.60846e-07	3.95924e-06
MSTRG.1490.1	432.31	23.2039	227.757	-3.94476	0.784675	-5.02725	4.9757e-07	4.24377e-06
MSTRG.16892.1	214.722	59.057	136.89	-1.83707	0.368071	-4.99107	6.00471e-07	5.08457e-06
MSTRG.6976.1	32.0583	158.511	95.2847	2.25394	0.452887	4.97683	6.46328e-07	5.42637e-06
MSTRG.5538.1	14.3313	184.62	99.4755	3.49138	0.701709	4.97553	6.5068e-07	5.42637e-06
MSTRG.8141.1	524.194	170.147	347.171	-1.60589	0.322833	-4.97435	6.54668e-07	5.42637e-06
MSTRG.26542.1	0.307376	28.8777	14.5926	5.40505	1.08783	4.96863	6.7428e-07	5.54985e-06
MSTRG.1495.1	32.2349	234.803	133.519	2.77295	0.559567	4.95553	7.21335e-07	5.89591e-06
MSTRG.7987.1	118.835	10.3193	64.5774	-3.35756	0.682667	-4.9183	8.72979e-07	7.08618e-06
MSTRG.11388.1	138.748	18.7294	78.7386	-2.78498	0.568554	-4.89837	9.66365e-07	7.79049e-06
MSTRG.4185.1	75.8504	9.70239	42.7764	-2.85558	0.583789	-4.89145	1.00096e-06	8.01448e-06
MSTRG.11400.1	145.396	13.8584	79.6272	-3.24051	0.663764	-4.88202	1.05004e-06	8.35065e-06
[truncated: 1,029 more rows]

## Sheet: Comparison between TC and HC
id	baseMean of TC	baseMean of HC	baseMean	log2FoldChange	lfcSE	stat	p value	adjust p value
[truncated: 1,163 more rows]

[truncated: 2 more sheets: Comaprison betwen TC and yak, sequences of identified lncRNA]
